# Supplementary material for: Combining transcriptome analysis and GWAS for identification and validation of marker genes in the Physalis peruviana-Fusarium oxysporum pathosystem
Source: PeerJ. 2021 Mar 22;9:e11135. doi: 10.7717/peerj.11135 (PMC7993016; doi:10.7717/peerj.11135)
Supplement: Supplemental Information 12 [file peerj-09-11135-s012.txt]

>TR145|c0_g1
AAATTGAACTAAGTTTAATTTGTGTGAATTAGAAGATATGGGATCATCTTTCAGTTGCTGTGGTGATGAAAAAGTTGATGAAGGGCAAAACAATGAAGTGGTTGGTGAGAATTCTTGGAGAATATTCACATATAAGGAGTTATATGCAGCAACAAATGGTTTCAGTGAAACTTACAAGCTTGGTGAAGGTGGTTTTGGAAGTGTCTATTGGGGTAAAACTTCGGATGGTCTTCAGATAGCAGTAAAGAAGCTAAAGTCAATGAATTCAAAAGCTGAAATGGAATTTGCTGTGGAAGTTGAAGTTCTTGGAAGAGTTAGACACAAGAATCTATTAGGCCTAAGAGGTTATTGTGCTGGAAATGAACAAAGGCTAATTGTGTATGATTACATGCCAAATTTGAGCTTACTCTCACACTTACATGGCCATTTATCAAGAGAAGTTCAATTGGATTGGAAGAAAAGAATGAAAATTGCTATTGGCTCTGCTGAAGGACTCTTGTATTTGCATCATGAGGTTACACCCCATATAATTCATAGAGACATCAAAGCAAGCAATGTGCTACTTGATTCAAATTATGAACCACTTGTAGCTGATTTTGGATTTGCAAAATTAATCCCAGAAGGTGTTAGTCACATGACGACACGTGTCAAGGGGACATTGGGTTATTTAGCACCAGAATATGCTATGTGGGGTAAAGTTTCTGAGAGTTGTGATGTTTATAGCTTTGGGATTCTTCTACTTGAACTAATTACTGGTAGAAAACCAATTGAAAAACTCCCAAATGGTGTTAAAAGGACAATAACTGAGTGGATGG
>TR427|c0_g1
CCCATTACCCATTACCATCAATATGCAACGCATTCACAATGCTCACTGCACACCCCTCACCTTACATCCATCGCAGGATTATGTGATCAGCATCGTGTGGAACACATACCGTAGCAGAGTCCACAAACGTTACTCTTTCTTCGACATATTCCCCAACCAGGTAAAACTCTCATACTGATAGCAGTGGCAGTGATAGTGATGATGAAAAAGTGGTGTAGCGTATAGAGTGCATGAAGAGCATAGCGGGATTTGATGTGCACAAGAGCGCAGAAAGTGGTGATGATGGCAAAGCGTGTGATGGTGGTGATGAACTCTGGAGTGGTATCACGTGTGAGTATCTGTGCTGTTTGCTGAAAGTGATGGTGATGACATCCTTTTGAAAAGGGATCGTCACAGCTGGGGTGATGGTGGTGGTCACGGGGATCTGCAGTGTGAAGTGATGGTAGTAGTGCTGGTGTGGTGGTGGTCATGACACAGCCTGGAAGTTGGAACGAAGACCTCCTTCTGGTGGATAAGTCTCAGGCAGCAGTAGCAATCAGGTGCCAAATAGCGAAAAGCTATAGTCTCTGCAGTGGAGAGGCTTTTATGAGTGCCGTGTTCTGGTGGTACCATAGATGGAGATGGAGATTGGAACGAAGACATCCTTCTGGTAGTGAAGATGGAGAAGAGTCTTGGTCATGTTCACCAGTTGTGATGATCTCAACAAGGGACTGCAGGGGTGCAACATGAGTAGTCATGTCCTTTTTGGCCTGACGTGGGCTGGCAGTAATTGTGGTGATTGGAACGAAAACATCCTTCTGGCACGAGGGTGTTCAGTGGTGGTGATGGTCACCAGGTTGTGGGGTTTGGCAAAGGACTGCAAGGAACTGGTGAGTAGCAGTGTCCTGTCTCATGGACTGGGAAAAACGGATGGCGATTGGAACGAAGACATCCTTCTATCAGGGAGGCTGTGTTGACTGCATTGGAAGATGATATGAGTAGTGGTGTTCAGAGTCTCAAGGTTGGTGGTGACGGTGGTTGGAACGAGTGCATCCTTCAGGCACCACACCATCAGGAGGTTCACAGCAAGGAAGAGGACTCTGCATTAGGCGAATGAGGTTGGTGTTCTAGAGTACTGGCTGTGGTGATGACCACAATTGGAACGGGCACGTCCTTCACAGCGAGCATACTGCGTGTAATGATCACAGGTTGTTGGTGACAGACTTCTGCAGAGGTTCAGTGAGTTGTTGGTGATCAGTTCTCGAGGGCTTGACGATGACAGTTGCAGTGATTGGAACGAAAACGTCCTTCTGGCAGTCTTTGATGGTGGACGTAGGATCTGGAGTGCAAGGATCTGTGTGGCAGCACGGTGTTGGTATCTGTTCTGGCATGGTGATGATGGGCGACCGTGATTTGGAACGGTGCATCCTTCACTTAGGACCAAGATCGGTTCTGAAATCTGCATGGGGCAAAATGAGTCGTTGGTGATCTGCCCAGTGAAGCTGAACTGTGGAAGGTGCCACAATTGGAACAAAGACGTCCTTCTGGCATTGCTGGATGGAAAGGAAATTGCACCACACTGGATTGAAAAACAAAAGTCACAGCACGGCGGACTGCAGGCAATGGTGTAAGTTGCTAGTGTCCTGGACTCATGGTAGAGACAGTGGTGGTTGCAATTGGAGCGAAAACAGCCATCTGGAAAGGGGCAATCATGACATGGAAGAAACACGAACAAGGTCTATGGTCAAGTATCTGCGTGTTGATGTGAATTATGCTGTTCTTTCTTGTGGTACTGACAGTCGTGGAAACCGGAACGATAACATCCTT
>TR438|c0_g1
GAAAATCGACTGATCCAAGATCAAACTTTTAAGAGAAAAATTATAAGGATCTCAACTATAAAGATCTTAATTTCAATATATCCCACTATTTTTAAAGTATTACAAACATTTCACTTTTTTCAATAAAGATCTGCGACATAAAAAAGATCACTGACTGAAAAAAAGATCAGTTACTGAAAAAAAAGATCAACGACTTAAAAAAATCTAAGATTTTTTGAAATTTTATAAAAATATCAAATTTTTTGAAATTAGCATCTAAAAAGCTGTGATTTATATATTTTGCATAACTTTTAATCACAAATAATAACTTGAAGACTTCAGGTCACTTACAACTATCAATCAAATTTCAACTAACAAATAATAACTAATTAAGATCAACGACATAAAAAAGATTAGCTACGGGAAAAACAGATGAATGACTTAAATTTTTTTTTTTTTGAAATTTTACAAAAGTATTAAATTTTTTGAAATTAACCTCTAAAAAACTGTGATTTATGTATTTTGTTCATAAATATAACGTAGTTTGTAAAAACATTAAAAAAAGAAGAATTATGCATATTTCCTGAGAGAAAAAGAAGATCTTAAATATAAAAGAAAAAA
>TR455|c0_g1
AGTTCGGGGGAAAAAGTTCCCGGCAAACAAGAACACACAAAGAAGAAGAAGAAGAAGAAGCTAGAGATAATGGAAGAGTTCTTTCAAGTTTCTTGGTTTTGTGATGATGATGAAGCTAATAATGATAATCAAAGTGCTTTTGTGAGTTATGGGAGCAAACCCATTGAAGGAATTGGAGTTTATGGCTATGGAAATGTATCGATGAATCGTCGGAACATGAACAAGAGGATGATGGAGTTGTTGAAGAAGAATTGGAGTAGTAGTGATCCTCAAGTGAAAATAGAAAGAGAGAAAGTTCATAAACACATGATTAAAGAGAGGATTAGAAGAGAAAAGCAGAAGCAGAGTTATTTAGCCTTGCATAAATTGCTTCCTATGGGTACAAAGAGTGATAAGAATGCTATAGTCCAAACAGCAGCAAGGAGAATTGAAGAACTACAAATATACAAGGAAAATATAGAGAAGAGAAATGATGAAGTTGAGAAGATGATTATAGCAAAGGAAGAGGAATTTGACAAGGCAAAAATAATCAAAGCAAAAGTTAGTTATCCAATTAGTGGAGTAGATTCAATGATAGAGGTTGTCAAGTGCTTGAAGAATTTTGGAACCAAAGCAAATTCCATACAATCATTTTTCTCTCACCAAGAATTTTCTACCATCATTGAAATAGAAACTAAGGATGGAGCAGCAGATGTGGAA
>TR483|c1_g1
ATACAATTTAATTTTATCCCAAAAAGATATGACTGAACCTAAGCAAGGCTTACAAGCTACTGCCATCGGTATCGATCTCGGTACCACCTACTCTTGTGTCGGTGTCTGGATGAACGACAGAGTCGAAATCATCGCCAACGATCAAGGTAACAGAACCACCCCTTCCTACGTTGGTTTCACTGAAAGCGAAAGACTTATCGGTGATGCCGCCAAGAATCAAGTCGCCAGAAACCCCATCAACACCGTTTTCGATGCCAAGAGACTCATCGGTAGAAAGTTCGATGATCCCATCGTCCAAAAGGATATCAAGCTCTGGCCCTTCAAGGTCGAAGCTGGCCCTGATGGCAAGCCTTTGATCGCTGTTAAGTACAAGGGAGAAACCAAGAAATTCCATGCTGAACAAATCTCCTCCATGGTCTTGACCAAGATGAAGGAAACTGCTGAAGCTTATTTAAATAAGTCTATCAAGGATATCGTTGTCACCGTCCCCGCTTATTTCAACGATTCCCAAAGACAAGCCACTAAGGATGCCGGTGTCATCGCTGGTCTCAACGTCCTCAGAATCATCAACGAACCCACCGCTGCCGCTATCGCTTACGGTCTCGACAGAAAGGGTACTGGTGAAAGAAACGTCCTCATCTTCGATTTGGGTGGTGGTACTTTCGATGTCTCCCTCTTGACCAT
>TR498|c0_g1
TTTTTTACCCAAAAGAAAAAAAAATTCTTGAAATCTACTGTATTAAACAAAATGGTGTCTAAATAATATACAACAATATTAAGCTCTAATAAATGCTTTACTCGAGGTCATCATACTCCTCGAAGGCGCGGGTGACAATGTCCTCAATGTCACGCTCGCTGAGCTCCTCCTCGCCGAGGTCACGGAAGAGGATCTTGCCGGCAGTCTTGGCAACACCCTTGAAGATCTTGCCAATGCTGAACTTGCGCTCCTCGAGGTCGCGCTCGTCGATCATGTCGTCGAAGTCCCGGGTCTCGAGCTCCGAGGACTCGTCAAAGGCGCGGGTGACGAGCTCCTCGATGTCACGCTCGTCGAGGGAGTCGACGTCGCGCTCGGAGAGGTCGCGGAAGAGGAGCTTTCCGGCGGTCTTGGCGACCTTTCCGATGGCCTTGGTGAGGAAGAAGCGCTCCTCGAGGTCGCGCTCGTCGAGTTCATCGATGTCACGCTCCTCCATCTCTTCGTCGAAGTCGCGCTCCTCCATCTCCTCGTCGAACTCGCGGGCCTCGAGGTCGGCGTCCTCGGCGTAGCGGGTGAAGATCTCCTCGATGTCACGCTCGCTCAGCTCGTCGAGGTCGCGCTCGGCAAGGTCTCGGAAGAGGATCTTGCCGGCAGTCTTGGCGACGCCCTTGAAGATCTTGCCAATGCTGAACTTGCGCTCCTCGAGGTCGCGCTCGT
>TR498|c0_g3
CGTCGAAGTCGCGGATCTCGAGGTCCTCCTCGTCGAAGTATCGGGCGACGAGGTCGTCGACGTCGCGCTCGCTCATCTCGTCAATGTCGCGCTCGGCAAGGTCACGGAACAGCAGCTTGCCGGCGGTCTTGGCGACCTTGCCGATGGCCTTGGTGAGGAAGAATCGCTCCTCGAGGTCACGCTCGTCGAGCTCCTCTTCGTAGTCGCGGGCGTCGAGCTCAGCATCTTCAGCGTATCGGGCAACGAGCTCGTCAATGTCGCGCTCGCTCATCTCCTCAAGGTCACGCTCGGCGAGATCACGGAACAGGATCTTGCCGGCGGTCTTGGCAACTCCCTTGAAGATCTTGCCGATGCTGAACTTGCGCTCCTCCAGGTCACGGGTGTCGAGCTCGGAGTCATCGATGTATCGGGCAACGAGGTCGTCGATGTCACGCTCGCTCATCTCCTCAAGGTCGCGCTCAGCAAGATCACGGAAGAGGATCTTGCCGGCAGTCTTGGCGACGCCCTTGAAGATCTTGCCAATGCTGAACTTGCGCTCCTCGAGGTCGCGCTCGT
>TR508|c0_g1
CCCACGCCCGGCTGTGGAAAGCTCGATGGAATGGCCATGTGGTTCATCAACGGGGTATCCGCCGCGTTTTTCGCGTCGTTACAACGGTGTTCATGCATTCGTATAGCTACTCATGAGGATGAAGGTGGTGAAGATGCTAATGATTTGCCCTTGATGTATAATGATGGAAATTATGGAGTTTCAAGCAGTTCATGTAACAGCAGAAGGCCAATATTGATGACTAAAGGAAAGAAAAATGAAGAGTTCTATTAATTATAATGTTCCACGCATTACAAAATTTGTTGTGCTTTGGTAATCAAGCTCATATATATCTTTCATCAACAAGGAAAGAGTATGTTGGTTGCTTTATATTATTACTTCTTACTAGATAATATATATATGTTTGAATATATATGGAAATATCAATTTCATATTTTGTGAATATACTTGAAAGTTTTGAAATTGTTACTATATTATAATGAATAAGCTCCTTAATTTTGAATTTTATGTTCTTTTTATTGGAGTT
>TR514|c0_g1
TTTGGCTTATAAAATAGGCTATTTCAAATAGTTCGATGACATATTTGAGTTTTCATTAAAAGAAAAAAAGTTGGGCATATCTATGCTAATTTTGAACAAACTAGATTGTTAGAAATCAAAAGACTTATTAATGGGCTTAACTAAGAACACAGACAATAAGTTTCAAAGTCAAAACACTTCCACCTCCCAATCTGACTCAAACCACAACAAAACAACACAAGGTTTTGACTGAAGTTGAGTTTTGTAAAGCATTTACACAAATTTAAGTAGCTAATAACAGAACACTCTAACCATCTACTTACACAGGAATAGCGCTCGCTGTCTTTCCACACCAATTGCGAATCGACACTGAAATGGCTTCGATCATCACCGAGCTTCATACTGCACAATTCGGCGAGTCCGCTTCTTGTAGAGAATACGGTAACCACATTCACGGCACTGAATCACATCACCTGGCTTCAGTGTATTCTCCTGCCCACAATCACCGCAGATGTAGCTTACTGGTTCCACAGGCTGAGAATCCATTGATAATCACTGAATTAGCACCCCCCGTAACTAGGCCGTA
>TR525|c0_g1
AAGGAAGGCCTCAAAAAATCGACGAAAATTTCATCACCGGCCATGCTATAATCAACACATAAAAATAACTAAACTTAAAATAATATCCGTCTTTAATATGGGAAGGCCTCGAAAATTTGACGGTGAAACTTTTTCCTTGGCCATGCTATTATTAACACAAAAAATAACTAAACTTAAAAGTAACGCCCGTCTTTTATTACAGGAAGGCCTCGAAAATTCGACAGTGAGATTTTTTCCTTGGCCATGCTATTCTTACTATACAATCCAATATTAGATAGTTTAGCAAATCTTAAAAATAATATTGACCTAACTAAAGTAACAAAGATATGGCCATAACAGTGATTGATTAAGTTGGCTTAATTTTAGACATAAAAATAAGCTAAACATGTAATAAATAAACAAGTTGATGATAATACTAAACAAATTTGTCCAAGAATATGAACAACAACCACCAACACGTAAATAGCAAAAGTAATTGTAAAGGAAATAAAATAACTTAAAAGCATGCCAATACGTACAACTCAAAAACAGTTAAGGAAAAGTAGGGAAACTATTGTCAACATTAGCACATGTATATACAAGAGTAGGCAAAATAAATAAAAAAAACGCTATGAAAACACATAATCAAGAACAAGCTAAATATATTATATATTGATAACAAATGTGAAGAATAATAAAACTACACCTACAACCATAAACAAATAATAAACAAACGCTTGTAGACCACATGAAACTCAACAGCAAACCAGATAGATGCATTAGAAGTTAAAATAAATTTAAGACAAAATCGACAAGAATGATGGTAAGAATGGGTCAGTGAAAAATACAACTGGATCGCTAGTTTCGATGGTTACTGGAACAAGGTCTATTTAGATGGAGCTCTAAGGTGATGGTTGTTATGATTTCGAGAAGTGGCGGGTTTTTTAGTGTTGCTGCTAATGTGTGATTTATGATGGGTTTGATGTGGCGTTCATGGAGGTTGTAACAGGTCGAAAATGAAGGAATTGAGGGAGATGAGAATTATAAGAAAGAATAGAAAGAATGGTTTAAGGTGGGTTGT
>TR577|c2_g1
CCATACGGCCTAGTTACGGGGGAGATTACTCCAATTTTGATAATCAAATTCCCAAGTAAAACCACAACACTTTTTACCACTATTTCTTCTTTCATAAAAATTCATTAGCTTCTCTCAGAAATACCTAAACTCTATCAACAATTTTCATTTTCTGGGTACGTGGGTAAACTGTTAATGGGAGAACACTTGGCTCTGTGTGTTGATCATCTTATCGCACCTGAATCTTTGCACCCTGTGCAAGGGTTGGAGGATGCAGGATCCTCAGGTGGGAGTTCTTGCTCTCACACAGTAGGCCAATCTGCCTATGGTACTTCTAATAAGGAGGATGAAGAACCAGAAGCTGGAGGTGAGGATGAGCCATTACTTCAGACTGTGGAATGCCGAATATGCCAGGAAGAAGATAGCCCGAAGAATTTGGAGATTCCTTGTAGCTGCAATGGCAGCTTAAAGTATGCTCATAGGAAATGTGTTCAGCGGTGGTGCAATGAGAAGGGTGATATAATTTGTGAGATTTGCCATCAGCCTTACCAACCTGGCTATACTGCTCCACCACCGCCTTCTCTCTCTGAAGAAATTGCCATTGACATGAGTGGGGGCTGGACAGTAGCTGGTACGCAGCTTGACTTACATGATCCTCGGTTTCTTGCAATGGCAGCTGCAGGGCGCCATCTCTTGGAGGCTGACTATGACGAATATGCTGATTCAAGTGCTAGTGGAGCTGCATTTTGCCGTTCAGCTGCTTTAATTTTAATGGCCCTTCTATTATTGAGGCATGCTGTGACAATTGGAAACGGTGATGGAGATGATGATGATGCCTCT
>TR643|c1_g1
GGCCTAGTTACGGGGGGGGCTGACTTTGAAGATTGAATTATACTAAAGTAGTTCCAATTTTGACTTAGCACAAGCACTGGTGTGGAAGAATGAATTCCGAGCTGGTACTACATACCGGTGGATGTCACTGTAGAAGAGTAAGATGGCGAGTCTATGCACCATCGAGTGTTGTTGCGTGGGACTGTAACTGCTCTGACTGCTCCATGAGACGAAACACGCATTTCATAGTTCCCTCGGAGAGATTTGAACTCGTTGGAGACTCCAAGGAGTTCATTACAACCTATACGTTCGGGACTCACACAGCTAAGCACACCTTCTGCAAAGTTTGTGGCATAACTTCATTCTACAATCCACGATCGAATCCAGATGGAGTAGCCGTTACATTAAGGTGTGTTGACCCTGGTACGCTAACTCATGTTGAGATCAGATGTTTCGATGGACAGAACTGGGAAGGCTCGTACGAGCAAACTGGTATAGCTTCGTGCTCAAAGGCAAACAGATAAAGATTCAAAATGATATCAACTTCTGGCGTGGAAGTAGAAGCATAATATACCGATTGGTGAAGCTTGCTGCTGCAGGACCTTTCGTGAATTTATGAGATCATGCTCAAAATCAGAAGATCCTCGCTGGTTGTTGATCAAGTTTTCTTGATTCATCTTCTCTATCTGTTTTGCACAAATTTGTATTTGTTATAAGTTGATCCCAATATGCTCGAGTATACCCTTCTGCATTACTGTATTTTCCTCTCCATACGTGATTATATAATACTTTACTTGAGTCGGGAGTCTGTCAGAAAAAACCTCGATTTTACTAAGCAGGTTAAATTTAAGGATTCTGCTCTTTGAAAA
>TR653|c1_g1
TTTTTTTTTTTTTTCTTTTTTGATACGTGATACAAAATTCAACTCAATTTATTGATTTGTCCATGTTATTGAATTAAGATTAGTTGCATCAACATCAATGATTACACTTGTCAACATGTACCATGTCCAATGGTTATTATTCTCCCTACACCACCCCCACAACTCACCCCAACTGGGATTTATTATGAAATTTATGGTCTAGTGAGTGCTATTTAACTTTTCATGGTTGCAAAACCTGATGGACGAGACCTTAAAACAACAGATTTCTCATAAAATATCAAACGACACTCAGAGCTAATGCCACCGGCATGCAGAAAACCTTATATTTATACAAGGAACATATAACTAAGTGAACTATGATGACTGATGATGTTGGAATTTCCAGTTGGGGCCTCTTCCATTAGGGATAAGAAAACTTCTAACAAAGTGTCATAGTGCGAGTCATCATAGCCACAAATTCATCCAAATCAATCACTCCATCTCCATTTGCATCCACTGCCTTCACCATTTTCCTGCAATCTTGAAGGCTGCAACGTTGTCCGAGCCCCTTCTGCAACTCGTACACTTCCTGCACACTGATCTTTCCATCACCATCCTTGTCAAAAGTGTGGAAGGCACCCTGCAAATCCGTAGTTTTAACTCCGCCTTCCTTCTTTTGCACTTCCACAAACTCCTTGAAATCAATATATCCATCACCATCTGCATCTGCAACGTCAAAAATCTTTTGAACTTCCCTTGTAACGAGATTTTTCTTCCCCGTGGCTTTGAGTATCGCCTTGTACTCTTCTGGTGAAATCTTGCCATCTTTGTTTGCATCAAATCTATTAAAAACTTTCTTTAGATCATCAAGACTCGGTTGATAAACAGGCAACGAACGTGAGTTCTGCCTCTCTCTAGTGAACATCCTAGTTGGCTTACGCAGGAAATTTCTCTTTGACAGGTTGTATTGGAAATCCAGAAAGCTCGGGTTTGACATTTTTTTTTCCACTTGCTGTTTGGGTGAAGATATCTAAGACTTGAACTGGAATGAACTTCCCCCGTAACTAGGCCGT
>TR658|c0_g1
TTTTTTTTTTTTTTGGAATATATCACACCATTGGTGTTTGGTCTTAGTTATAATCATTCAATCCCTTAAGTAGATTGAATTAGGACTTTGGAACAAAATTTCTTAGCATAGAGGTAGCCAAGGGAAGACCCAAAAAGAGAGGGACTTTAAGTTAATAACAATCTTACTGATTATAATATAAGTAGAACACCTTTAGTTAATTATTTTATACAAACACGAACCTTAAAAGGACTACAGTACTTATTTAGATAATAGTATTCTCATCATCTGAATCTTGTGCGAAACAATCCATGAAAGGATATAAATCGCAATTTCCCTTCCAGTTAAGACCATAAGCTTTACATTTCTGATCCTCTATCATATCAGGAGATAGTCCCCATTCTTGAAGTTTCTTGTCATCATGATGAAATGCAAGGCTGTATTCCCCTCCGTGTCCCAATTGCAGCACTTGAAATTCACTTGTTTTCATCCTATTAAGATCCTCAAATTGCTCAATGGTCCAGTCGAACCATTTCATGAGGAAGATGCGACTGGACAGCCCATGGGTCACAATGATGATGTTGGTCTCTTGACAAGTATCAGCACAAAATCTCTTCATTTCTATGTCCCTCCTTAAGCATTCAACAAAACTTGATATACGATCATAAACTTCAGCGCCAGTTTCACCACCAGGAACTCTATAATAAAACCTCCCATACGTTACTCGTTCCTCCTTAACTCTTGCTATACCTGTAGGGTCATGATAGTTCCCAAAATTCAGTTCTCTCAGACTGGCCTCTTCCTTCACGCCCATCACTCTCCTCTTGGGGAACGATCCCCCCATCTCTTTCAACGTCCTTCGCGTGCGCTCTGCGGGGGAAACATAGAAAAATACCTTCCAATTAATGTTAGCATCTTGAGAAATTAGTTTCTTTATTCGGGTTCCAGTTTGTTTGGCCTGCTCAATCCCTTTCTCTGTCAGTTCAATTTTGTGATTGGGAGTTGTTCCGTAGACGTTGATGTCAGTGTTTGCTGAAGACTCTCCGTGACGGACTAGGATTATGCGCTTAGGCAAACGAGTGTTGTTGGTTCCATTTGTTAGAGTTTTGACGAGAGGCATTTGATCAGATAGAATAAGTAGAAAGACTAGTAATGAAGAGTCTAATGTTGTTTTGAGTGATAT
>TR686|c0_g1
AAATAAGTAAATAAATAAAAGAATCATCAATGGTACAAGAATTTTAATTTGAGCATCTGCAATCATCTTGGAGTAGAGTCACCTAAACTTTAAAGAATTTACATTTACAAAGAACTATATATATGTCCTAACTAAATCCCAAAAGAAAAATATATTTAAGTTCAAGAATTACTGATTTGATTCTTGGTTTTTTTTGGATATCATTAACTTTTCACATTTTGTTTTGTGCCGGGAGTCTATCGAAAACAGACTCTCTACCTCACCTCTGAGGTAGTGATACAGACTACATACACTTTACCCTCTCCAGCCTTCACTTTGGTGGAATGTCGTCGGGGGTCTATCGGGAGCAGTCTCTGTACTTTACCTTCCGAGTAGTGGCACGGACAATGTGACTTAGTTGGAATATACTGGATTTATTGTCGTTTTTGTTGAGGTTTTTTCACATTTTGAGCCAACATGCATCTACCCTTTTTTCTACCACCAGGAATATTTGTGCATGGATTTGCACCTTTTGATGGAATTGAACCTCTTGGAAGTGATTGAATAATTAATTGAGTGTTCTTCTTCAACCATTGCTCTCTTTCTAATATTCTCAATGCACTAACATTGTTGTGTAAGTTGGAGAATATGAGGATTGATATGACTAAGGTAATTTTGCAATAATAATTGTATTGCATGAGTGTCATTCTTATGAAAAGACAAGATTACCCTTGGTATGATCGCAAGGACGATCTCTCTTGTGGTAACTTATGGCAGGTGGTTCAGGGTTCGAGCTGTGAAAATATAATCTCTCTTTATAGAATTGCCAAGATTAGCCTTGGTATGATCGTAGAATCTCTCTCTTTTGGTAACTTATGATAGGTAGTTCAGGGTTCGAGCTGTGAAGATAGTCGTCTCTTTATAGAAATGCAGTCTCTTTATAGAAATGCAGAAGGAAAAGGGTACACCCGGTGTTGAAAACAAGCTAAGAAAAGTCTCGTTGAAAGCAGGAACTCAGATTGCGACGATTATTTTGGTGAGAATAATCAAGTTGTAGTGAATCTTGTATTAACTTATGGTAGGTAGTTCGGGATTCGAGCTGTGACGATAGTCAGACTCAGATAGTCGCCTTTTTATAGAAATACAAAAGAAAGGGGGAGGTACACCCGATGTTAAAAACAAGCTAAGAAAAGTCTGATTGAAAGCAGAAACTCAAATTGTGACGATTATTTTGGTGAGAATAATCAAGTTGTAGTGAATCTTGTATTAACTTATGGTAGGTAGTTCGGGATTCAAGTTGTGAAGATAGTTAGACTCAAATAGTCACCTTTTTATAGAAATACAAAAGAAAGGGGGAGGTACACCCGATGTTAAAAACAAGCTAAGAAAAGTCTGATTGAAAGCAGAAACTCAAATTGTGACGATTATTTTGGTGAGAATAA
>TR687|c1_g1
AGATTTGCTGCATAGGAGCTGGATATGTTGGTGGCCCCACCATGGCGGTCATTGCACTCAAATGCCCCAAAATTGAAGTGGCCGTTGTTGATATCTCTGTGCCTCGCATCACTGCCTGGAACAGTGACCAGCTCCCCATCTATGAGCCAGGCCTTGACGATGTAGTTAAGCAATGCCGAGGCAAGAACCTCTTCTTCAGCACAGATGTGGAGAAACATGTATGTGAGGCTGATATAGTTTTTGTTTCTGTCAACACTCCTACCAAGACTACGGGTCTTGGAGCAGGCAAGGCTGCAGATCTTACTTACTGGGAGAGTGCAGCCCGTATGATTGCCGATGTCTCGAAATCTGACAAAATAGTTGTTGAGAAATCAACTGTTCCAGTAAAAACTGCTGAGGCAATTGAAAAGATTCTGACCCACAACAGCAAGGGAATTAACTTCCAGATCCTCTCGAACCCTGAATTTCTTGCAGAGGGTACCGCAATTGAAGACCTCTTTAAACCTGACAGGGTTCTAATTGGAGGCCGGGAAACTCCAGGAGGTCAGAAGGCTATCCAGGCATTGAAGGAGGTTTATGCTCATTGGGTTCCTGAAGCCAATATCATTACCACCAACTTGTGGTCGGCTGAGCTCTCAAAATTGGCTGCCAATGCATTCTTGGCACAAAGAATCTCTTCTGTCAATGCCATGTCAGCTCTCTGTGAGGCTACAGGAGCAAATGTATCGGAGGTGGCATATGCTGTTGGTAAGGACTCAAGGATTGGACCCAAGTTCCTCAATGCTAGTGTTGGTTTTGGTGGATCTTGCTTCCAGAAGGATATTCTTAACTTGGTTTACATTTGCGAGTGCAATGGTCTGCCTGAGGTTGCTGAATACTGGAAACAAGTTATCAAGATCAATGACTATCAGAAGAGTCGTTTCGTGAATCGCGTCGTAGCCTCTATGTTCAACACAGTCGCAAACAAGAAAGTTGCAATCCTAGGTTTTGCTTTTAAGAAGGACACTGGCGATACTCGAGAGACCCCTGCTATTGATGTGTGCAAGGGACTGTTGGGGGATAAGGCTAGGTTGAGCATATACGATCCTCAGGTGCACGAGGAACAAATCCAGAGGGACCTCTCGATGAAGAAGTTCGACTGGGATCATCCCCTTCACCTCCAGCCAATGAGTCCAACAACCGTGAAACAAGTCAGTGTTACTTGGGATGCTTACGAAGCAACAAAGGATGCCCATGCTGTTTGCATTCTGACAGAGTGGGATGAGTTCAAGACCCTTGATTACCAGAGGATATATGAAAACATGCAAAAACCGGCTTTCATTTTTGATGGCAGGAATGTTGTGGATGCTGATAAGCTAAGAGAGATTGGCTTTATCGTCTACTCAATTGGTAAGCCACTTGATGCCTGGCTTAAGGACATGCCCGCTGTCGCTTAAGAGCATTACTTTGCTCGAGTGGCTTGTTTTGGTCTTAAAGATATTAGTTATCAGACAATCATCAGCTGGGATTCTTTACTATTTTTTTTTTTACCATTCAATTCCTGTTCTGTTTTGTCCATTGTAGTCATAAGACCACCATTGTCACTATCTGAGTCGCATGTAAGATGTTATCTGTTTCTTTTTTATTGATGATACTTCTTTTATCATTTACTTGTCATGTCGGAGGATTTATTCGTTTGATTATTAAGGGTATTTAAGTTTTGCACCAAAAAAAAAAAAAAAAA
>TR690|c0_g1
CGATGATGTGCAAGTGCAAACATGGTTGTATTGCGAACCAGACTAGTACCCCACCCGACAACCAACCACCAAACCCAGACTACCAAACAAGAAGGATAAGTAAGGAGTGTGGTCACATGAAAATCACCAAGAGAAGTTTTTTAAAGGAAAACCCAAATGATTGGCCCAGCTTGTTGGGTCGACGGAAGACGACGAAGTGGAATTTTGGGTCATCGACTGCCTCGTTTCAGGGTCGGAAATACCAGTCAAGGTGTGTTCGCTTAGTCGGCAATACCGATCCAGGCAAAGCAGTGCTTGAAAGCGCGGGCCTCGAGGGCAAAGAGACCACCGTGGTCGAGCATGGCAGCGGGGTGCCACTGATCAGGGGTCAGACGCTCAAGGAGGTCGGGGTAGCTGTTGAGGCCGAGGGGCTCAGTCACACCCCATGGGTTGCGGAGGACGATGTACTGCTTGTCACCCTTGAAAGTGTAGCCGAGGACAGAGTAGGCGTGGTTGGCCACAATGTTGCTGCCCTGGTACATGTCGCCGGTGGCGTAGGTCCAGGCGGTCATGGGGTTGATGGTCTTGAAGTTGACGCAGTTTTGACGGACAAGGCCAAGGAGGCTGCAGGCAGAGTGCTTCTCAGTCTGGAAGTAGTGGGGGTCCTGGCCGTTGATCTGGGCCATGGCCTTGACGGGGTCACCACAGTGAGTCTTGGTGATATCGGGGTGCTCAGTGTTGCTGCCAGTGATCCACTTGGCAAAGGCCTTCTCGTACAGGGAAGGCCAGATGTCGGCACCGTCGCTGGAGCGGCAGTAGATGGGCTCGTTGTTCGAGTTGTTGATGGGGATTTCGTAGTTGACCTCAACAGTCTCGGTCTTGGAGTTGTTGTGTCCGCCCTTGTCGTGGAACTTGATGGCGAGCTTCCTCTTCTGGTTCTGGTCGTGGTGGACCCTGGTAGCCCGGTTGATGCAAGAGGGATCAGCCCAGAAGACGGAGAAGAGAGCAGCAATCAGCCAGCTGTTGCTCGAGCAGCCCTGAGTGGGGTCGTCAAAGCCGTGCATGGCGATTCTCTCCTCGCCCAGGCGGAACATGGCGATATCACCAATGAGTCGCTTGTTGACGTCCTGGAACAGGCGGTCATACATGTCGCGCCAGGTACCGTTGGGAGGGCTCCAGTGGCCGCCCTGCTTTCGGTACTCACTGACGAGCTCGTTGATGGTCATGGTCAAGTCGCGGTTTGACACGGTCCTGCCGATAGAGTGGGCGTTGAGGACGAGGTGCATCTTGCCGTTCTGCATGCGGGCCATCTTGACCTTCATCTTGGCAAAGTCCTTGAGGCCGAGGTGCTCGAGGTCGTCGAGTCTCTCGATCTCGGAGAGATCAGGGGTCATGAGATCACGCTCCTTGAGGATCTTCATGTCCTTCTCGTTGAGTCGCTCCGCCTTGCGGTCCTTCTCATCGAGCTTGAGTCCGGCAAAGAGCACAGAGTTGTGCTTCATGTCGAAGAGCTCATCGTAGTCCGTCTGCAAGACATTGGACAGGATGGTGGCCGAGGTCGGCGAGTATTTGTCAATCTTGCGTCCAATGAGAGCCTCGCAAAGAGCATAAGGGTTGACAGCTCCGACGTTGATGTCCTTGGGAGGAGAGTCGGGGTGAATCTTGTTGCCACGTCCTGAGGACATGGGAGTCACCTTGGGAACCTCTTCATAGTCGGCCTGAAGGCCATCCGAGGGCTTCTCGAGCTTCTGGCCGAGAAGGGCCTCGACCAAAGTGTAGGGGTCGATGTTGAAGGTCCTGTTGTCCTGAGAACCAGAGGAAGAGGAAGAGAAACGAAGGTCACCCATGTCG
>TR692|c0_g1
AGTTAGGGGGGGAATTTGATGGCCCATAAACTATATTCTAACTCCGCCTCCTAATACTACCAAAACACCATTCCCTGTTCAATGACGACGCCCTCAATTATTTGCTTATCCACACAATCATAGAGTGTTATTTATTGTTCTACTAAAAGTTCAATCTCATAATAGGCAAAGCTCATTAGAAATGGACAACAATCAAAGCAGCAGCAGCAACAGACGATGGAGAATACTTGTACTTGTACTTAATTGTATCACTCTTGGCATAGGCTACTGCGGTGGCCCTTTAATCTCACGCCTCTATTTCCTCCACGGTGGCCAAAGGATTTGGCTCTCAAGCTGGCTGGCTTGCATTGGATGGCCAATTATTTCCATTGTTCTTATCATTGCCTTTTTTTTTCGCCGTAAAATCCACGGCTCCGATACCAATCTTTTCTTTGTGACTCGTCAAGAGTTCATATCATCGGCCGCGCTAGGCGTACTAGTCGGCTTAGCGGGTTATCTTTACGCTTGGGGCCCTGCGAAACTCCCCGTTTCGACTTCAACTGTTATTTATGCGGCACAGCTCGGATTCACCGTGGTATTTGCTTTTCTTATAGTGAAGCAGAAACTGACGGTGTATTCGGTAAATGCGATTATTTTATTGATTGTTGGAGCAGGAGCTTTGGCGCTTCGAGCTGATAGTGATAGACCATCAGGAGAGTCACCTAAACAGTATATTTTGGGGTTTGTAATGACTCTTTTGGCAGCGGCGTCAACAGGGGTTGCTCTGCCTTTACTTGAGCTGATCTACATGAAGGCTCAGACAAGTATAACTTACACTACGGTACTGGAGATTCAGATGATACTTAATATCTTTGGTTCTGCCTTTTGCACTGTTGGAATGATTGTTAACAAGGATTTCCAGGCGATTTCAAGGGAGGCAAGGGAATTTGAGCTAGGAGAAGCTAAATATTATTTGGTGCTAGTATGGAGTGCCATTATTTGGCAATTTTCGTCATTAGGAATCGTTGGAGTAATCCAATATGGTTCTTCATTGCTATGTGGAATTTTAATTGCTTTCTTACTTCCACTCACTGAATTGTTAGGTGTGCTTTTATATCATGAACCGTTTCATGCTACAAAGGGACTTGCTATATTCCTTTCTCTTTGGGGATTTGTTTCATATTTCTATGGCGAAATAAGACAAAGCCAGAAGAAGAAAGAGGAGGATATAATTCCAGAAACAGAAATCACTCAAACCTTACCTGTTTCATCTTATTGATAAATCATGTACTATTTCACAATATCATGACTAGTTTCTACGTTGATGTATAATGGTCTTTTTGCATAAAATAGAAATGGGATCTTTATATAAATAAACAGTCGAATTCACTGTTTAATTTCTTACCCAATATTATAGGTTATACACCATCGTACTGTACGTAACGAATTGTGTTTCGCCGAATATTTTAAATTTAAACGAA
>TR714|c0_g1
GGAGTTAAGGCGCCGCAATTTCCGAAGATGATCACAGCACCAACAAAGTAATGAACATATGGTCACGGATTACAGGGCTTGATTATTGTCTCTAACACTACAACTTGACGTGCGCTTTTATTTTTAGTACGCTTGATTTCTTCTCAGCTTCTTTACTGGCCCAATGCAAACTGGACACCAGTGTAAATGGCCATGAGCCTAAGCGCCAAGTCGGCAGGAGAGGCGAAAAGGGAACCACTCGTTCGTCCCTTTGGGCCCTTGTCACTGGTGTAACCAAGGAGGTAGACGACACGACCGAAGACCCAGGCAGCGCCCAGTCCAGCGGAAACAAGCGGGAATCGGAGACCCGAAATAAGGAGGGCGCCCAAGAACGAGGTGTGGTTCTCGGTGAAGTTGGCGTGGGCGCGCTGGGCGCAGTTGAACTTGAAGGCGGCCTTGTTCTTGGCAGCTTCCTCCTCAGAGGCATAGGACTGGGGGTAAGGAACCCCGCTGGCCTTGCGGAACCGGGAGGTGGTGAGCATGTGCATGGCGTTCACCAAGAAGCTTGAGCTGGCCACAGCGAGGACCAGGCCAAACTGCTCGTTGATATCGATTGTGACAGGCATATTGCAGAGTTGTGAAAGTGATGTTAGAAAGTTGCTATTGGGACGAAAGAGTGTTGACTGCGAAGACTCTGGAGTGTTGAAAGGCACGAAGACGTTGGTGAAGAT
>TR884|c1_g1
ATCTAGCTAGGGAGAAAAGGAGCAATCATATAGTTGCACTCAAAGTGCTTTTCAAGAACCAGCTGAAACAGTCCCAAGTCGAGCATCAGCTTCGTCGTGAGGTTGAAATACAAAGCCACCTTCGACATCCAAATATCCTGAGACTTTATGGTTACTTTTATGATCAGAAACGGGTTTATTTGATTCTGGAATATGCTGCCAAGGGTGAACTCTATAAGGAGCTGCAAAAATGCAAATATTTTAGTGAAAGGCGTGCGGCAACTTATGTTGCATCATTGGCACGAGCCCTCATATACTGTCATGGGAAGCACGTAATACACAGGGACATTAAGCCGGAGAATCTTTTGGTTGGTGCACAGGGTGACCTCAAAATTGCAGACTTTGGGTGGTCAGTCCACACCTTTAACCGAAGGCGGACTATGTGCGGCACTCTAGATTATTTGCCACCTGAAATGGTGGAAAGTGTGGAGCATGATGCAAGTGTTGACATTTGGAGCCTTGGTGTCTTATGTTTTGAGTTTTTGTACGGGATGCCCCCATTTGAAGCAAAGGAACACTCGGACACATACAGGAGGATTGTGCAAGTGGATCTTAAATTTCCTGCCAAACCAGTTGTTTCATCAGCTGCCAAGGACCTCATTAGTCAGATGCTTGTAAAGAACTCTTCCCAGCGTCTGCCCCTGAGAAAAGTACTTGAGCATCCTTGGATTGTGCAGAATGCTGATCCTTCAGGCGTTTACAAGGGCTGATGACATCACCAATTACTCTCACAATCTTTGAGTCGGACTACAATTGTTTTCATCTTTTTTACTGAAGATGCATTTCCTCAGCTGGATTTTAAAACTTTTGTGATGTAAAAAATAACCACACCAAGTCCCAAGATGTTAAACACTGCACTGCCTGAAAATGAAAGGAGGTTTTCGCGAAGGACATGTAACTTGATGTTGTAATTACACTATATTTGCACTGTCTGGCTAGAGATACCATTGGATATTTCTATCTTGTTTATGTAAGTAGCTTAAAGCACCAATCCTAAACTCGGTGATAATTTTAAAGATTTCCTTCCGAAAAGAAAAA
>TR939|c0_g1
CACTACATTTTCCATTTTCACTTCCCTCATAACATTATTATTATTATTATTATTACCACTATTCTTCTTGTTGGATTTGGGGCTCCTCTTCCTCATTGAGTGGCGCTTTTTTAGCGCCACTACAGGGGAACAGTCCTGGTCATCCATGTGGCATTTCATGTCAATGCCACGTAGTGACTCACGGACTGTCTCCACGGGGAAATTCAAGATAGCTGAAGTACCCCTCATTGCAAAAGCAGCTTGATCATAAGCTAAGGCAGCAGCCTCGGCGCTATCAAATGTCCCTAGCCAGACTCTCACACCGTTCCTTGTAGAATCCCGAATCTCTGCTGCAAATTTCCCCCATGGCCTCCTCCTAACACCTCTGTATGACTTCTCCTTTGCGGGTTCGGAGTTTGAACTTACCTCCTCTTCCTTAACGTGGTACGAGGTCACGGTCTCTGAGGTTGTCTCCTGAGCAGCGTTAGCGAGGACGCCAAAAAGGAGCATCTCTTCGGAGTCGTTAACGTTGAATGGGAGACAAGATGTGTTTAAATTGGACCATTCCCATGATGAATCTGATGAATTTAAATCAGAATTCATAGGGTAGAAGAAATGAGAAGAACAAGAAGATGAATCCATATGTTCTTTTTTGGTTTGGGAAAAATGCTCTGTTTTGTAGATGCTCTGTTTTTTCCAAGTGATGGTCCAATACTAGGAGAATTCCCCGTAACTAGGCCG
>TR942|c0_g1
TGAAAAACATTTTTCATGGCACACATTTTTCTTCGGACCGGACACTTGTAGGATCCACTAGTGGGATTTCAGCGGGTATGTTGTTGTTTGAGTTGATATGGCCTGCTGAAGTTCCTTCTGAGTACGTAGTATAAGAATGATCGATGACTACTGGCAATTCTGGGTACGCAGTACGAGAATGATCGACAACTTCTGGCAAAGACATAATGTTACCTCGTTTGTCTGAATATAACAAATGGACCCCTATCTTCTGCATACAACCATCGCCAAACTCCTTCTTGACTACTGTTATCTCTTCCCCGCCTTTGATCATCAGGCCATCGAAAGGTCTGTGTAAACAAGATATGTAATATACACACGATACTTCTCCCTGTCGTTGGAACATATTCACGTAGCAATTCCTCGATTTAGATATCCCTTCTCTGTTAGATACAGCAACAACGAAGTGTCCAGAAGTGGATGAACCCAAAAAGTCGCAAACAAGCCAGATAAACATTCCTAAGAACTTATACTCGTTATGTACCGCGGGCATAGTGAAACAGATAGACGGAGCTGTTACTTTGTTGCTGCACCAATCGGGAATCTCATTGCATTGGAGCTTAATGTCTAAGTCCTCGTGTTGTTTTCTTATAGATGGAGCAAGTGCGCTAAAGAAGCCCTCATTGAATGGATTCTGCAGAGAAATACAATTAACCATGTCGATATTCCTCAGAGAAAGGAGGTTGTCCAACCCTGTGACGTTGACCAACTTCTTGCAATTCCTAAGTCCAAGAGCTCGAAGATTCTCTAAATTTGATACTGACGGGAGTGTTTGAAGATTCTCACATTCATTCAAACACAATTCCCTCAAGAATCGTAACTTAGAAAAATCATCGAAGGGTAGACAATGGAAGCTGTTGCCACTCAAAACTAGAGTTAGTAAGGAGGATAAACTCCCAATATCCACCTGAAAATCGTCGTTGGACAAACTAAAATTGCTGAGGGCTAAATCCGATAGAGAAGTCGACAAGGATTTTATGACTCTTCCTTGATTAGGCCGTAAACATTTACTTCCCACTTCCAGTGTTTTAAGATTACTTAGCTTTTCAACAAACTGAGGCAATTGTTTTATGCCCGTATTAGCTGCACGAAGAGATATTAGACTTTGCACATCTCCGAGGCCAATTGGCAATTCTTCTAAAGAATCGCACCCGCTAATGTCCAAGACTTGAAGAGATTTTAGCTGACATATTGATCGATCGATCTCCTTCAGATTAAAGCAACAGTCGAAACACAAAGTCTTAAGACTCCGGGCACCGTTGAAGTTTGGAGTTTTACTGAGGTTCCAGCAAAATGAGAGATTAAGCTCCTCCAACATTGGGCAACACTGCAAATTCAAACCAAACACTTGCATATGACTCTGCGACATATCCAGAACGACAAGATTCGCAGCTGGAAAATTTGATGGTATGCGTACTAAAGGGCATTCTTGCCAAGACAACCATTTGAGCTCGTTGGGAAACAGCCGAAAATCTCCATGAATACATAACCCATTGATTATAAGCACCCTAAGTTTCTTCATTGGCTCGAATGCCTCGGTGCTCACTCTGCCTAATCCCCTATGTCGTTCTAACCGCAGTACTTCTACTTTCTCGGTACCAGTTTTTGCTCGTAAAACAGCAGACTTCTTCAGGTATGAACAATCTGCTCCGTCCTCCAGGGTATTTATCTGATTCCGAGTGAACGATTTCTCTTGCCATATTTCGCACTAGATGATGCATCCGCAATTGATGGCCATCCCTTTGGATCAACTGTTTTTGGACCAAAGTTGCAATTTCACTTTCAGCATGAAAACCACATGCATTTAGTATTTTGATAACTTCAAACTCAAAGAAGTATCGGAAGGCGCATGCAATATCAAGGAAAACACTCTGAGTACCATCATCGAGTCCATCAAAGCTTATCTTGAGTATCTTCTGAATATCCCTATGAGGACTTGGTCCTATTAGTTTGTTTAGATCGCGTCTCCAGTCTTCTATGGATTCTCCTCGCAAATGTGACCCCAGTATCACAACTGCTAATGGCAGCCCACGTGCATATTTGATTATGTCTTTTGCCAGTTCAACATATTCTTGTGGCGGAGAAAGACTGTTAAAAGCATGCCAATAAAAAAGTTGCTGAGCTTCATCGTCATTTAACAACTTGGCTGGATAACTCTCTTCTTCTCCAAGATAATGACGTAGTACTTTCATGTCTCGGGTCGTAATGATTATTATACTACCTGGACCAAACCAGCTTTTTTCTCTTGCTAAGTGTTTTAATTGTTCGACATGGTCTACATCATCAAGAACAATTAGAACCTTCTTTGACCCGAGTCTTCTTCTGATTAAAGCAATGCCTTCATCAACATTGCTAACTTTTTCGTCCTTGGTTTTGAGAAGTACATTGAGAAGTTTCTGTTGTAGCTTGCATAGACGAGATTTTTCATCGCCTGATCTAACTTCTGAAAGGAAGCAACTACCATCAAAGATTACACTTTGAACTAATCGATTGTAGATCTCTTTTGCCAAAGTTGTTTTTCCGATTCCACCAACACCATATAGACCAACCATGCGAACTTCATCTTCACGTCCGTTTTGCAATAAGGACTCTATTATATGTTTGGCACGAGAATCTACTCCAACTGGGTAAGAAGCAACATCTAGAGGTGTATGGTTGACCGCTTTTTTGACATCTTCTATAATCTTTTCGATAAATTCTGATTCATCCCTGTTCTGCAATTCACTTCCGGATAAACTTGCAACTTCAGCAAGTGCAGCAGCCCACTTCTCCATTCTTTCAGCGCCAAATCGTTTCTTGAGCCTTTTAAATTCACTACCGAATTCTCCAGTTTGATGTCGCACTTGAGTAGGAAGAACATCATAGAAAATAGGCATAACTCTCTGCTTTAACTTGTTTTTGCATTCCAGGATTTTAACTAATTCATCCAGACACCAACTAGACGAAGCATATTTTGTGGACAGTACAACAATGGAAATCCTAGAATCTTCAATTGCTTTCTCTAGTGCCGTTGAAATAACATCACCCACTCTCAAACTCTTATCATCTTTGAAGATTTGATATCCATGCCTATGCAATCTGTCAAAAAGATGAGCAGTGAATGTTTGTCTGGTATTGTTACCGCTAAAACTCAGGAAGACATCGTAAAAGAATTTGGAAGATTCTCCTTGAGTGTCCACGGATGAATAAGACTCTTCAATTTCTTGATCTAGTCCATCTTCAGCCAAACTGAAATAAGGTTCTTCTTTTAAGTCCTGGAGCATATCATCAAAGTGTTTGAAGATTTTGGAGAATGTAGATGATTCTCCTTGAGCATCCATGGATGCAAGAATTGATGATTTTTAGTGAAATGCAAGAATCCCCCGTAACTAGGC
>TR944|c0_g1
AGTTAGGGGGGACCAAACAGAGCTTACTACTCAACTCACTTTTAACTTTCCGAAGAAGAAGAATGGATCTGATAGACAAGGCGAAGAATTATGTATCGGAGAAAGTAGGGAACATGGAGAAACCAGAGGCAACCATCACCGACGTCGATCTTAAGGGCATCGGTTTACAGGGCGTTAACTTTCACGCCAAAGTCTCCGTTAAGAATCCTTACTCTGTTCCTATTCCCATCATGGAGATCGATTACGTCCTCAAAAGCGCCTCCAGGTTCCACTTCCTTTTACTCTCCACACTTAACAATTTTGAACTTGTGTGTGTTTAGTTCACTGTGAGTGAATCGACAGAGTAGATTTGAAAAAGGTTATGTATAACTCTGTTTTATACTTTAGTTTATTATGTTGATAATATACGACTCTACCAATAGAATTGGAAATTCTTAGTTAGATCCGCCATTGTCCTAGAAATCTGATCCTGCAGTCAAGTCCTTTGAAATCAATTGGCTTGAGACATAGCATCGAAATACAAGAAACTACAAAATCAACACTTCGACTGTTAATATAAATGGACAGCTAGACAAGACAAGACATGATATCTATTAATCTTCTACCCTAATTCATGTCCTCTCACCTTTACCTTTTATTTT
>TR964|c0_g1
GGGGGATTTTAGATAAAATTTTATCTAAATTACACATACTACAGTACTTATCTTTTACTACCAATTTAAAAAAAACTAAAACAGTAGACAAACAACTGTCTTTTACATATATATACTAAACAAATTTGACCCAATTTCAACCAAAATTTTGTTACAAAAGGAAAATATTTGCTTTGTTGCTCCAATTGTTCAGTTTCAAGCTACTGTTTACCTTCAAATTATTAGTACAAAGATTTTGCAGTTGTGTTTTCTGTGGAAAAAGTTGAAGAAAATGGCAAGGGGAAAGAAGATATGTGAAAATGTGGGAGGATATGGGCTAGTGAGAAGTAGCTCATTTGGGAGGAAAAGAGTTTGTTTGCCTAATATTTGCACAGATCTTGATTTCATTTCCACAACACCAACCAAGAAGAAGAAACTCTGCAGACAAGATTCATTTTCCACTTGTGTTAAGTCCCCTCTTGAAGCCCTGCCTCAAGACATCCTGATAAGGATAGTGTGTGGAGTTGATCATGATGATTTAAAGAGGTTGTTTCATGTATCGAAACCAATTAGAGAAGCGACTTTGGTTGCAAAAAGATGGCATTTTGAATATAGTACACCAAGAAAGACACTCGGTTTTAAGAACTCGAGTGAGTATGATGATTCTGAAGTGCCAAGAGCTCCTAGGCAGTCGAAGTTTCCGAGGACTATGTTAAGCCGGAAGAAACTGGCTGACATATCTGTTGCCTTGTTTACATCAGATGGTGAAGAAAATTGGCCGCGGAGGGAGTTATTTATGGACACGGAGATATAGACCTCGTATCGGATTTTCTATTGGTACTACAACAACAACTATCCTTCAATCTCAAGTGAGTTGTGGTCGATTATATGGATCCTCTATTCGTTCGCTCCGTTTGAAGCCCATCTCTCAGTCTAGTCAGTATGGATTCTTTGTAGGTATAGTTTGTAGAAATCATAGTATAAAAAAGCAGAACTTGGATCTGATAATGCTTATCAGATTTCAGCTGCTTTTGTGTGTACATGTCCAACCACAATCTTTTACAAGACAACATTATTCTTCAACACTTTCATTGAAGATGGTGTGGTCTGTTTGTATTTTGTTTCCTACTACTTGTAGGAGAATTTGATTTAGGGGGATTTTGATGTCATTAAGAATTTTAGTTGTATATAGGAGTCTGGTTTCTTGTAGTGTAATTCATTGATTAATAAATATGTATTTCTTTCGAAGAAAAGATTAGATTGGCAATTTGTCTTTTCAAA
>TR972|c1_g4
TAAAATATTTAGTTAGTAATATTTTGGTTGGTAATCTATTAAAAATTCGCTGTTAAATTTCTAAATATAATTTGATTACAAATTTGTTGCTAATATACTAACGGATTTGAGGTGTTAGTAAATCCATTGGCAATTTGAGGCTTTTTTGTAGTGTTATACAATATAATAACAATGTTCTGATTGATAGAACTAGTTTTTGAGCTAAAAAAGTTTCCCTAACTTAGCTTTACAGGAATTTTTTTTTCAATATTTCTACTAAAATTTAGCTATTGATTTGGCTAGAAAATTTTTCTAGATAAAAATTATCTATGAATTATTTTCCTAGTTGAATATAATTTTGGATGAAAAAAATTACCGGCAAAATTATATTCTCTAAAAATTAGATATGATTTTTTTCTAGGTACTTTCTTGGCTAAATCTTGGCTAGGAATTAGCTACGCATTCCTAGCTAATCTGTAATCTATAGAAAGGGAAAATTTGGCGCCAAATTTATTTTACCGCCAATAATTAGCTTGCGATTTTTTTTAAAAAATATCCTAGCTATATTCTAGTTAGGGATTGACCGTAGTTAAGTCCTAGCTATTATTTGACTAAGTTTCCTGATAAAATATTTTGCTAGGAAATAGGATATCTCTAGCTAAATCTATAGCTAATGATGTATATTAGGTAGGAATCATAGTTCCCTAGCTAAAATCAGTAACTAATAGGATGTCCTCTATATATAGAGAGAGAGAGTTTAGCTATTTTTAATTAAAAAAGTTATGCTATGATCTGTAAAATAAAAATATGTTATAGTTCATAAATAAAAATTTATAACATATTATTTATGTAAAAAGTGTAAAGATAGTACTATATAGATAACAGATACAAGTATGGAGGAGTTGTCCGAAAAAATATAATTTCCGAGTCAAATCAATGGGTCCATTGGGCCTCAAGTTTTCTGTTCTCTACGTTTCTAACACTTGTAATATGATAAAAGGGTTTGATTCAAGAGAAAATTACTTAAATTCACCCTCTATTAGAAAAATAAATGGACAATAATGCTTGTTGATCTTATAAACTAGAGTAGGGTACGTAAAAGAACATAGTTTAAAGAAGCGTTTGCTGGCTGAGGGTGACTTGGAAGCGGCAAAGAGGGCAAGAGTTGTGGAGGGAAAGCCAGCTGGTAAGACAATGTGAATGGAAAACATGGCCACAAGCAACTTGTTTGGCACAGACAGTCGATTCGAAACTCTCCATGCACACTGTACAAATAGTACCGACCGCTTCAACTGTAGGCATTTCACAAACAACTTGGGCGAAAGAAACATCCATCGCCGGTTCTTTCTTGTGGCTGCAATTATCATTACCGACACAAGTTTCAGGCTCTGGCATCGTCAAAGCCATGTCGAGGTCGAAAATTTGCTCATCCAACGCTATTCTGCTAGACATTTTATCTTGTGTAATAATGATAAATTGGTACTAGTATACTACTCCCTCCCCCGTAACTAGGCCGTA
>TR1046|c0_g1
GCTTCTTCTCCCCATTCTCTTTTGCCCTCTTATACATAGACTTTGCTCTCATTTTAACAAGTCTACTGTCTCATTCTTTTTGGACAGCTACGCTCATTTGCACCAAACCCATCATTCATTCGCCAGATTTTTAATTTCTCTTCAGAACAGTCGCTCTCGCTCAATATGCGTATTTCTTCCACTGTGGCCGCTAGCGCCCTGCTGGCGGTGGCTTCCGCTGCTGATTCCACCAACTACCTTGGTTTCAACTCCGGTGCTACCAAGGCTGACCGATCCGCCAAGTTCAAGGCTGACTTCAAGGCCGAGTTCGATGCTGCCGCCAACCTCAAGGGCGCCCCCGGCGACTTCAATGCCGTCCGTCTCTACACCAACATCCAGGCCTACTCCGACAGCGACCCCATTGAGGCTTTCGATGCTGCCGTTGAGACCAAGACCAAGCTCCTTCTCGGTGTCTGGGCTTCCGGAACCGATAACATCGACAAGGAGCTCAGCGCCCTGAAGAAGGGTATTGAGAAGCACGGCAGCAAGCTGACTGACCTTGTCATCGGTATCACCATCGGTAGCGAGGATCTCTACCGTATCTCCGAGACCGGTATCAAGAACAAGTCTGGTGTCGGCAACTCCCCCAAGGCCATTGTCGGCTTCATCGAGAACTTCCGCAGCTCCTTCAAGAGCACCGCTCTTGCCAAGGTCCCCGTTGGCCACGCCGATACCTGGGATGCCTGGGGTAATTCCACCAACAAGGCTGTCATCGACAACGTCGACTTCATTGCCGTCCACGAGTACCCGTACTACGAGACTGGCAAGGGCAACAGCATCGACAACGCTGCCAAGCTGTTCCAGACTGCCTACGACAACACCCTGGCTGCTGCTGGTTCTAAGCCTGTCTGGGTCACTGAGACTGGTTGGCCCTACACCGGTCCCGACTGGGACCAGGCCAAGTCTGGCACCGACAACGCCAAGAAGTACTGGCAGGAGGTTGGTTGCAAGAAGCTCTTCAACAAGGTCCCCACCTTCTGGTACACTCTCCGTGATTCCAACCCCGACAACGAGGTCAAGTTCGCCATTACCGACAACCTGAGCACCACTCCTCGCTTCAACCTCAGCTGCGACGGCATCAAGGAGGACGACAAGTCTAGCTCCACCAGCAAGAGCGGTTCTTCCACCGCTACCAAGACCGGCTCGTCCACTGCTTCCAAGACTCCCGGTGGCGACGACTCCGACTCCACGACTCTGGCTACTGCCACCCCCACGCCTTCCTCAGGCAACAGCAACGGTGGCAGTGGCACCACCACCACCGGTGCCTCTGCCAGCCAGACTTCCGGCCCCGCCTCGTCCGCCCCTGGCCAGAAGATCTTCAACGCCTACACCTACGCTGCTCTCGCCGTCGTCGGAGCCGCCTTTGCCATGTTCTAAGCGGATGTAACGACACATAAAGCGTCTGTATATGCCATTGTGATTTTATTGGGAGCTCGTATGTTGCTTGTCCCGTTGGGGATTCTTGGGAAGAATTATCTGTTTCGCATAGTCTGGGCTCAGGATACACCGTGTTTTTGGGGGAATATAGATTTAATTTTCGCGCTAGGCGCATCAAACTATAAATCGGATCTTATACCATTTCCTGCGAAAAAAGAAA
>TR1065|c0_g1
AGTCGGGGGGGTCATTGTGTTCATCGTCTTTCGATCGGTAGCCATCTCCTGAAAAAGAGTGAAAAGTGCTCTCGCGTTCACGTAACATATTACATAAGTGGAGATAGAAAAGAATTTTTTCCGGAAAAAATGTTCTCCGCCCTAAAAACGGTGGCCACAAAAGCCGAATCAGCTAAGGTATTATCGTTTGCCAATCAATTTAATCGCCATTATGCCGCAAAAACAGCCGCAAAAGCTGGTTTGGCCCAAGGAAAAGTTGTAGCTGTCATTGGTGCCGTTGTCGATGTGCAATTCGAGGATAATCTTCCACCCATTTTAAATGCATTGGACGTTGTTGGACGCAGTCCCCGGCTAGTATTGGAGGTTGCCCAGCATTTGGGTGAAAATACCGTTCGTACAATTGCTATGGATGGTACTGAAGGTTTGGTACGTGGACAACAAGTCAATGATACCGGTGATCCAATCCGTATCCCAGTCGGAGCTGAAACTCTCGGCCGTATCATGAATGTCATCGGCGAACCGATTG
>TR1584|c0_g1
AGATGCAGGATTCTCTTCAGGACCTCCATCTTCGTCGTCATCATCTCCCCCTTCTTCACCTGAAAAGTCTTCGTCATCAGCATCATCGTCGTCGTCCTGTTCATCAGCATCACCGTCATCATCGTCCTCTGTATCGCTGCCATCTTTGTTCTCGGGCCCAGCTGCTTTGTTCGTTTTATGGAGATCCTCGAATGGAAACCTCTTATCAGTGCCTATCAACTCTGGAAATGCATCAGCATGCTTGAGCATAACTCCTGCCACAATGAGCAAAGAAGCAACAGATCTCTGAACAACCAAAAGGGTCTCAGCAACTACAACTTCAACAACAGACCCCATCACCATTCTCTCAAAAACAGCTACATCACAGCTCAAATTACTCACCTCCATTTTTATTTTTATTTTACACAAAAAAGAAAATCTCTAAAAATGGCAAAACACAAGGGTGGGGGGTTAAGGGTAGGGTAGGGTTTGACTGTCCTAAAAGGGGATTGGAGAAAATTTTTGAAAAGGGGGAAAAAGGCCCCCCGGTAACT
>TR1590|c0_g1
TTTTGTCTATCAAACGATGGGTATTGCCACTGCGAATCTATGGATACTAGTCCTACAAGTGGAAAAGGAGAGAAGGGAAATAAGCCGGACCTGAAACACCAAAGCTCGAGGAAATGACAGAATGTACAAGAAACCCGGAAATATCATCACAGTAGAGCCATTCCAGCACCTATACCCATCATGCCTAGAGCAGCCCGAGCCACATGCGCCGTAGCCCGCGCCGGCGCTACTCCCTTGCTCCTCGTCGTGAACATGGAGTCGGGTGTCATGGCCGCCGCGTCAACGTTTTCCTTTGTCGCCGTCGCCTTGGGAGTCATGTGGAGGTCGGTTATGCAGAGCGTAGTGCAGGGTATGGCCGTCTGGAACACGTTGTCGACGTGGCTGTTGCGGAAGACAGGAGTCTGCGCCCAGAGGTTGGGATTCGGCACTGCATCCGCGTCATCGGGGTTGTTGACGTTGGTGATGATGTGCAGGATGCCATTGGAGATGAGAATGTCGGTCGAGATGATCTTGGCCGAGTTGACAAACATCTCGTTGCCGATTTGACGGATTTGCAGCCTTTTGCCCTGGCTTATTGTTTTGAGAGATTTGGCATTTCTGAGATCTGTAGACACCAGCACCTTGCCACGGACGATGTGGTAGCCCATGACCTCGGCCAACTGGCTCAAACTCATCTTGGCAAGAGTTCCTCCAATGGCTTCCATGGCTTGGTCCCTGGGAGCAAAGACAGTGATGTCCTTGACGTCGTCGAGAGCGGGCATGATCTTGGAGTCGTACAAGCCGCCGAGGAAGGACTGAACTTGACTCGCCGTGAGGACCTGGCCAATCCCAGAGGGAGGGACAAGCACACTGTCGACGATCTGGATGAGACCACCCTCAAACTCAATATCGTTGTTGACGACCGTGGCCCGGCTTCCAAGCCTTGTGCTGAAGACCACCACGTCTGGCTGCTTTGTAATGAGGATATTCTGACCGTTCGTGACATTGGCCCATGTAGGGTCCTTAAGGAGTGTAGGCTTGACGTAGGCAGGGCCAGCTTCAAGATCCTCAGTGTTGATAGTCCCCTGAAGGATGTGATATTGGAGCAGAGGCACAGTCGTGTTTTTGTGTTCAGGATTCCAGATTTTTGAAAGTGCTGAATAGGGAATTTGGGTAAAGGCATAATCGGAGGGTGCCACAATCGTCACGCCCTTGTAACTGGGTAATTGCATCAGGATCTCGGGGTATTTCTGAATTAACTTGTAGTAACTGGTCAGCTTTGGGTGATTTCGCAAGACAGTTCCCAAGTCTTTAGCTGCTTCCACACAGGCTGCCATGCTGGCAAAGCCAACAAGAATTTTGGACCACAACATGGCTCAGGTGGCGACCGAGGCCAACAATATAACGATCGTGTCGACTTGTATATAGATAGCAGACGCAGGAAAGACTGTTGTTCTTGTATGCCGTTCGCGGGCAAGGGGAGGGAGTGTAGTGAACGGTTGCACCGAGTTGTCTACCACGAAACTTGACCTTGTCAAGATGAAGAGAGTGTCAGACGCAATAACAATGCGTCTATCGCAGTAAGATCAAAGGAGAGAAAGGCGCAAAATGCAGCGTGATCAACGCGAAAG
>TR1761|c0_g1
TAAGGTCAGATATTTAGGATTAAAGTTAGTTGAGATGTAAATTTATCTCATCTTATTCTACAGATCAAAAACGTCTAACAATGTCTTTTTAAGAATTATTATGATTAATTATTGTATGATTAATACTGACCCATAGCAAAACAGTAAGACGTGAATAGCTGGCTAAGCTAGCTTGACAAGTGATCTCATTCAAACACAAATTCAGTTCTAGTTATATAGGCATATATTTTATTTTAGTTTTGTAATGTGTCCATAGTTTGAACCAGCATCAGTGATTCAATTGAACTCACAACGTTACAAAACTAGTCCTAAATTTATTTGGTAACAGATGCAGCTGCAAAGAGGGCTTTGAATTTTGCAAGCAACTCATCCCTTGGAGGTAAATATTCCTTGTTTTCGCTGCAGTTAATGAATTCGTCTCTCCAAGCACAAAAATTTGGGAATTTTTCTCTTGTTGCCAAAACAATTCCAGTTGCCTCTTCAAGAACTCCCACATAAAGTCCCACACCAGTTGCAGCAATATCAGCAAATCCAAATTTG
>TR1796|c0_g1
GTATTTAATTAAATTAGTTGTCAATTAATTACAAATTCTTGGGCAGTACTTCATACGAAGTGACTCGATTAACGGAATAGAAGTGGAATACTTTTAGCGAGTAAAAGATTGAACGAATTACTTAACTGAAGAGTAATGAACAGTCCAATAGCTTTTATCCCTCTCCAAGCTGCATAAGAAAAAAAAAAAGAGTGATAAAGGAAATTGAAAGTACGTAAAGCTCAATAAATTGCATGTTTTATGATTACTCATGTGCTAGCTAGTAGGGCAATACTATATATTCTCTTATAACCAAAGAGTACTTTGACATATATATTATGATTTTCTCTCTGGTCTTCTTGACTGGGGTTCTATATGTTTTTCCTTCATGAAGCTGGAGAAATTTGAATTTGTATACTTAAAAATAAGCTACTTTTAATCTTATTGCTCTATTTTATTAGTATTGATTGTTGTTTCCTCTGCTTCTGTTATTAGATTATATATCGGTTGTTGTTACTATTTTTTTTTCCTCCTATTTTCGAACATGACTTCTTCACTATTGTATTTTCCTTTCAAACTTGCTTTGAACTGCTTTAGTTGAGCTGAGGGTCTATGAGAAACAGTCTTTCTACCTTCACAAGATCAGGTAAGGTCTATGTACACATGCATCATTCTTTAAACATATGATTTCTTCACTACCATATATATTACACTGGATATCTTGTTTTTGTTGTTTTTTTGTGTTCGTCAAATTTTCTAACTATATTATTAT
>TR1796|c1_g1
ACGGGGAGAGAAAAAGTAAAGCATAATAGCTTCAACACTTCTTTTTCAGAGTGCCAGAGAAAAAGATTGAATTTTAATTTGCAGATTATAATTAAAAGAATTCTGACAAAGAGATAATGGGGGTACTCATGCTAATCAAGAAAATTGGTCTCTTCTTCCTTCTCATATCTGCATCCCTTTTTTCAACTTCACTTGCAGGTCGACAGTCGATGTTTTATTTGAGCAACTTTGAGCAGGAAGAGTTGGTTGCAACTACTCATCATGAGGAGGAGCAACTACGCCATGAAAGGCTTCTTAGAATGAACACAAAGGATTATGGAAGATATGATCCAACACCTGCTCTATCCAAACCTCCTTTCAAGCTCATACCAAATTAATCATGATACTATATATTAGGGTTTTGTGGAAACCTTAATCTGAGTTGAATATGAATCATCCTAGCTAGCTAGTACTACATATACATATATAAACATATGTGTTACGTTAATTAATTACTACTATATATGTTTGTACTGTAAGATATGCTATATAATCCCTGTAAGCTATATGCTTGTATTTTTGCATGAGTACTGGATGTAGTTTTCTCCGTTTGTAATATATACTTATCTGTGTAATTATATAAGAAAAAAGAATTATGTAAAAA
>TR1810|c0_g1
TGAGTAAGAGCCGACAGCAATACCGGCCATGCTAAATTGGAAGTAGGTGGCAGAAGAAAGTGGTTGCCAGGCGATGAGCGGTCCACAATTTTTGGTATCCATTCCACCATAAGTGAACGTACCACCGGGAACGTTGTCGGTAGCACCTTTTTCTTGAAGATAAACGGTGAAGTAGGGGTTATCCAAAAGTTTTTGGTTGATAGCGTTTACCAATGGAGGGACAACATTGTCAACAGCCAAAGATTGGAAGGCCAATCCGAGGATACCATCAGCGACATCTTGTTGCAAATCTGTATCAATCGAAGTAGCTTGGCCAAAAACAGTTGTGGGAACAACCAATTGATTGGTACCAGTAGCTCCAAATCTGACTGTGTCTTGTCCCAAGGTACCTTTTGCGGCACCAGTACCATATTGGATACTCCAAGTTTGACCATTTTTCACATATGTTGATGATGCAGTCTGATCAAAAGAGCGTTTTCCTGTGCAAGTGCGGCAACCTTTGTTGGGGACCCAGAGGTTGGCACTTCCGGTGTCGAGGATGACAACGAAAGGTTGGCCGGGGGTTCCGATAGTGATGTTGCCGACGTATTCGAAGTCTTCGTAGTCGTTGACGGGTTGTGAGACGGAGGCAAGGACGGCAGCCTTGTTTTGAAGACGCAAGGCTTCTTTGTATTTGAGATAGGTTGGCCACAAGCCTGCTTGCATAAGCTTAGTCCTAGGACTAGCCACTT
>TR1820|c0_g1
TTTGTCATCAATTAAAAAGTGTTAAAATAATCGATCTATATATCTCATTAGGTATCTTGTTAAAATAAAAAGATTTAAATTAAGATATCTAAATAAAAGTTGATGCTAGAAGAATTTGATCTAACAACAAAGAAAATCAAAGAGAAGAAATGATTAGGTTAGTCACAAGTATGAGAACGAGCCATTGCTGGGACACGTGATTTTTTATTAATCAAAAGTTAGAAACGACCACAGATGCTCAATGACATTTGTCAGTCTTTGATGGATTAACAATTTTGGGAAGTTACAATAACTTGACGTTAGACCAATGGAGATGTCTCGAAGTCAAAACCTTGATTAAGAAAAGCACTAGCTATCCATAGCTTCAGATTGCCAAAGTTTATGTCCACCTGATGACATTCTCTCACATTAAGAGTGAACGTCAAAATATAATCATTGGTAGAAGTAGCCATGTTGGAACTTTGAACATCGAATCCAGTGAGAGAGTCAAGAGCTTTGAAAATAGAAGCTGCTACTTGTCGCCCTTTGTTGCAAACTAATCTCACGTAAAATCTTTTCTCTTCTAGTTGAATAACATCCATCTTTGTTATCCTTTTGATTGCTGGATAATAGCTCGTGAAATTCATTTTCTTGGCATTCTGAAATATTCCACCTTTATTATTGTTCATTCCGTGGACTGATGACTCAAATTCTGCTATTTCTACTTTCAGTTTCTTGGCTTTTGTTTGCAGGCCTTGTACATATAATATTGCATCTCCGATTATGGAGGCTTTATCCATCTGTGGATACAAACATACTTCACTCAAAACTAGGGTTTAACCCAATAATAAAGGATCAGAAGCCTCATAATGGGAAAAAAAACCATGCACCAATTAACAATGTAAAGCTTTATTTTTGCTCTCACCACCTCCGGGAGGATTCATAACTTACCTCTAGCGTGATTCTAATCTTCAATGTAGTAGTTGATTCACGTGGAGGTGCTCAACCACTTTAACAAGCCTCACTTACCTTATCATTCTTTCATTTGGTTAGTGAGTTCTTTAACCCTGTAGATTTTTAATTAATATAGTCTATCGCGTCTCAATTTATGTGACATTCTTTCCGTTTTAGTTAGTCTCGTCATATTTCTATATTTAGTAACAATTTAATTAACAGGCCTCATTTTATATTTGTGAGATGGTTCATAGTGACATTATTATCTATGGTTTATTCTGGACGATAAGTTTAAAGAATCATTCTTCTATTCTTAAACTCCATTTTCAATCAAACACCTTTAAATAAATTGAAAAAGAGTGATGAGTACATGCCTTTGTGATATTAGGAACT
>TR1839|c0_g1
AGTTACGGGCCTAGTTACGGGGGAGAACCGTGTGTATCGCATTATTTCGAAGTGGGTCGCTATAAATATTTGAACAATTACGGGGTGTCAATAGAACTTGTGACATTTTTTATTACTTTCTGTTTTTATCGTTCGACGTTAACAATGAGAGCGTTTATGATTCTTGCTTTTGTGGTCGCAGTTAATGCTCGTCCTGAAGCGGGCTATAATTATAATGCACCCAATCGTGGTCAGCAGATTGGTGGAAGTGGTTTTGGTAGTACTAGCGTTGGAACAAGTAGCTTCAATACAGGATCGGTAGTCGGTTCAGGAGGTAGTTATAATGGCGCTGCGTCGGGTGGTTTCAGCAGTGGAGGAAATTACAACGCCCCAAGTTACAGTGGTGCAAATTATAACGGTGCTAGTAGTAATAGTGGAGGTTTCAGTGGTGGATTTAGCAGTGGAGTATCGTCAGGAGGTTTTGCTAGTGGAGTCTCCTCTGGTGGCTTCTCCAGTGGAGTATCGTCAGGTGGATTCGCTCCTGCCCCCCAACAAACTCTAATTCAAAAGCACATCTATGTGCATGTTCCTCCACCGGAGCCAGAAGTAGTTCGACCACAACAGCAAATTCAGGCCGGTGTTGCCCAAAAACATTACAAAATCATCTTCATCAAGGCTCCATCACCTCCAACTCCATCTGCCGCTCAAATTGCTTTAGCCCAACAAAACCAAGAAAAGACAATTGTTTATGTGTTGGTAAAGAAACCCGATGAAATTGGAGATATTGCTATCCCAACTGCTGCACCAACTCAACCATCGAAACCAGAAGTCTACTTCATCAAGTACAAAACCGCACACAGTGGAGCTACTGGTGGATCGGCAATATCCGCATCGACATTGGGAAGTGGTTCAGCTGTCGGCATTGGAGGTGGACAAATTAGCAGCGGCAGTGCAACAAGCATTAGCGGTGCGCCAGCTGCAAGCTATGGACCACCAGCACAAAATTACGGACCACCCGCACAATCTGGACCATATTAGATATGAATTCAATTCAATCCTAAATATGAATAACTATTTATGTAAATAATGTTACGTTTTTATAGATATTTTTTTGATGTAAATATTTTAAAAATATTTTTAATTTATAAATTTTGCAATTATTTTGTAATTATTATTTGAACATAAACAGTATTAGCACCTCTCATGATATTACTTTTAAACATTTAATGAAAATTACTGTTTTGTTAAATAAATAAACAAGTGGTTGTTACGGAAAAACACACACA
>TR1839|c0_g2
AATATGAGAGCTTTTGTGTTAATTTCGTGTTTGGCGATCGCCGCGGCCAGACCTGAAGCTGGATATTCGTATAGTCGACCATCCGGTGGTAGTTCGGGTGGACATAGCAGTGGTGGATTTAGTGGTGTTAGTGGAGGTTTTTCGAATTTCGGTAGCTCCGGATTCGGATCAAGTGTAGGAGGAGGACATTCGGGTGGATTCTCCGGCGGTTCGTCCGGAGGATTCTCCGGTGGTTCATCCGGAGGCTTCGGCGGCGGTGTCTCATCGGGAGGATTCGGTGGAGCTTCTTCAGGTGGATTCGGTGGTGCATCTTCAGGTGGATTCGGAGGATCAGGATTCGGTGGAAGTTATAGTAGCGGCGGATCAGCAATCGTTCAAAAACATATCTACGTCCATGTTCCCCCACCAGAGCCAGAGGAAATCCGTCCACAAAGACCAATTCCAGTAGGACAGGCCCAGAAACATTACAAAATTATCTTCATCAAGGCTCCATCACCTCCATCGTACCAAGCTCCTCAAATTCCACTCCAACCACAAAATGAAGAGAAAACTTTGGTCTACGTTTTGGTCAAGAAACCAGAAGAACAACAAGACATTGTTATCCCAACCCAAGCACCCACTCAACCCAGCAAACCAGAAGTCTACTTCATCAAATACAAAACTCAAAAGGAAGGTGGTTCAATTGGCGGCGGAATCGGTGGAGGAATTGGCGGCGGTATCGGTGGAGGAATCGGCGGAGGACACAGCAGCGACATCGGAAGTGGCCACAGCGCTGGAGGTGACATTGGCAGCATTGGATCATCTGGCTCCGGTATTGATTTTGGATCATCTCACGGAAGCTCAGGACCATCTGCTCAATACGGCCCACCCGGCAAATCTGGACCATACTAAACCAATGATGACTTTTCTACCTAGTCCTATTCTAAACTATCTGTTGTATATAATTGTTTTTTATGTTAGCCCTA
>TR1842|c0_g1
AGTTCCGGGGGACCACTCATCACGAGCCTCATCAATCATCTTCCTTTTTCTCTTTTCTCTTTTCTTTTTTTCCTTTTTTTCCTTTTTTCTCTATTCTCTTCTCTTCTTGAGCAAGCTCTCTTCTTCAAATAACCTCTATTTTTTTTTCTTCGTCTCTTGTTCTCTTTCGCAGCATTTTCTTGTTTTGCCCCACGAGAAGCATTTCAATTTCGGAAAAAAGAAAAGTCAAAAAAGAAATACCCGGTTCAGTCGTCGATTTTTATCATTTCAAATCAGTCAAGATGTCTCGCCCTCTCTACCACAACCCTCTCGATGACCAGTACTACCTCCCCTTCGGCAAGAAGGCCAACTGTACTCTCGATGTGTGCCCCATTGAGACCACCATCTACAAGTACAACCCCGACAAGGCTGTCAACTTGGCATTCACTGTCATCTTCGGCCTGATCATGTTCGGCCACATCTACCTGGGAATCCGGTGGAAGACTTGGGGCTACATGACCAGCATGATTCTCGGCTGTCTCCTTGAGATTGCCGGATACGGCTGTCGTGTCGTGCTGCACGCCAACCCCTTCAAGTTCCTCCCCTTCGTTGTCCAGACCGTCGCCCTGACCATCGCCCCCATCTTCTACACTGCTGGCATCTACGTCACCCTGTCTGCGAGCATCTCCCACTTTGCTCCTGACCTGACCCGACTCAAGCCTTCAGTCTGGGTGTGGATCTTCCTTCCTGCCGATATCCTCTGCCTCGTCCTCCAGGGTGCTGGTGGTGCCCTTTCGGTCACTGCCACCTCCGTTGACACTGGTAAGATTGGTAACAAGGTCAGTCAGGCTGGTCTGAGCCTGCAGCTCGTCGTCCTCGTCGGCTTCATGGCCGCCTTTGCCGACTTCTTCGTCCGCTTCTTCATGTCCCACCGCCTCCCCAAGGTCGACTGGCGCCTGAAGGCCTTCGTTGCCGGCATCAGCTTCTCCGTCACCATCATCCTCGCCCGTTGCGCCTTCCGTGTCTACGAGCTCAAGGAGGGATACAGCGGAGAGGCCATCACCCACGAGGTCCCCTTCATCATCGCTGAGGGTGTCTTCATGATCCTCGGTGCCGCCGCCCTCTTCTGGGGTCACCCAGGACTGGCCATCAAGCCCGACTACATCCAGTACCCTGCCAAGTCCACTGGATCCGACAGCGACGACTCCTCTTACCCGACCATCGGCAAGGGCACTTACCCCCCCATGAGCCAGCCCGCCTACCACGCCTCCACCTACCCTCCTGTCCAGCCCGAGAGGACAACCTACCAGCCTCCCGCCCACTACTCGGTTCCTGTTCAGCAGCAGGCTCCCGCCTATCCTCCCGCTCGCAACAGCGAGAGGCCCTCGTACCCTCCTGTCAACGACAGGCCTTCCTACCCTCCCGCCCAGCACACCCGACCTGCCTACAACAACCACAGTGGCCAGCGTCCTGTCATCAGCAAGCCCCAGATGCAGTACCGACCTGCCCACGTCTAATAGGCTGAGTCGAGCGAGTGGCGAAACGGATTGGCGGAGCGGAACACACAAACATCGCATAACCAGGGATGGAAATCGGTTTCAGCGATGGTGATGATTTGATATTTTGACATTTTTCGGCGTACATTTTTTTTTCTAACTGGGCTTCTTCTTTTTTAAACTTTTTCACTTCTTCTTTTTTCTCTTATTTTATCTTCTCTTCTTTTCTCTTCAGATAGAAATATCATGACCCTTTTCTTCTTCTTCAAA
>TR1860|c0_g3
TTAACCGTCGTCTGAACGCAGGTTTAATTTTTTTTATTGCAAATTGTGGTAGCGATTCATTCCGATCCTTGTTAATTAATGAATTTTCTCTTCTGTAAATTTCTTACTTAGCTTTTTTGTTGGTGAAAATATGTAGAATACGAAGTTGCTACAATGAAATTTAGCTGAATGCCAGTTCGCAGTTGTAGTTTTATGAAGTAGGTTAATTTTATCAGTCTTGTTACTACCTTTTTAGGTAGTTTGAAGTTCATTTCTTGTATTTGTTAGTGTTTCAAGGAAGACAAAATTGCAAATTTTGGTACCTTGGCATAGGTACAGTACAAATTTTGTGCGCCTAATACCTAATTTTAACATTTATTTTTTGATGCAAGGGTGATAACTTCTGGATGGGAAAAATTCATGCCTCTAGACAATGCTAGGGTCTTTAATTTTAGAGCCTATTTTTGCTTGTTTATCTGTTTTATTGTGAGTACAACTTATCAATTGACATAAGATCTCTAATATATTATAATTTGAAAAGAAAATTAGGGCAAAAAGTAGCAAAATGTGATTTTGCTTAGTGAGAACTGTATTCAGCATGTTATTCTAGCTTTCTTTCTCAGTGAACATTTAGAGAAAAAGTTACTTTTTATTATTTTTCTTAGCGAGTATGTTTACAATGAAACTATGAAAGTAGGTAGCAGCATGTGTATCAAAGTTTATGCTTTTAACCTCTTTAAATGTAGATCTAGACATATTTTTGTGTTTGCACGCTATATTTAATTTTTGCCCAAAGATTTGTTCAAAGATGCTTGGTCTTATTGTAGGTTACTTTATTCAGATTTTGTAACTGCTTCTACACCAGATTGGATACTCATATTCCTGATTTACTCAATGTCCGCTCTGTTCAATTTCCACTCCTTCCTGACGGTAGTGCTGTTAGGGATTTGTACA
>TR1867|c0_g1
GGGGGATGATCACGAGGCCTAACAAAACACTCTAAAAAAGAAAGAGAGAGTATCCGAAGAAAATACTTTAGGACGAATTCCAGATCAGATTTTTTTAGCTATGGGATCCTCAGGAAATATCGAGTTACCAACCCAATCCGAAGAAGAGCGCAATTGCACCTACGCCATGCAGTTACTATCGTCGTCAGTGCTCCCTTTCGTGTTGCACTCTACGATCCAATTGGATGTTTTTGAGATACTCTCAAAGGCTAAGGCCGCTAAACTATCTGCTTTAGAGATTGTTTCGTACATGCCTAACTGTATGAACCCTGACGCGGCAGTTATGCTGGACCGGATGCTCTATCTCCTGGCTAGCTACTCGTTGTTCGATTGCTCCATCGTCGAGGAGGAAAATGGTGTGTCCAAAAGAGTCTATGGTCTATCAAAAGTGGGGAAATTCTTTGTCCGTGATGAAGATGGTGCCTCTATGGGGCCATTGTTGGCTTTGCTTCAAGATAAAGTATTCATTAACAGCTGGTTTGAACTAAAAGATGCAGTTGTTGAAGGTGGAGTACCATTTGACAGGGTGCATGGTGTACATGCTTTTGAATATCCAAAATCAGACCCAAAGTTCAATGATGTTTTCAACAAGGCAATGATCAATCACACAACTGTTGTAATGAAAAAGATACTTGAAAATTACAATGGTTTTGAGAACCTCAATACTTTGGTTGATGTTGGAGGTGGTCTTGGAGTTAATCTCAAGATGATTACATCTAAATACCCCACAATTAAGGCCACTAATTTTGATTTGCCACATGTTGTTCAACATGCACCTTCCCATCCTGGGGTGGAACATGTTGGGGGAGATATGTTTGAAAGTGTTCCAAATGGAGATGCTATTTTTATGAAGTGGATTCTTCATGACTGGAGTGATAGTCACTGCCTGAAATTGCTGAAGAACTGCCATAAGGCTCTACCAGACAACGGAAAGGTGATCGTTGTGGAGGCTAATCTACCGGTGAAACCTGATACCGATACTGCAGTGGTTGGCGTTTCTCAATGTGATTTGATCATGATGGCTCAAAATCCGGGAGGCAAAGAGCGTTCTGAACAGGAGTTTAGAACTTTGGCTAGTGAAGCCGGATTCAAAGGCGTTAACTTAATATGTTGTGTCTGTAATTTTTGGGTCATGGAATTCTACAAGTAGATTTCCAAAACCTATACTTGCTCTTTTGAATATGCATTATTATGGCAGTCTGGACTGGAATATGCAACTTAGCCCAGAATTTGAATGTTTGAAATTGATTCCTAATAATATTTTATACCACTTGTTTGTTTAATTTCTCTAGTATGAGGGGATGTCATTGTAACTTTTGTCCAAATTACATTGGTATCCTAGTATTCCCAATAAGATATGTATATTCCTCTGTTCCATTTTACGTGACACCTTCCTTTTAAGTCCATTTAACAAAGAATGACCACTTTTTGTATTTGGAAGCAGAAATGCCATGATATGTTTAAGACCAATACTAGAAGTCTTATTATTTTTTGGGAAAAAAACACACACA
>TR1872|c4_g3
TGCTTCTAAGCCAACATCCTGGCTGTCTCCGGAGCCCAACTTCCTTTCGCACTGAGCACGACTCTGGGACCTTAGCGGGCGATCTGGGCTGTTCCCCTCTCGACGATGAAGATTATCCCCCACCGTCTAGCTGCCCGGACTTGTACACTGGTATTCGGAGTTTGGCTGCGACGGGTAGCCGGGTAGGCCCCCGTTCGCAATCAGTCGCTCTACCCCCAGCGCCAACTATCCGAACGCTAACCCTAAAGTTATTTCGGAGAGAACGAGCTATCTCCACGTTTGATTAGACTTTCACTCCCCCACACAGCTCATCCCATCGGTTTTCAACCCAAATGAGTTCGGTCCTCCATGGGGTTGTACCCCCACTTCATCCTGGCCATGCGTAGGTCACGTGGTTTCGCGTCTACCGCACCCAACTTGACGCCCGTTTAAGACTCGCTTTCGCTTCGGCTCCGCGCCATAGGCGCTTAACCTCGCTGGTTACGGTAAGTCGCCGGATCATTATGCAAAAGGCACACCGTCACCCCGCCTTACGGCATGGGGCTCCGATCGCTTGTAGGCATGTGGTTTCAGGTTCAGTGTCCTCCCCTTGTCGGGGTTCTTCCCATCTTTCGCTCGCGCTACTCTTCGCTATCGGTCACCAGGGAGTATTTAGCCTTGCGGGATGGACCCCGCCGCTTCGGACTCACTTTCACGTGTTGAGTCCTACTCAGGATACCGCTCGGCCGTCATTCCAGTCGCTTACGGGACTTTCACCCTCTGCGGCGCACCGTTCCAGGTGCTTCAGCTTGGAACTCCGGATCCTAAATGCGGTCCTACAACCCCGGGGGGTTACCCCCGGTTTGGGCTGTTCCGCGTTCGCTCGCCGCTACTAACGGAATCGAGTTTTCTTTCTCTTCCTACAGGTACTGAGATGTTTCAGTTCCCTGCGTTAGCTCGGGTATTCCGGGATCGATACCTGTTTGACGGCTCCCCCGGACTTATCGCAGTCTTCCACGCCCTTTCGCCTCCTGGTGCCAAGACATCCCCCACACGCCCTTACTAGCTTGGCCGCCCCCGTAACT
>TR1873|c0_g1
GGTCTTCCACACTTCTTTGCACCTGATAAATTAACAACACCTATAGATTTAGAAAAAAAGACAATTCCAAGATCTAAATTTAGTGAATTCAAAACGACAACTAGTGTGATCTTATTCTACGTACACATTTTACATGTTTTTTTATATGTACGTTTAAGTTGGAAACTGGATATTTCTGAAGGTTGGCTCACCAAATTTTATACAATCTATAAGAAACTTCAAGGAAGGTCAGCCTATAGCTTATTACTAGTATTAATTAATTAATTGATTGATTAATTAATTACTCCTACTGGTTGAGTTGTTTCTTGGCCAGCTGAAAAGGACTTGGGATATTTGCTATTTCTTAGCATCTTTTAGAGGTCTAACTCTTAGTAATTAACAATCCAAAGACATTAAAGAAAAGAAAAACTTCAAACTACCGAGATCATTTTTGCTTTTCAATTTTCATATTGGACCTTTCTTAAGAAAAAATCAGTCTGATTTTAATTTCAATTAATATATATAGTACATGTTAGTTCAATAAAGTAGCACATTTAGATGATTCAGAATACGAGTAAACATGTTGATTAGGCTCT
>TR1873|c1_g1
CGGCCTAGTTACGGGGGAGCAGCTTCCAATTACTACTTTTATATTCTCCATCTCTTCTCTCAAACACATTTTTCTGAGTTGAATTTAAAGCAGCGCTATGGAATTCACTAGTTTAGTTGATACTTCTTTGGATTTGAACTTTAGACCTCTTCGAGTTCCTGATGAAGTACCGAAACAAGAAGTTGAGAGTAATTTCATTGGTCTTGGAAGAGATCCCATGCCTCCTGTGATCAAAGATGAGGCAGGTGGTTTATTGGAGGAACTAAATAGAGTAAGCGCTGAAAACAAGAAACTGACGGAGATGCTAACAGTTATGTGCCAGAATTATAATTCATTGAGAAACCAATTGACAGAATATTTGAGCAAGCAGAATAGTACTACTACTAGTGGAGCTGATCATCATGATCATAGTGATAATGGATCCAAGAAAAGAAAAGTTGAAAGCAGCAACAATAATGAAATTGTGAAAGCATCAGTTCAAGGGTTACACTCAGAGAGCAGCTCAAGTGATGAGGATTCTTCTCCCAAGAAAACAACACAACAACACATTAAAACTAACACTTCTAGAGTTTATGTGAGAACTGAACCATCTGATACTTCTCTTATAGTGAAGGATGGATATCAGTGGAGGAAATATGGTCAGAAAGTAACAAGAGATAACCCATCTCCAAGAGCTTATTTCAAGTGTTCTTTTGCTCCTACCTGCCCAGTTAAAAAAAAGGTGCAAAGAAGTGTGGAAGACCAATCGATTTTAGTGGCAACATACGAAGGAGAACACAACCATACTAAAATGGATAGTGCAAGCCCCGTTACATCTAGCCGTTTAAACCCGAAAAATACTACTTCATCAGCAATGCCATGCCCCAGTACTACTCTCATCAACGCATCAGGAACAACCTTAACACTGGATATAGCACAACCAAAAACATCACCAGATGACCAAAAAAAAGTGAACAGCAATACAAGTACTAGTAGTGCACTAAGTGGTGGTCATAAGCGCAAATCACCAGGAAGTCATCATGATCATCATCAGCAGAAAAATAGACCAGAGTTTCAACAGTTCTTGATAGAGCAAATG
>TR1884|c0_g1
GGGGGGGGGGGGGGGGGGGGGGTGGAGGAGTTAGGATATCGAGTTTATGAGTTTCGGAGTTTAGAAAAAAAAAACAGTTTATTTGGTAAACTTTTGAAAACAGATATAAGGTTTTGATCGAAGTTATTGAGTTCTGCCGACTCGTACTCCATCCCTAGTGAAAAAGAGCTAGGATCTTTGACCATAAAGATAAATTTTTAAAATTTAATTCAAAATCTACGATCAAACGCTAGCTAAGTAAACTTATAAAACACAAGATACAAAATTTTGATGAAAGCTATTGAGTTCTATCTAACTCGTAAACAGACTTAGCTAAAGGAGCTACAATTTTTGCCAGCAAAAAAACCAAAGGAGAAGCTAATTCTGTGTACTAAAACTTTCACTATGCACGAATCCGAGAAAACGGAATCACAAGAGTCTAATATACGTAAAAACGAAGAAAGAAAAAGAGAAAGAAGAAGAACATACCAGTTGGTTCAAAACTGCGGTAGATAGAAAGACTGTTGAGATCTCCAAAAGAGCCTTTTTTCTTCAAGAATTGACTCAGAAGGTTACAAGTCTGAGAGAACTGAGATTTCTGTCCGGTGAC
>TR1884|c0_g2
TTTTCTAGAACCACTATTTTATATTGCTCGAAATTTTCAAAAATTTATTACTTTATTGCAAGAAAACCATAGAGCTAAAGGAACTTTGCCTTAAACACACTATAAACAAAATCAATGAACCTTGATGAATTTAAATAGTACTATTACATATATATGAGGTAATTAACAAACAAACATCACTAGTCTTGATTACAAAAAAATGTAGTAAATAATATTCAAAGTTAGATCAAAGTGGTGGCTTCAATCAATCTTGAAGCCAACCAAAAAAGAAAAAAAAAAGAACAAAAACTTGGTCATAAAAATAGTAGTATATTAAAGCAAAAGAAACTCCGTGTACTAAGCTTCCGCTGTGTGTGACGGATCCAGGAAAGAGTCGAACCACAATGGGTCTTGAGACTATTTTCACGGCTCGAACCCCTGACATCTATCCTGATCACATAACTGCAGCTTTACCAGTATTGTTGCTCGGTTTTAACAAACTGAGCACCACCTAATCCCAACCATGATGCCTTGTTTTCCTCATTCTTAGAATTCTTGTTGGAAATCTGGTATGGTGCAGTTGCTGTTATTCTATCTTTTCTTTTCTCCAAGAATCTTGTAAGCGAATTCCTCCTCGCAATTGGTAAATCAGAAACAACAGAAGAAGGGTGTGATGATATTGGAACTTGACACTTTGATGGAAGTTCTTGATTATTCATCATCATAGTATAAGAGAAGTTGTTTGTGGGATTCTGTTTGTTAGCTAATCTCATGATTTGGTTAGCTTTATCAGCTGGAAAATCATCAAACACAATGACTTGTCCACCATAGAAGATGGTCATTTGTGCCTTTTCTGGTTGATGATCAGATTTTCTTGTTGAGGATTGTTCTTGAGGGAAAAGATTCATGGGTTCTTGAGGATTTGTTGTTTCTACTGATGTTGTTGATGATGAATCACCTGATTTCTCAATCATTGGCAGCAAATCCATAGTTGTAGTAGTAGTAGTGGTGGCTGATGTTTGTTGAGATCCAGTTAGTTCAAAACTGCGATAGATAGAAAGACTGTTAAGATCTCCAAAAGAGCCTTTTTTCTTCAAGAATTGACTCAGAAGGTTACAAGTCTGAGAGAACTGAGATTTCTGTCCGGTGACCTTGCCGGAATCTGCATTTTCCGATGACCCCATCTTGTTTTTTTCCGGCTAGAAAAAAAATGAAATGGGAAAGTAAAGTAAGATACTTTGAAAAGTTTGAAGAAACAAGAAATGCTTAATTTGTGGAAACTGTTTGGATCCCCCGTAACTA
>TR1899|c2_g1
GTGTAAGCCTGCGATAATTAGTACCGAGGCTGATGGTGGTGGTAGTAGTACTAGCAAGAGTGGGAAGAACTCGAATGTCATCGTGCCATTGTCGGATTCACATGTTTCTGTTCAATCGCAGCCAAAGAGTAAAGGCGGGAGGAACTTGTCGTGGCTGTTCCCTAAGCTAAAGAGGAAAAGCAAAGTCGAAAGTTCACCAAACCGGACAGATAAATCCGATGAGGTGATGGTTTCAATCGAGACGTTGAAGAAAGAGCTCGTGGAAGCAAACTCGAGCAGAGATGCAGCGCTGGTTGAAGCCTCGGAAATGAAGTCGTCTTTAGGTGAGTTAAAGCAAAAGTTAGAGTACTTAGAAACTTATTGTGAAGAGCTGAAAAAGGCCCTGAGGCAAGCAATTCAAGCAACAGAATCCCCTGTACTGTCATCCTCCAAGCTTAGAAACTTTCCGAAAAATGTGAAATCCATCGATGGGGACGGAGAAAATGTGATCCCGGTTAGTGATGAGGTAATGCTAGAAGGGTTCTTACAGGTTGTATCGGAGTCAAGATTATCGGTTAAACAGTTCTGCAAGACTCTCATCGGACAGATTGAAGAAACGTCAGACAACTTGTTAACCGATAACTTGAACCTCTTGCTTCAACCTTACAAGCTATCTCTCGATTCAAAGTACTCGAAAGCAGTTCTGTACCACGTCGAATCCATCATAAACCAATCACTTTTCCAAGATTTCGAAAACTGTTTGTTCCAGAAGAACGGCTCACCAAAGCACTTAGACCCTCAGCAAGATCGACATGCTCAGTTCACATCCTTTGTCGCATTGAGGAACCTAAGTTGGAACGAGGTTTTACGAAAGGGGACAAAGTACTATAGCGAAGACTTCAGTAAGTTCTGTGATCAGAAAATGAGTTGCATTATCGCGACACTTAATTGGACTAGACCGTGGCCAGAACAACTCCTCCAAGCGTTTTTTATCGCTGCTAAGTGCATTTGGTTGCTGCATCTGTTGGCGTTTTCGTTCAATCCTCCCCTCGGGATTCTACGAGTGGAAGAGAATAGGAGTTTCGATGTGCATTACATGGAGGACGTTTTCGCGGATAAGCTAAGATTGCAACAAGGTCATAGCAGGGTTAAGGTCATGGTTATGCCTGGTTATTATGTGCAGGATAGAGTACTTAGGTGTAAGGTAATATGCAGGTATAAAAATGTAGCATAGTTAGGGTTCTCCTTTCATCCCTTATTTTTTTTTAAAATGTTCTTTCTTAATGTAATCTAACTTGTAATAGTAGAATCTTGCTGATTATTTGAAA
>TR1921|c0_g1
AGTTACGGGATTACTTCTTCTCCTTCGAACTTCTTTCCCCAAGAAAACCATAACCACACTTTCATATATTTTCAACACAAATTTTGGTGCAATATTATTAAGCTATGCGTTTAAGCTGTAATGGTTGCCGGGTCCTCCGGAAAGGTTGCAATGATAAATGCTCCATTAAACCTTGCCTTCAATGGATACAATCCCCTGAAGCCCAATCTAATGCCACCCTCTTCCTCGCTAAATTTTACGGCCGTGCTGGTCTCCTCAATCTCATCAATTCTGGCCCTGACCATTTGCGTCCTGCTGTTTTCAGATCCTTGTTGTATGAAGCATGTGGCCGTATTGTAAATCCTATTTACGGTTCTACCGGTTTGTTAACCTCCGGCAACTGGCAACTCTGTCAAGCTGCTGTTGAAGCCGTTCTGAATGGCGCGCAGATTGTCAAACTTTCGCCTGACTCGGCTGCAGATGCAACGAGTCCTTCGCTCAAAGCATGTGACATTCGCCACGTGTCCAAGGAAAGTAACTCCGAATCCGATCTGCACAAGGTCAAGACCCGAACCAGGTTCAAGCGGGTCTCGGCTAAGCCGGAGCTGAGGAAACAGTCGCCGGAAGTTGACGATGCGGCTAGAGTTATGTGGAGTTGGTGCCATAAAGAGGACGCCATCGGGTCGCCGAGCCATCATTCGGGTCTAAGCCACCAGCGAACGGAGGAGCCGAGCCGTGAAGGGGAAGGTGGCGACGCTGATAGCGGCTCGGTGGAGACTGTAGAAGCGGAGCTGGTGAAGCTGGATGAGAATGATGTTGGCTTGGAACTAACGCTGGGCTTATCGCCGTTGATGAGAAGTTGAGGAAGGAATGTATGGCCTGGATGAGGCCACGTGTACAATAGAAGTGTTAAATCAGCTCGAGCATATTTTGGTGGCTTTGAATTCTAGATATTCCTGTGGGAGCCCCCAGTTTTTGGAAGGTGGTTTTGTTTTATTAGATTAGATTAGAGTTTGTTTATTTCTAATAGGTTTAGTATTTCATTTTTTTTTTTATTCTCTTTAAGGGAAAAAAGTGCATGTGGAATGTGAATGTTAGAATATTAGATATATAGAGAAATGAAGATAAAAACTTTGCGCCAAATCAATATATACATGTTTGCGTTTGAAA
>TR1922|c0_g2
TACTGGACGCGGTAATTAATTAAGAAAGAGATTGTTTTTAATAGATAATATTTTTAACAAAGATTGTTTACTGATATGTTGATTTAATTATTGTGACAGGACTATAATGCAAAGCTTTCGGATTTTGGACTAGCTAAGATGGGTCCAGTGAATGGTGACTCGCATGTGACCACTAGAGTTGTTGGAACTTATGGCTATGCTGCCCCTGAGTACATGGCCACTGGTCATTTGTATGTGAGAAGTGATGTATATGGGTTTGGAGTTGTGTTGCTCGAAATACTTTCGGGCCGGAGAGTATTGGACCTTAACAGGCCCAGTGGGGAGATTAATTTAGTAGATTGGGCCAAGCCCATGTTAGATGACAAAAAGAAGCTAAGGAAATTAATGGACCCAAGATTGGAGGGCCAGTACCCATCAAAGGCTGCATATCAAATAGCTGAAATCATATTACAATGTCTTGAGCCTGATCCCAAAAATAGACCATCAATGGAAGAGATTTTGGACTGCTTGGAATCGTGTAACTCGATCAAGATGAAACCGAGAGATAAGAATACCTCTCGGGATCATCGAACTTACAACCATCACGGGCATCGATCACCTCTCCACGTTAAGAAAACCGGTAGTGGTAATGTGATTGGCAACCAAGGCCATCATGCTCATATAAACCGGAGCTACTAAAACTCGAAAGGGAGGAATTCATCGGTTATCTGGCCCATTACACATGTTTTTTTTCCTATTTATGGGCTTGTGTACACCCTTAGGCCCAGTCCAACTTTGATCCAATAAAGGCCCAATGGATGTGACCCATTATGGGGGCCCACTAAGACCTGTTGTTAGTTTGAAAATGGTCTTAGGCAATGATGAGATCAAAGCTGGCATATGTCTGTATTG
>TR1926|c0_g1
ATATATATATATATATATACTCTTAGTTTGTTCAGTGTCAGTCTAATACACTCTGTGCTCATCATCATGGAAGGCGTCGGCCGTTACTCGCCGTTATCTGACGACGGCGGCAGCGGCGGCGGAGTAACGTTAGAGCTCACCACAACCACCAATTCACCGCTAGCAATCGACGTTACGGAATCACCGGAGATGAGAATCCGGCGACTCATCTCCGAGAATCCCGTCGTTATCTTCACCCGATCCTCCTGCTGCATGTGCCACGTCATGAAACGTCTGTTGTTATCCGCCGTCGGCGTTCACCCCACCGTTATCCAATTAGAAGAAAACGAGATCGCCGCCCTCCACGAAGGCGTCAATGCACCGGATATGTTCATCGGAGAGACACGTGTCGGTGTCGCCGGCGGTGGTGAGACGCCGGCGATTTACATTGGAGGGACACGTGTCGGTGGATTAGAGAGCCTCGTGGCACTTCATCTTAGTGGTGGCCTTGTTCCTAAGCTTGTGGAAGTTGGTGCTATTAGTGAAATGGTATTGTAAAGATATTTTAATTATATTTTATATAAAATTGTAATTATGTATTTTAAATTTTCAAAAAAAAAAAAATTAAATAGAATAAAAATAATAATCTTAGTATTAGTTCTAATTAAGTTTTAATGTATTATTTAGTTTTTATAATTGTGTTTTTATAGGTTATAATCTCGTATTTCTCTTTTTAAGCTGATTTCAAATGTTTTATTCAAGTCGAGAGTTCTATTAAAAATAACTTATCTACAACGATGTTTCAATATTTATGTAATTAGATTGAATATGTTATTATTGTTCAGAATAGATAGATAATTTTTTTGTAATAAATTGTTAGAGTTCATAATATAAGCTTTTGTA
>TR1933|c0_g2
AGTTACGGGGGTACTCATTCCCGGCCGCTTTCAGTTAGTGTTCATTGCTGAGTGATCGCTCGCTATCTGGCTGGAAAAGATGGTCCGGAAGCTTCCTCTCTCCCAGCAAGCAAGACGAGATCACCACTTCCCTCTCTTTGTTCTTTCTTTCCTTCTGCCAACATTGCGTATAGTTTTGCGTATAGTTTTGCATATAGTTTCTAGTTGTCTCCCCGCTCTTCCCTCTTTCTAGTCTTAGGATCTCGGATCGAACAATCACGGCCCAGAGTGCTCATTGAGCCGGTAACCGTTGGTCTAGTAGCGCCGCCCCTAACTCTTGATCGGAGGAAGCAGCACCAGTAGGAAGGCAGAGTTGTAAAATACTAATAAAGCCCAATTCCATCGATGATATTTCTTCTTCAGGTAGCATAGCATTAGCTTCAATTGAACTAGCTGTATGAAGCTATCACCACCCTGAAGCTTCTGAATAGCTTCCTTCACTCGACGCAGTACGACCTGACGAGCTATCTCGACGCAGTACGACCTTTCATCTCTTTCGACGCAGTACGACCTATGAGCTAT
>TR1936|c0_g2
AGTTACGGGTGATAAATTAAAATCCAGAATCAGTTTCTAATGAGTGAGGGATCAGAAGTTAAAACCGGTAACTTTATGCTCGATTTCGCCTTGGGTGGTGTCTCTGCCGCTGTCTCCAAGACTGCCGTCGCCCCCATCGAAAGAGTCAAGCTCCTTCTCCAAACTCAAGACGCTAACGCCAAGCTCACCAAGAAGTACACTGGTATCGTCGACTGTTTGACCAGAGTCCCCAAGGAAGAAGGTATCAGCGCTTTCTGGAGAGGTAACCTCGCTAACGTCATCAGATACTTCCCCACTCAAGCCTTGAACTTCGCTTTCAAGGATACCTACAAGAAGATTTTCTGCCCATACAACCCCAAGACTGAATTCTGGAAGTTCTTCTTCGGAAACTTAGCCTCCGGTGGTGCCGCTGGTGCTACCTCTTTGATGGTCGTCTATCCTTTGGATTTCGCCAGAACTAGACTTGCTGCTGATGTTGGTAAGACTGGTGCTGAAAGACAATTCACTGGTCTCGTTGATTGCCTCACCAAGGTCTACAAGTCCGATGGTTACAAGGGTCTCTACCAAGGTTTCGGTGTCTCCGTCCTTGGTATCATCGCCTACAGAGCCTGCTACTTCGGTGGTTACGATACCTTGAAGAGAGTCTTGTTCTCTGATGGCAAGACCTCCATCCTCTTCAAGTTCCTCGTCGCCCAAGTCGTCACTGCTGCTTCTGGTTTGATCTCTTATCCCCTTGATACCGTCAGAAGAAGACTCATGATGCAATCTGGTGCTAAGACTGTTATGTACAACGGTACCCTCGATTGTTTCGCTAAGATCGCCAAGAATGAAGGTGGTAAGGCCTTCTTCAAGGGTGCCCTCTCCAACATCTTCAGAGGTATGGGTGCTTCCCTTGTCTTGGTCATGTACGACGAAATGCAAGCTTATTTCGCCCCCAAGAAGACCAACTAAAGACCATCTCGTTAATTCACACCATAATGATGATCGTAAACATTTAGTGTCATGTTCACGTCTGAATAAACAGTTATGTTTCCTAAGATGAAAAAGACATTTTTTATTTATCTATATATCACCTAAAAAAATAAAATAAA
>TR1999|c0_g1
TTTAAATTGTGAAGTTCAACCTCAAGTGATATTTCAGCTCTTCTCTACTGATGCGCCTTATCTTTGACCAGTTTGTCACAATTCTCCAACATATCGGCCTCGTCCAACTCCAAACATTTGCCCCATTCCTTTAAGGTAATTCGGTGATTGTTGTCCGGATCGCATGTTTCCAAAAATGGTGCGATACAATGTTCCAATGCCATCAACGGTGCACGAATCGGAAACAGTTCGTGTCGGGACACAGTTCGATCATGTGGATGTCCGTCCAGATCGCACCACTTCCAAACAGCAGCATTGGCCCATCGTCGAGTCAGATTTGTTTCAGCTTCCACTTCCAACGATACGAACTTTTCGGCCAATTCATCGCGGTTGGACAGATCACGCATAACGTTGAACAGCCATTCGCGCATGCGACGGGGAAAATCGTTCATCTCGTCTTCTTGACAATCTGGCATATCCTTGCATTCGCCGTAGTAGTCAATGTGCATGTGTGCAAATTCAGGTCCTCGACATTGGGGATCGTCTGAATCGCAGAGGCAACGATGTCGGTAAACTTCACAATCCGACGTCCATGTCTCATTTTTATTCGTACATACCTTTCGTCTGGGGTCATTTTCTTCTGGACATTCCGGAATGCAAACGCATGAAGCAGATGTACCCTCAGCTTTGCATACACGTCCCGCGCCACAATGAATTTTAAGACACGGATCAACTGCGACCAAGTTATTGTTCAATTGTTCTGCCGCAAGCTCGGCTGCTATTTGCATAGCATGTTCATTTTCATGAGCTAAATCCTTGTTGACATGCTTCTCTTCTAATAGTCTCAACAGTTCTTCGTCTGTGTCATCGAACTCGTCTAGATCAAAGTCATCCGGAATTTCAAGTTCATCAGCCTTCGCTAGGCATATGCATACCGCTGCGAAAATAAGCAACTGAATTTTTGGCCACCGCATCGCACCTAAATACCGATGATCTTTCAGTACTTGTTAAAACCACCAAGTCACTTGATAATCCAAATATAAGTAATTGTCGATGGTGCACACACAATATCAGTTTAACGACGAACTGTCTTGCCCAGAATATCGCGATCGACTGG
>TR2225|c1_g3
TAGTTACGGGGGACCACAAAAGTTTGGAACATAGAAAAAAAAAATATGGATAGTTTTTCATATACTATTTCTTCTTCTTCTTCTTCTAATAATAATTCTTCTTCAAAATATCCACAAGAAATGAAGAAAAATAAAAAAATACCATCATATCATTCTTCACTTCATGGAGTTAGAAGGCTCCCAATAAAACCAATGACTAAACTACCAATTGCACCATTGCCACCAACACCTCCTAAAATCTATAAAGTCGAACCGATAAACTTCAAAGATGTTGTTCAGATGCTCACTTCAGCACCTGAGTTTCAATTTGTTTCTGATAACTCTATCTCTAGTTCTGACTCTGGTTCTGGCTTTATCTCTGGCTCTGGTTCTTTCAATTCGAGGCGTTTACAGGATGTAGCTCCTCCTCCACTTGATCTCTCACCAGTTTCGTTACACGGAAATAATGGTAATAATAATATTAGTAATAATATTGCTGCAGAATGGCGCGAGTTCCTTCGTTCTTCTTCTTCGTTTTATTCTGAAGATAACCGAGTAGTTGAATCAACAATTAGCGAGACCTACAATGACTCGATAAATGAGACACAAGTAACGCCTCGGATTCCATCAGAAAATAATTTCGGATCGTGTAGTCCCTTGGCTAATTTCCCTCTATCGCCCGCTTCTTTTGCATGGTGTTCTTCTATTCTTCTTAGCCCTGGCACTCTTACTTCGCCAAGCGCGATTCTTTAGTGCAGAACCAGGATTTTCACTTAAGGGGTTGGGTTCAAAACATCTATTATATATACATAAAAATAACTCCAGCTCCGCTCCTGACGTCGACTCATTCGAGAGTTTGCAACTTATAATGCTTCGTTACTCCGAAAAATGAGCATTAATATAGTTATTTCCTATTGTAAAATAGCATATTTATTGCATTTCCACAAGTATATGGTTTTGTATTTTGTAGCCTCTTGCATGAGCAGATGTGACAATATGCTTTCATATTATTAAGGGTTCGTTAATTTTTTTTTGTACGTCGTAT
>TR2259|c1_g1
TAGTTACGGGGGATCACTTCTCAACTGAAAAAACTAAAAGTTGTCTTCTTTCTTCTTTCTTCTTCCCTTAACTAGCCACATTTGGTAGGCTAGTGGTGTAATTTTCCGACGAAATGAGGCTTCACGGTGGCGGCCCTGCCAAGGGTCGTCGGTATTTGCCACAAATCTTAGTGGCTTTGGCCATATTGGCTGTTGCTAATGTAGTGTCGGCAGATCCTTACGTATACTCTTCTCCACCACCTCCACCGTATGAGTACAAGTCACCACCACCACCTTCTCCTTCTCCACCACCACCATATGTGTACAAGTCTCCACCTCCTCCCTCACCTTCTCCACCGCCTCCATATGTTTATAAGTCACCTCCTCCTCCTTCTCCATCACCACCTCCACCTTATGTGTATAAGTCTCCACCACCGCCCTCACCATCACCACCCCCACCATACTACTACAAATCTCCACCACCACCTTCTCTTTCACCTCCTCCACCATACTACTACAAATCTCCACCACCACCTTCTCTTTCACCTCCTCCACCATACTACTACAAATCTCC
>TR2263|c0_g1
AGTTACGGGGGAGACCTTTCCCATATACACAGCTCCCTCAAGTGTAAAATTAACCAAAAAAAAAAAAACTCTTTTCTTTTTATCTCTTTTCTTCCAACTTTGAAATATGGCTGTTGATGCGGTACTTTCATCTCCTTTGGGTCCTCCTGCATGTGAGAAAGATGCAAAGGCACTTCAATTCATCGAAGAGATGACTAGAAATGCTGATGCCGTCCAAGAAAGAGTCTTGGATGAGATATTGACTAGAAACTCCCAAACTGAGTACCTTAAGCGCTTTAAACTTGATGGCGCTACTGACCGTGAAACCTTTAAAACCAAAATCCCCGTCGTAACTTATGAAGACCTTCAACCAGAGATCCAACGCATCGCTAACGGCGACCGTTCTCCTATCTTATCCGCTCACCCCATCTCTGAATTCCTCACTAGCTCTGGAACGTCAGCTGGTGAAAGGAAACTGATGCCAACAATTAAAGAGGAGTTGGATCGTCGCCAGCTACTTTACAGTCTTCTTATGCCAGTTATGAACCTATACGTGCCAGGATTAGATAAAGGCAAAGGACTATACTTCTTGTTTATCAAGTCAGAGACGAAAACGCCAGGTGGGCTATTGGCCCGGCCCGTTCTGACAAGCTATTACAAAAGTGAACATTTCAAAAGGAGACCTCATGACCCTTACAATGTTTATACAAGCCCAAATGAAGCCATTCTTTGTGCCGACTCCTTCCAGAGCATGTACACTCAAATGCTCTGTGGTCTCTATGAGCGTGAGCAAGTTCTTCGCCTAGGTGCTGTCTTTGCCTCGGGCCTTGTCCGAGCCATTCGGTTCTTGCAGCTACACTGGCCCCAACTCACTCATGATATTCGAACTGGTACTCTGAACCCACAAATTACAAACCTTTCCGTTTGTGAACGCATGGGTAAAATCATGAGACCGAATCCTGAGCTAGCTGATTTTGTTGCTGATGAATGTTGTAAGGATAATTGGGAGGGAATTATTACTAGGATTTGGCCCAAGACTAAGTACCTTGACGTAATTGTCACGGGTGCTATGGCTCAGTACATTCCTACTTTGGATTATTACAGTGGTGGATTACCAAAAGCGTGCACTATGTACGCTGCTTCCGAGTGTTACTTTGGACTGAATTTAAATCCCATGTGCAAGCCCTCGGAAGTTTCGTACACCATCATGCCAAACATGGGTTATTTCGAATTTTTACCCCATGACCCTACCTCAACTTACTCACCTACCAATCTCGTTGACCTTGTCGACGTCGAAGTTGGAAAAGAGTATGAACTCGTCATCACAACGTACGCTGGGCTATACCGCTACAGAGTCGGAGACATTCTCCGAGTCACAGGGTTCCATAACTCAGCACCGCAGTTCCATTTTGTTAGGAGAAAAAATGTTCTATTGAGCATTGACTCCGACAAAACCGACGAGGCTGAGTTACAGAAAGCTGTAGAGAATGCTTCGAAACTACTTGGAGAATTCAACACTAGCGTGGTCGAGTACACTAGTTATGCAGATACGAAGACAATCCCTGGTCATTACGTGATTTATTGGGAGTTGTTAATGAAGGATTTGAACAATTCTCCTAGTGATGAAGTATTGAACAAATGTTGTTTGGCCATGGAGGAGTCACTCAACACAGTGTATCGACAGGGCCGAGTTGCTTGCAACTCAATTGGTCCATTGGAGATTAGGGTGGTGAAAAATGGGACATTTGAAGAACTAATGGATTAT
>TR2272|c0_g1
ATGAATTTCGTGTACCAGAGAGAGAAAATCCAAATCTGATAGAGTTCCAACTTTCATGGAGGTTTGCAAATGGGATGTTTGCATTGGTTTTGTCATTTGGTCTTCTACTCACAGCCCTAAGGAGCCGAAAAGCTAGATCTTGGCGATATGGCTCTGGTTGGCTTCGGGGCTTCATAGCAGATTATGGAGTGCCACTGATGGTTCTAATCTGGACAGCTATCTCTTACGTTCCTGGTAAAAATGTGCCAAACGGCATTCCACGACGACTCTTCAGTCCAAATCCATGGTCACCTGGTGCCTATGAGAATTGGACAGTGATAAAGGATATGCTAGATGTCCCAGTTCTTCACATAATTGGTGCTTTTATTCCAGCTACAATGGTCGCGGTCCTGTATTATTTTGATCACAGCGTGGCATCTCAGCTTGCTCAGCAAAAGGAATTTAACCTGAGAAAGCCATCTTCCTACCATTATGATCTGCTATTACTGGGATTTATGGTTATCATTTGTGGTCTTCTAGGAATCCCCCCGGCAAATGGAGTCATTCCACAATCTCCAATGCATACAAAGAGTTTGGCCACACTGAAGCATCAGTTGGTTCGTAAACGACTAGTTGCAAAAGCACGGAAATGTATGACTGAGAATGGGAACTTGGCTGAAGTATATGAAAGTATGCAAGAAGCCTATCAACAGATGCAGAGTCCACTGATTCATCAACAACCAGCATCTCAGGGGTTAAAAGAATTAAAAGAGTCTACCATTCAATTGGCTTCAAGAATAAGCAACAGGGATGATCCTGTTGATGAGACGATGTTTGATGTTGAGAAGGAGATAGATGATTTGTTGCCTGTTGAAGTAAAAGAGCAAAGGTTGAGCAATTTGCTTCAGTCTGCCCTGGTGGGAGGATGTGTGGCCGCCATGCCTCTTCTCAAAATGATTCCAACATCAGTCCTTTGGGGCTACTTTGGCTTCATGGCAATTGAAAGCTTACCAGGAAACCAGTTCTGGGAACGGATCCTATTGCTATTCACGGCTCCAAGCAGAAGATACAAAGTAATTGAAGAGTGTCACACTGTGTTCATCGAAACTGTACCTTACAAGACAATAGTGTTCTTCACCATTTTCCAGAGCATCTACTTACTCATCTGTTTTGGGATCACATGGGTTCCCATTGCTGGCGTTCTCTTCCCACTAATGATCATGCTTTTAGTTCCTGTCAGACAGTATCTGCTACCTAGGTTCTTCAAAGGGGCACATCTTCAAGAATTAGATGCTGCTGAGTATGAAGAAGCACCACCATTATCATCATGCAGCATGAATAGAGAAAATGAAGGTTCATTTGCAGATGATGGGGAGATTATGGATGGCATGATGACAAGAAGTCGAGGTGAGATTCGACGTATGTGCAGTTCAAAGGTTACAAGCTGCAATGCCACACCATCCAGAGATTCGGGTAGCATCCACAGCCCAAGGCTTTCTAACAAGGTATACAGTCCTCGCATAAGTGAAATAAAAGGGGAAAGTCCTTGTCTTGGTCGAGGAGGATCCTTCGGTTCCAGAACTGGGGAAGCAAGACGATCAAATCTATCAAAAAATCACAGTTTCAACTAAATAAACTAGCACCAATGACTCGAAAATATCCACATTCCCAAGCGACCAGATATTGTTTCATAGAATGCAATATCACCGTTAGCCACAGATAGTTTAGGCCATTATTCTTGTACAATTTTTTCATCTTCTCATTCATCAAAGGAGTGAATCGCTATTAACATACTCCATGTTGGCATTTTTGGTGTCTCTTGTACTTATGCTTATAGAGAATATTAAGACTGAGGTAGTATGAGAATATGAAATTATCTCTGTGCCATGCAATGATGGTTTTTCCTGAGAATTCAAATGGAATAGAAGTTAAGTTGCATGTAGTGTAGTTTAACTAGTTGTAGTAGACTATTTATCTTATCTTTCAAGTTATTATAAAAAAAAAAAAA
>TR2354|c0_g1
AAGACAGTCATAAGTTGTTCAAAAAGGAATTTTCTTGCACTTCCGCCCATTGGCGGGCTAGACGTCCTGTTGCATTTGCTATTGCTCTACTAGGAACTTTGGTATTTCCACGAGAGCACGAAAAAATTAGTACTTGCATTAGTTCGGTTGCTCGAGCGCTTTTTGAAGGAGTTGATGGCGCTCAACTCACCCTCGTTCCTATAATTTTGGCAGAAATATTTCGAGCCCTTGGAAAGTGCAAAAGAGGTGAAACAAGGTTCTTTGAAGGTTGCAACCTTCTTTTGCAGATGTGGGCAATAGAACATTTTTACCAACGTGAGAATATGGTAGACATAATGTTTAGCATGTCAAATAAGATTAACACATTTTATGACAGGACGAGGCGATTCGTATCTCCGATTGGTACAAATGATTGGTACGAATTTCTACTTTCCCGCACCAGTGATCAGGTTCAATGGAAGTACCCCCTACTCCCATGCCCCACCGCCTATATAAGATGTAAAGGTCTTTACTACATTGAGCTCATTGGATTGAATGGCCTCCAGCCATACGCTCCGGTGCGCGTGCTCAGACAGTTTGGTCAAGCTCAAATCATCCCTCTCCGAGCAGATATGAGAGTTTCAGAAATTCCCTTTGGACCAAACTTTGAAGTCCCTAGAGTCGCAAAAATACTTCATGAGTGGAGTAATATTATCACAATCGAAGTAGGAAATAGGCCAGCCGAAGGAACTCCGGAATATCAGGCGTGGATTAAAGAAGATCGCGATAGCATAAATCTTAGCCCAAAAGATGAGCAAGGTTTTGAGGATATCGGGACGACGATTGGATAAGGCATGCTCGTCTTGGAACCATAACGATCACTCCTGAAATGTGGGCTCAAATGATGAACATTATGCAATATTTGGAAGATGCGGGTACAGGGACTAGTAATGTTGGAACGTCACCTTCACTTCCTCCTGTGATGTAATATTTCGGCCAAGTTTTAGGATCTTTCCATGTATTTTGTTTAGTTTATTTATCTTCATTGTAATCTTTATTGGTAATTTTCAGATTCGAACGGTCTCAAATTAATGGTTTGGATCAATCTATCATAATCTCGAATTTTTGGCGTATAGGCCCACCTCTGGCATGAAAGAGGCACCGTGCATATTAGGACGCATTTAATTGTTAAAGTTTCTTGTTAGCATTTGATTAAAATTCCTTATGATTGTTTTAAA
>TR2501|c1_g1
CCCTGTTTTCCTTTGTCACCCTGAGTTTTTTTTGCAAACATGAAGACAAATAGTCAGTAGGGTGTGGGGGTGGATGCAGCTGCATGCAGAGAGTAGTGTTAAATAGGGGCGTTAACTGAATCACATTTCAAAAATTAATATCATGCAAATAGGGTAAAAACAGTGGGTGTTAAATAAAATTAAAAATCTCCTTGACAGGCTTCCAGTATAGTGAGGCAAGAGTGTGCTCAAATATTATTTTAGGTCGCATGTTCTAATCTCAGGTGTGTTTCTATAATCTCCTTCGTAGTGTTCCACAAACTCTACCACCGACAACATATCCTCCAATGCAACCCAGAAGTCGGGTTTGGAGAGGATAAAGTGTAGGCAAACCTAACCCTGTCTCATGGAGGTAGAGAGGGCGGTCTCACTGCCTAGCCTCGGGTGAAAAGATGCAATCTAGTACAGCACAACTTAAATGTGGGTGGTTTCATTGCCTAGCTGATGTTATACCACTTGATCAACTGATTTGACTTCTACCATCAACAAAGAATCAAACGGTATCGAACCAAAATTAGTCCAATTTTATCAGGTTTCTGTTCCTAAGTTTCAAAGTTTCACATTGATAGCACCATCAAGAGAATTTGGAAGATGGTACCCACTGTTATTTTTCGGAGTATCTGGAATGAACGAAATAGGAGATGCTTTAATGGAATATCAACTACCTACCAATATCTAAAAGCTAGTTGTCTTATATTGTTGTATAGTTGGGTTTACATGTCCCCAATAGATTCTCCTGTTACTTCTTGAACTTTAACAACTAACTCACTCTCAACTGGATATGTATTGGAGCTGCTAAGTTCTTTTTGCTACTCTACTTTTGTAACTATTTCCCTATTTATCGAAGAAACTTAAGCTAAGAACGTTTCATTTGCCTAATCAGTGGTAGATCTAATGTATCACTTATTGGTTCATCCAAATCCAGTAGATTTAGTTCTCATTGTGTATGTATTTAAAAATCCAAAAACAAGTACAAATTATAGAATCCGCTAAATCAATTAAGTTGTGGTTGAAAATCTCGAAATCAGCAAGATTTTTAAAACTTTATAACACATATGGGGGCGGGGAAAGGAGAAAATGGGGAAGGCATTATAGAAAATCGAACCCTCATCTACCGAACGGAGAACTGGGTAGCAGCCCATCTATGGACGCCCAAATCAATCACTAAATTCTAAGCTATTTGGATGCCAGGGTGATCACATACAATGATGTATTAAGTGTAATCTCACGAATAGATCAACAAACCCTCAATCCTAATCTCTGATGTCTTTGCTAAGCTGAAGTTATGTCATGTCCTATCTGTCCTATGATGCCGGGGGCGATCATATGAATTCTCTCTCTATATATATACGCTAGATCATTCGAATACTACAAATAAATAATTGTAAAATTGCCATAGAAATCAATAATAAGACAAAAAAAAACTCTAGCAAACACTAATCTGAAGGGAAATTTTCTCAAACACACTTTGTTAATTTGAACAAATACAAATATCCAATTGAGATTGGTTGAATCAGGTATGTCTAAGACACAAAATCAAGCAAGGCGTTAACAAAGATGTATAAAGAGAGATAAGAGGTTAGGGTACCTGACTTCAGGATTGGTGCAGAT
>TR2503|c1_g5
GGGGAGAGGGGCTTTCGCCAATTCTCCCAACGAGCACGAAGTGACTCGACCGTCACTATCCTCTATCCGGGTAGATATGTCCCTATGAGCGACTACGCCGATCTTTATATGTTTTGGCCACGTCCCTTTCCGCTCCAAAGAAGAAGGTTTAGGTCTTTCAATCTTATGTCGTGAGGTATGTGACCTATGTTAGGTCCATAACATACCACAGCTTTTAGTGTTCTATAATTCACCTCCAAATAATGAGTAGGTAGTTCGATCCTTTTTATTTTGATCTTTTTAGTAAACTGATGGGGGGGTGCGGAGCAATAGGTCGAATTACTATATAAAGAAGAGTTGTAAACTATAGGAATTCTTGTTCGAGTAGGAATATTTCGGTTTTTCTCGTTCCTTCTCTTCGATAAGAATAGGGATTTGAAAGGATCCTGATTCCTCTTCATTCTGTTGTGCTCAGCGAAAGAACTGCCTAAGCATACTTTTTCAGATCCAAACTTCTTTGTTCTTTCGTTGTCTTCTTCTTGCATAGAAGAACGCAACTGTTGCAAAAACCGGGATTTTAGTAGTAGGCGGCATCCCCTCTTAGTTTTGAGTAGGCGGAACCATTCTGTTTTGGTTCTTCTCCACGGGTGATCCAGGAATTTTGGGTGATCCAGAAATTTTCCTATTATTTTCTCAACTAAGATTTCGATATAGAAGGATCTCTTTATTTCTTCACCGCGGGTTCTCACATCATTTTCTTGAAAAGATATTATATCACCGTGAGAGAGTTTAAAATGAGTAATGTTAACCATTCCATTATTCACACAAACCCTTCGATGACTTATCAGCTGCCTTGCTTGAGGAATAGTTTCACAAAAATGGAGACGAACCAGGATAACGTCCAATCTTGTTTCTAGATTGAGTAGAAAAGGGATATATGAAGTTCGTTCTCTTCCTCTGTGCATCTCTGTGATGGGTAAATCCCCATAAAAAAGGGACAACTTTCGTGTAGTTTGTAATTGGATGTAACTGTTAAGATTTTCTCTAGAATAAATCTTTCTCTTAATAGATCTCTTCTTGTTCCTCAATTTTCGGAGAATACGGCGTTGTATTATTGTAAGTTCTCTGTTCCAAACATTTCCTAAAAGTAGACGACAAGTTTTAAATCTTAATGCAGGCAAGGCATATCTCGTTGAATCAGTCTTTTTCGCCACATCGCGTAGTTGGGGCAACTCTGTCTCCGCCTCTGCTGCTGGCGGGCAGATGTATTTGGACTTTTCTTTCTTTGCCTTACTGTCCGACCACGGAGAAGGCTACCGTATCCACATCAAGGTGACAGGATTCGAACCTATGGCCCTCTGTACCCAAAACAGATGCGCTGACCAGACTGCGCTACACCTCGTCTCACCACCCCGAAGCATATAGATCCACCCGATCGATGAACACTCAAACCGAACTCGCCCATCCTTTTGGGCACAGGGATGCGAGAACCAATCCGAGTAATCAACCGCTTTTTTTTGAATCTGCCTCAAGCAAGCCACCCCAACCCTACCGCCAAAAAGCCGTCCGTATAGTGCAGGAGCGCTCACATTTTTTTGCTTACTCGTCGAACTTGAATTTCGAAATCCGGCTCGCTCCCGGCTACGGTTTGGACCTTTCGCCTGCTTAGAAGTGGATTCGAACCACTGACACAAGGATTTTCAGTCCTTTGCTCTAACCAGCTGAGCTACCTGAACCACTTTCCTAAAGTCTGTTTTCTTCATCGAATAGCGCCCTACCTTACCACTTGACTAGTAAGGGAAAGGCCCTTTACTAAACTGACGAAAATGAAATAGATAGGCTTTTTTTCGCTTCTTCGTCAAGCTTTCGAGCAGCTCTTTCAACTGCCGCCTAATCCCCCAACATGCTCAAGAACCGAGAGCCGTCCAGGGACTGCCGGAGGGAGCTTGCAACTAGAAAGAAGATAGGCCAGAAAAACAAGGTGCAACGGGCTCTCCGCTCCTAGTCACTAAGAAGTGCTATTCTGTCCGTAGGGGGACTGGACTCCACCAAGAGGTTCTTTCTCTCACGTAATTTCGCCCGCCCCTTTCATTTCCGTACCGGAGGAAATGGGATTCGAACCCATGATACAATCTTCTTGTATGTCGATTTAGCAAACCAATGCCTTAAGCCACTCAGCCATACCTCCGACGTTGTTGATCGGAATGGAATTGGATGTGCCGGGTTTGGTTGCTTGCCCGAAGGAAGGGCTATCTGATCCGATCAACTACGTAAGCCGTAGCGCGCTAGCGCGCGTACTCTTCCTCTATGAGCGAGACTCCATCCAAATCTGCCACTCCTTGGGCGAGGCCTTCTGTTCTATGAACACCCCACCACTGAATGATGAACTTTCGACGTTCTCGCCTCCGACCCGGGAGAACACAGGGTCAAGCCAAGCCCTGACCCAACGTGCACGAAGTG
>TR2511|c0_g1
GGCCTAGTTACGGGGGAAAGAGAAAAATATTAGGCAAAAACAAAAGCCAGTCTGACAGACTGACACTTTTCCCATACACCTTCTCTGACTTGTTACCGTTCTTCACCCAATACCAAAACGCGCATTAATCATAGTATATCGCGTTCCCGCCGTTCTTTTCCGACCTTCATTTCTAGAAACTTTCTAAGAAAGTCTCTTAACAAAAATCTTGTTCTAAAAATAAATATCAAATATAAAGTCACTATTTTTGTAGCTCTTGAAGAGTAAAGTCATTTTTTTTTGAAGAAAAATGGCAGTGTCAAAGACAAACAAGAAGAAACAGCAGTGTTACATAGCAGTACCATCTCAAATAATAAATTCAATATCTTCTTCAGGACTTCAATCTCTGTTACTCTCTCCCAAGAAAAAAAATCCTTCTTTTTCTGTTAAGTTCAGACTCTTGCTCAATAATCCAAGATTCTGGGTTTTGTTCCTTTTGTTTTTTGGTCTTGTTGGTATGTTGAAGATGTGGTTTAATTTTGAAACTTTACTTCCTTTTGGACCAACCCCATGTGGGGATTTTCAAGAAAAGAGCTCATTTACAAATGACCATCAGGTTTCTCAGCTCAGTAGTACTGGAGCTTTGAATGTTGTGAAAGAAGAAGAAGGGGGTGAAGAGAGTGATTTTTGGAAACAACCTGATGGGTTGGGTTATAGGCCTTGTTTGGATTTCAGTCCAGAGTATAGAAAAACAAGTTTGGATATTGTAAAAGGAAGGAACAGGTACTTGATGGTTGTGGTTTCTGGTGGAATGAATCAGCAGAGAAACCAGATTGTAGATGCTGTGGTGATTGCTAGGATTCTTGGTGCTGCTCTTGTTGTTCCCATTTTGCAAGTTAATGTCATCTGGGGTGATGAAAGTGAGTTCTCTGATATTTTTGACTTGGAACACTTTAAGGAAGTATTAGCAAATGATGTAAGAATAGTTTCATCACTTCCATCCACACATGTGATGACTAGACCTGTGGAGGAGAAAAGGACTCCTCTTCATGCCTCCCCTGAATGGATTCGTTCACATTATACCAGAAAGCTTAGGAGGGATGGTGTTCTACTTCTGCGAAGCCTTGACTCGAGGCTTTCTAAGGATCTTCCTTCTGATCTTCAAAAGCTTCGTTGCAAGGTGGCATTTCATGCTTTGAGGTTTTCGCCATCAATCTTAGAACTTGGTAACAAACTTACTGAGAGGATGAGGAGCAAGGGACCATATGTTGCTCTTCATTTGAGAATGGAGAAGGATGTGTGGGTGAGGACAGGATGCCTTCCTGGTTTAAGCCATGAGTACGATGAGATGATAAACAATGAGAGGAAGCAAAGGCCCGAGCTCTTAACTTCACGTTCAAACATGACCTATCATGACAGGAAGCTTGCTGGTCTCTGCCCCTTGAATGCTTTGGAGGTTACAAGGTTGCTCA
>TR2605|c0_g1
GGCTCAATGGCAGGAAGGCCATCGTCCCCTGCGCCAACATCCTCGGCGGCGGGTCCTCCATCAACTTCATGATGTACACTCGTGCCTCGGCCTCCGACTACGATGACTTCCAGTCCAAGGGTTGGACCACCAAGGAGCTTCTCCCCTTGATGAAGAAGCATGAGACGTACCAGCGTGCTGGTCATAACAACGACCTCCACGGTTTCGAGGGCCCAATCAAGGTCTCCTTTGGAAATTACACGTACCCCGTGAAGGAGGACTTCCTCCGGGCTGCTGAGTCCCAGGGCATTCCCACCGTCGATGATCTCCAGGATCTCACCACTGGCCATGGCGCTGAGCATTGGCTGAAGTGGATCAACCGGGATACCGGCCGTCGAAGTGACAGCGCTCACGCCTATATCCACGCCACACGAGCCAAGCACTCGAACCTCTACTTGGCCTGCAACACCAAGGTCGACAAGGTCATTATTGAGAATGGGCGTGCTGTTGGAGTTAAGACTGTCCCCATGAAGCCTCTTGACCCAAGAGAGCTCAAGGGAAGGACCTTTAGGGCCCGCAAGCAGATTGTCGTCTCCGGCGGAACTCTGTCTTCCCCATTGATCCTCCAGCGATCTGGTGTCGGTGACCCCGCCAAGCTCCGCAAGGCTGGTGTCCAACCCATCGTCGACCTTCCCGGTGTTGGTCTGAACTTCCAGGATCACTACCTCACCTTCTCCGTCTACCGCGCGAAGCCAGAGACGGAGAGCTTCGACGACTTTGTTCGAGGTGACCCCGAGGTCCAGAAGAGAGTCTTTGACGAGTGGAACATCAAGGGAACTGGTCCCCTTGCCACCAATGGAATTGATGCTGGTGTGAAGATCCGCCCTACAGCCAAGGAACTCAAGGACTTTGAGAGCTGGCCGACCCCTCATTTCACCGAGGGCTGGAAGTCGTACTTTGAGCAAAAGCCCGACAAGCCCGTGATGCATTACTCGGTCATCGCCGGCTGGTTCGGTGACCACATGTTGATGCCCCCCGGCAAGTTCTTCACCATGTTCCACTTCCTCGAGTACCCCTTCTCCCGTGGATCGACCCATATCACCTCGGCCGACCCATATGCCGTCCCCGACTTCGATGCCGGCTTCATGAACGACGAGCGCGACATGGTCCCCATGGTCTGGGGCTACATCAAGTCCCGTGAGACAGCCCGCCGCATGGACGCGTACGCCGGCGAGGTGGCCAACATGCACCCGTTCTTCAACTACGACTCCCCCGCCAAGGCCCTCGACCTCGACCTGCCTACCACCAACAAGTACGCTCTGCCCGGCAACCTGACCGCGGGTATCCAGCACGGCAGCTGGACGCAGCCCCTCTGCGAGGCTGAGAAGAAGAGCGACATCAACATCGTCTCCAGCAACAGGGCCAGCGTCCGCGAGGAGCTCAAGTACAGCACGGAGGATATCAAGGCCGTCGAAGAGTGGGTCAAGCGCCATGTCGAGACCACATGGCATTCCCTGGGTACTTGCTCGATGGCTCCCAAGGAGGGCAACAGCATCGTCAAGCACGGTGTGCTCGATGAGAGATTGAATGTCCATGGCGTCAAGGGTCTCAAGGTCGCCGATTTGAGTATCTGCCCCGACAATGTCGGCTGCAACACATATTCCACCGCCCTTTTGATTGGTGAGAAGGCTGCTCTGCTGGTCGCTGAGGATCTCGGCTACACTGGAAGCGACCTGGACATGAAGGTACCCACGTATCATGCGCCGGGAGAGTTCGTCCTCAACTCACGCCTGTAAATGGGTCGTCGGATGCACCAAATTGTTCTCTTTCAGCGTTGTTGGCTAGCTGTTGGCATCTAGCTATATTTATTTCTTCATGTGTCTTAGCTCGCTCATAGGATAACAAAACGACGGTAGTAATTGACATAAATTGATCTGCTGAAAAAAAAAAAAAAA
>TR2619|c0_g1
AAGGACTAGGCAGTCTCACATCTCTGTCTCTGTCCAACTGTCGCATTCGTGTACTCAGTGAAGATTCGTTCGATGGTTTGGACAGTTTAGTCAGCTTGACGTTGAATTTCAATGATATCGAGGAACTTCCGCCGGGTGTGTTCGAATCGGTGCCGAACCTTAGCTACCTCGGTCTGTGGAACAATCGAGTGAAAACGTTGCGCAGAAGCATTTTCGGAAGCTTAGCGAATTTGGAAACAGTTGACTTGGACGGTAATATTGTGAATGCACTTGATCGAACGATCATTGATGACGCTGTCCGCCTAAACACTCTCTACTTCAATGGTAACTTGTGTGCCAATAACTATTTCGGAAACTTCCTCCTCAGCAGGAATCAGTACTTGGTGCTATTGCAGAGATGCTTCGACAACATGAGATTCATCGTCGACACAACCACCGAAGCCAACGGTCTCTATTCGTTCTTTGACGGACCCCAACCGGGCATCGTCGTCCGCGTGAACACCGACAGCGAAGTTCAAATTGCACTGACCCCGTTCAACTTTGAATGGAGTCCAATGGTTGAGATTTTCATCGGTACCGCCAACAACACACGATCGGTGATCCGAATCAATCAAGACACCGATGTCGTCACCGTTCCAACACCCAACATTGTCGAACTGGAACGCTGGAACGATTTCAGAGTGACATGGGCCAACCAAGTCATACTGGTTTACCGTGGAAATGATCAGTTCCCATTCATGGGCTACACGATGCGAGACTTTTTCCCGGTTAACTTCTACGGTCTGCGAGCGGTTGATACAACAGCTATCTGGAGTGTACAACCCGTTGATAGTCAACCAGAAGGAGGTCCAACAGGCGAATCGCCAATTGTACCAATTGAACCCAGTCAGCCATCGAACAACCTACTCGTGTAAGACATAATATGCGACACAAATATTTGCCGATAGAGCTTTCG
>TR2639|c0_g1
GTTACGGGGATCATCACTTCTATTCCCAGCTAGAATAAAAAATTTAAGGAAAAAAAAACTCTTCTTTTTTGCAAGTTTTAGATCCTGTTCTGAAGAAATGGCCCCAGCTACCCACCTTAACAATGAAGAAGAGATCGTTCGCCCCGTCGCCAATTTCTCTCCAAGTCTTTGGGGAGATCGTTTCCATTCATTCTCTCTCGACAATCAGGTGGTGGAGAAGTATGCTCAAGAGATTGAAACATTGAAGGAACAAACAAGGAGAATGTTGTCAGCTGCTTGTGGGAAAACATTGGCTGAGAGATTGAATCTGATTGACATTGCTGAGCGCCTTGGCTTAGCTTATCATTTTGAGAAACAAATACAAGACATGTTGGATCAAATTTACAAAACTGATCCTAACTTTGAGGCTCATGATTACAATGATTTAAACACTTTATCCGTTCAATTTAGAATCTTAAGGCAACATGGTTACAACATCTCACCAAACGTTTTCAGCAGATTCCAAGATGTGAAGGGCAAGTTCAAGAAATCTCTTAGCAACGATAACAAGGGCTTATTGAACTTGTACGAAGCTTCACATGTAAGGACACATGGAGAGGATATTTTCGAAGAAGCACTTGCTTTCTCCACTGCTCATCTTAAGTCTGCAGCTCCACATTTAAAGTCACCTCTGAATAAGCAAGTGATGCATGCCCTTGAGCAATCTCTCCATAAGAGCATTCCAAGAGTCGAGACGCGCTACTTCATCTCCATTTACGAAGAGGAGGAATTTAAGAATGACGTGTTGCTTCGTTTTGCCAAATTGGATTTCAACTTGCTCCAGATGTTGCATAAACACGAGCTCAGTGAGGTGTCAAGGTGGTGGAAAGATTCGGATTTTGTAACCACACTCCCATACGCTAGGGAT
>TR2640|c1_g1
TTTAGATTGCAATATAATTTTTTCATAAATACTAGGTATTTAGCGTACAATAAACCTTTGTGGTCGGACCCTTCTCCGAACCCCCACATATCGAGAGCTTAGTACATCAAGCTGCCTTTTTACTAGGTATTTAGCGCATCGGAAGCTCTTGTATCATTGCTAGAGAAAGCGGTAGATACATGAGGCCTTGTCCTGGCCGTGACCGACATCAAAGCCATCTAAACTTTTTTCATACGAAAAAAAATGATAGAGCAATCAATCCTATGAAAAAACATTTAAAAATCCAAGAGGAACTTCAATTTTCCACAGAAGAAACAGCTAATTCAACAAAGAAAACTGTATCCATGAATCCAGGCATGACCATAAGCAAGCAAACAACGGTGATTAAAGAAAAGTTTGTGTCCATGACCGAATTTTTGGATTCAAACAGAGAGTGACAATCCATAAGGCTCACTTTGTGTCATTGCATTTTATTTCTTTCCTCGAAGTTTCGCTCCAAGAGCTCTCTCCAGTTTAGAGATTATCTGCTGGTTTGGAATTGCTTTTCCGGACTCGTATTCTTGGATGATCTGTGGCTTCTCATTTATCAATTGAGCGAGTTGAGCCTGAGTCAGCTTCTTGTCTTGTCGTGCTTGCATGATGGCTTTCTTCAGTTCAGTTGGTACCTTTTCATGAGACAAATTCTCAGTGTCTTCATCAAGTTTCCTGGTGTTCAAAGATGTACTACTGGAGGCAGCCCTGTTTGAACCCGCATTAGATTTTTTGACGGTTTCGATCTCAGCGCCGGCACGACGGGCGGCGTTGACGGCTTTTTCGTCCTTCCGATCGGCGGCGTTAGGTGCTTTCTTCCGAATCACCACCGGCTCCCAGTCTTGTGATATTCCACCACTCATTTTTAGCTTCTTCTTCGGCCCCCCGTAACTAGGCCG
>TR2643|c0_g1
AGTTACGGGGGGAGAAAGAAACCCTAAACCCTCAAAAAGCTTCAATGGCGACAGTACCAGTTAATCCCAAGCCTTTCTTGAACAATTTGACTGGAAAGCCTGTGATGGTAAAGCTAAAGTGGGGATTGGAGTACAAAGGGTATCTGGTCTCCGTGGATTCGTACATGAACTTGCAGCTTGCAAATGCAGAAGAATTCACTGATGGAGTAAGCTCTGGCTCTCTCGGAGAGATCTTGATTAGATGTAATAATGTCCTCTATCTCCGTGGTGTACCCGAGGATGAAGAACTGGAAGATGCTGATCGCGACTAGAAAGTGTATTGACATGGTTCTGCCAGTTCAATCAGATTTCTGGTTAATTAATTGTTCATGATTGGAATGATTTGTCTCCTTGAATGTATTAATCTGATATATGTTGATTGCGTACTGGAGAAAGAATGAACTAGCCAATTACTAGAAAGCTATATGATCTCATGAATGTTTATTCTTGTTAATAACAAGCTCCAACCCCGTATCATTTAGATGGTGATTCATCCCTTTTTAATATTATTTTGATGGACTCTAGGACTATCAAGTAACTTTTTGGAGCGCGTTGATGGTTTATTTTGCTTCTTGACGTTGCACCACCCTCCTGTAATTTGCAATCCCAGTACAAGAGAAATAAGATTTCTTCGACGCATTATATGTAAAAAGAACAA
>TR2652|c0_g1
GCAGATATGCAACGGACTGGAATCTGCACAGAAGGAAAGGAAAAGAAATTCTTTTAAGTATTGGTATGTCTTAAGATGTAGAATGTTTAATCTGTACAACAAATAGCAGTAAAACTAAAACATTACTCAAAAAACCAGCACCAGAAGAGGATTATTTTTAACCAATAGAGATCAGTTTTCTCTGGAACTTTTCTTTTGGTATGGAGGATAAGCGAAAAGGGTATTCTTGATGAATTTACTGGTCGTAAGATATCATTGTTAATGTTGTGATTGACCGAGAGTTACAGAAGAATCAGAACTGTAATTTAAGAAAATTATAGGCTTTTCGTGAATAAATTTTGATAGCTGAAGCCCATTTCTAGTTATGGGACTGCAACAGGAACCCATCTTACGATTGATCCAGTATCCCAGTGGACAAATGCACATGGACATATATAATGGTGAAAATATGTGCGCTCAAAACACTCTTATTCTTTATTCTATCTAAATTTCATAATTTATGGGGGAATACAGGTGGGCTTCATAGTATTTCCATTTTTTAACTACTATGGAACAAGTGTTGTTGCTTTCATTAGGTTTGCCAGTGGATTCCAAGAATACTATAAAGAGAGTTCCCATCGCTAACTGCCAGGTTAATCGTGGGGACATGCAATCTGTGGAAGTAGAACTTGAACATTTCTCTTTTCAAGCAAATAAGTTGTTATTACAACAACATACCCACTATAATCCTACAAGTGGAGTATGAAAAGGGTAGTGTCAAGTGTGTATGCTGACCTTACCCCTACCTTGGGATAGGTAGAGAGGATGCATCCAATAGATCCTCGGCTCAACAACACCAAAGCCCTCCATGCATTTGAAGCACAGATCCACCCATCAATCCTTCTATCAATGCGTCAAATAGATAAGATTAGTTTTCCAAGTACCGAACTCTCATAACATTTCTCCAAAGGTATTCCGCTAATTTTTGGATATAGCAAAAAGGCACACCGAGAAACTGCTAACGGAGAAAAGCAGAACCGCATAAAGGAATCAATTTACTCATGTTCCAATTTCAGAATCACAAGTAAACAGGCAAGAGTTACCTCTATTCATACAAAACTTTTAATTCATATACTAGACCACAAGCATCTCAAATCAGAAATGACATCTATACGCGATAAATCTTGTTAAAAAGGGAACCTTTGGTAGGACGATTTCATAGCAAATGTCCGAATAGTTGGAATTTTGATCAGCCAATCTAAAAACAGAGACATCAATAACACACATACAAATGTATATTACGCTATAACTTCGTAAGTAAAATAAATTTTGATCCCTCACCTT
>TR2664|c0_g1
AGTTCTGCTTGAAATGATGACAGGTAGGAGATCCATGGACAAGAATCGGCCAAACGGGGAGCACAACCTTGTTGAGTGGGCTCGACCACATTTGGGTGAAAGAAGAAGGTTTTATAAATTGATAGATCCTAGACTTGAAGGTCATTTTTCTATAAAAGGCGCGCAGAAAGCTGCACAATTGGCTGCACAATGCCTTAGCCGGGATCCCAAAGCCAGACCTATGATGAGTGAAGTGGTCGAAGCCTTGAAGCCATTGCCAAACCTCAAGGACATGGCCAGTTCCTCCTACTATTTTCAGACAATGCAAGCAGACCGAGTTGGATCAAGCCCAAATACAAGAAATGGCCTTAGAACGCAAGGATCGTTCTCAAGGAATGGACAGCAACATCCAAGGAGCCTATCGATTCCAAATGGTTCTCAGGCTTCTCCATACCGTCATCAACTTCCTCAGAATTCACCAAATCCAAATGGCAAACCATAGAATTAGATTGGCAGTACTCTGTTTGTACCAGGCAGTAGTCTGTTTGTACCATTCTTTTGTTTCCCCTCTATGAATATATTTTGTTGGCCCACATTTATGCTTGGATGACTGGAAAAGGAATAGGGTGTACACATTTACATGTTTTGACCTATGAGAGTGGTTATCTCCTACTTGAAAAGAGTGTAGTGTAAGCACCATGGGGTAAATATATTTCTGTGTCAGATAAATCACTCCCCACTTCTTTAGCACATAGGAAAGGGTCGAAAGTATCAGATGTTGAACTGCAATCTTCTTGTCTTGGCAGATGGTA
>TR2677|c1_g1
GAAGACGATCGTGCCCAGGTACGTAGAGACGAATTCAAAATTCAAATATTTGAAAAATATGAGTTCAAAACTTAATTATATCTCTACTCCCTTATGTTCTATTTTTGTGGCATTGTTTTAGTGTATTGCAAGTAAAATATAATGACTCATTTATCATTCAAAATTCACCAATTTTATCTTTAATGTATATTTCCTCTGTCTCAAATATCATAGCATATTTAAGATCACAAGTATTAAAAACATTCTTTTATTTTTCTTAAACATTGTATTGTTGTCAGTAGTTATGTTTACTTTGTTTTGATTGTTGTGCTTTTGATTGTCGTGCTAGAAGTCCTAGTGATATATCTGTAGTGTCTATTTCTTGAGTTTTCATTAGATGTATTAGGTCGGTTGATTGTTTATAGCATTGTTTTATGGTAGTCTCGTTTTTTGTACTTTTTGTTGTTTCATGTACTATCTGTTGATATTATATTATACTTTTTCTGGATTATTTTTGTTTTATGCCAGGGGTTTATCGGAAAAAACCTCTCTAACTCATTTCTGAGGTAGTGGTACAGACTGTGTACACTTTACTCTTCCTAGATCCCACTTTATGAGATTATAATAGATTTTTAGTAATTGTTGTTATTGTACTATTTTCAGTCAAACGCCTCTACATAAAATAAAATTCGATGAAATACTACTACTACTAAGATATTTCGCATATAACATTAAATATCATGCCGAAAATAATGAATTC
>TR2866|c0_g1
TTTAATATTTACTCCAAAAAGTTTATTGCATGAAATTTTGACAAAAAAGAAACGATTCAATAAAAGAAATTAGTTAACTCATTTATAACGTCCTTCAACTGTATGCTGAATTTAAGCTGCTTGATTCGTGATGCATGGAACAGAGCCATCGCATGATGGACAGTCAAGATTGTGACCGCCGGCGAATCCAAGGATGTTATTGCCATTATCATCGAAAAGTGCTGTGACATCAAGCAATTTTTGCTTAATATTATTTTCAGCTTCTACGATGCTTGGTAGGAATTGGTTGATGCTACAACGTAATTCGCCGAGCTCATTGTTGCATGTGTTATTGTCATTAGTAAGGTCCGAGATATCGCTTAGCAATCCCTCAATGGTGATATCTCTATCGTTGACGTCGTTTTCAGCAGCAGTAAGATTTTCTTCGGATAGGGCCAAGTCTGCGTTGCAAGTATTCAAGTTTTCTTGAAGTTTAAGATCATTTTCGGCGCATTCGGTAAGTTGAGAGTTGGTGGTGTCAATGGTATTTCGTAGGACTACAATTGTTTCATTTAGTAAGACCAATGATCCTTCACATTGTAGGTTCTTCGACTCCCAATCTTGCGAAACCTGCAGGGAAATGGTCAATTGATTCTTGATGTCAACGAGTTCGTTTCGAAGGTTGGTAATATCGATATTGATGTTGACAATCGTGTTTCGTTCAATATCAAGTTCGGCATTACATTCGTCTAATCGTCCTTGGAATGAAATATTCAATTCACTGATTTGAATGTCGTATTGGTTGTATTTCAGTTGACATTCTCCGCGAACTTGAATGATTTCTTCACCTAAGAGAATAGCATGAGCCTTTTCTGATTGGTATTTAATATCCAGTTCGTCAGCTCTAGCGTTACACTCTCCTAACTGAAGTTTTGTTTCTTCTAAAGCTGCAAGGTCCAACAAATCTTGTTTTTCATCTTCGTCGAACTCAGCAACGCAGGTCTCATAACGTACATTGCAATTACTGATTTCGATGGTGAGCGAGGATTTTACATTCAAAAGAACATTAACTTCGTCCTTAAGGTCACTAATTTCTAAGTCATTGTCGTGGGTTTTACTTAGACAAACTCCTAGATCGGCGTTGGCCTTATCGTTCTTTGATACCCACTCAGCAATGGTGATTTCTAAGTTTTGGATGTTTATCAATAACGAAGCAGAGCGTTTCACTTCAGTTTCGTATTGCTTTTTCCATTCTCCAGATTCACTTGTCGCAGTGTTAATTTGAATTCTCAAATTGGTGATTTCTTGGCGAAGGTTGGTAAGTAGTGTTGTGTATTGGTTGATGGTGTTGGTATTTTGAATGTTAATTTGGAGAGATTTATTGTATTCGATGTACAAATTTTCTGCCTTTGTCTTCCATGACAAAATATCGGTATTTGCCGCAATCAAGACAGTTTTCAATCGTTGTATTTCTTCGTAAGCCAATTGATATTTCTTCTTCCAAATTTTAATGTCGGTTGTTATGACTGTGAAATCATCAGACAAGCAATTGTATTCGTCTCTGCAACTTTCAAGTTGGCCCAAAACCCAACTCTTTTCTTCAGTTAAGGTTGAAATAGCTGAGTTAGCAGTTCTCAATTGTTTTGTCAGGTTATCGTTATCATTGTTAAGTCTTGTGACCCGTCTTTCGCACTCTTGGGCGTATTTTTGCTCAATAACGGTCGTTTGGAAATTGTAGTCATCTAAATCGATTCCGCTTAGGTCGAAGTCGTCGATATTAAAGTCATAGTTGCCGTGACTGCCGCCACCACATCCGCAAGGTTTAGCTCCTCCAATTGTTGTAGTGATTGTCGAACCATCAGTAATGATCGTCGAACCGTCAGTGTTGATTGTCGAACCGTCAGTAGTGATTGTCGAACCGTCAATAGTGATTGTCGAACTTTCAACAATGGTAGTTGATCCACCAGTGAATGTCGAACCATCAACGGTGATTGTAGCACCGCCACTGAAATCAGAATCGCCAGTAGTGATAGTAGCACCGCCACTGAGATCAGAATCGCCAGTAGTGATAGTAGCACCGCCACTGAGATCAGAATCGCCAGTA
>TR2889|c0_g1
TGTTGTTCGATCGTCCCCAAGAACCAGTGTTCACGGAAAAGGGCGAAACGAATTCCAGTTCGGTGTTTGATGTTCCCGACAACTATCTAACCGATAGATATCGTCCAATTGGAGCTGACTTGACAAATCGTTTCGGCGAACCAGCCAACAGTCGCATTCCAGTACGCAACATCACCTTACCCAGTTTAAGGATTCCCATGGAACTCGGACGCCACGAACAATTTTCATTGTTCATTCCGAAGCATCGCAAAATTGCTGGTACCTTGATCGACATTTTCATTGGGATGCGAGATGTCGATGATCTTCAGTCGATGGCCGTGTATGCCAGGGATCGTTTGAATCCGTACTTGTTCAACTATGCACTATCCGTGGCATTGCTACATCGGCCGGATACGAAGGATTTAACGCTTCCGCTGTTTGTTGAGACATTCCCCGATAAGTATGTGGATTCGAAAGTTTTTGCGAAAATTCGCGAAGAGGCTAGCGTCGTGCCAGACGGATCCAGGATGCCAATTGTAATTCCGAGGGATTACACCGCATCCGATTTAGAGGACGAACATAGACTTTGGTACTTCCGTGAAGATCTGGGTATTAATTTGCATCATTGGCATTGGCATTTGGTATATCCGTTTGAGGCTTCCAATAGAGCGTTGGTCGCCAAAGATCGACGAGGCGAATTGTTCTATTACATGCATCAACAGATCATTGCCCGATACAATTTCGAGAGATTCAGCAACCAATTGCCGCGAGTTAAGCGGTTCAACAATTTGAGAGAACCAATTGCAGAGGCCTATTTCCCAAAAATGGATTCGCTTGTAGCTAGCCGAGCTTGGCCGGCTCGTGTGGCCAACACAACATTGAAGGACTTGGATCGTGAACTTGATCAAATTAAGAATGACGTTGCCGATTTGGAGAGATGGAGGGACCGTTTCTACGAAGCTATTCATCAGGGATTCGTAATCAATACCCAAAATGAACGAGTTCCCTTGGATGAACGCACTGGTATCGACACTCTGGGAAATATGATGGAATCGTCCATTCTGTCACCGAATCGTCAATTGTATGGCGATTTACATAATATGGGACATGTGTTCATTTCGTACTCTCACGATCCAGACCATCGACACTTGGAATCGTTCGGCGTGATGGGCGATTCTGCTACAGCAATGAGAGATCCCATCTTTTACAGATGGCACGCATACGTCGACGATATATTCCAAGAGCATAAGGAATCATTGACACCGTACACGACAGCTCAACTAGACTTCACGGGCGTTCAGGTTACCGGAGTTGCGGTTCAAAATGAAACGAACGAAGTCGGTAATTTCCAAACCTTCTGGCAACAGTCCGATGTGGACTTCTCGCGTGGTATGGATTTCGTACCGCGAGGAAGTGTTTTCGCTAGATTCACTCATCTACAGCATACTCCATTCA
>TR2929|c0_g1
TTTATTTTTTTAGATAGACAGATTTTTATAATTTAAGGTAAAAAAACACATTAAACATACATAAAGCTTTCGTCGGAAACACAAAATCCATTTTCTTGTTCAAGATTTCTATCCCTTCCGAATTTAACGAATACGGACGTGAATGTCAATAACGGCACAGAACACATGTTGATTAGTATGATCCCAAATGGTCAATTGGACACTAACTGGAATTGGTGGATATATGGCTGTAATAGGGAACACAAATCTGTATGTCGCATCTTCATTGGCAGAGAGTGGGCAGCTTCCGACAGTCAAATGATCGCATGCATTTTGCTGATTTGGTGGCAAAATATATTCAATAGTTTCACCGAGCGCTGTTGCATGCACTTGAGGACGTAAATGAGTAGCGGCTCTTTGGGCACGGAAATTGGTGAGCATAATTGCGTTAGTTCCTTGTAATACGTCACACGGTGTTTGAGCGCAACCTTCAACGGTAAGCTGTTGAGGAGATGGTTGTCCTGCTGGGCATGGTCGAATTCCCGCAGTCTGAGCAGATACCAATGCGGATGGGGCTAATAAAGCCAATAGGAAAACGTAGGCCAACATGTTGCTTG
>TR3343|c0_g1
TAGTTACGGGGGATACCAAGCCACTTCAATTCCCACTCTCTTATCCTCTCCTTAGCTATAGTCTGAATTATACTAAAGTTTAATTTACTCAATGGCTTCAGTTCAGGCACTCTCACTTCTCTTCTTTTTACACTTTTGCCTCCATGGAACTTTTGCTGATTATGGAGGCTGGCAAAGTGCTCATGCCACTTTCTATGGGGGAGGTGATGCCTCTGGCACCATGGGGGGGGCCTGTGGATATGGAAATTTGTACAGCCAGGGGTATGGAACAAACACTGCAGCACTAAGTACAGCACTATTCAACAATGGTTTAACTTGTGGGGCTTGTTATGAGCTCATGTGCAACAATGAAGCCCAATGGTGCCTCCAGGGGACCATTACAGTCACTGCAACAAACTTTTGCCCTCCAAACCCATCCCTACCTAACAACAATGGTGGTTGGTGCAACCCTCCTCTCCAACACTTTGATTTGGCACAACCTGCTTTCTTGCAAATTGCCAAATACAGAGCCGGTATCGTCCCGGTATCTTTCCGAAGGGTGCCCTGCATGAGAAAGGGAGGAATAAGGTTTACAATAAATGGACACTCTTTCTTCAACTTGGTTTTGGTGACAAATGTTGGGGGTGCTGGTGATGTTCAATCTGTTTCAATTAAAGGTTCCAACACTGGATGGCAAACAATGTCCAGGAATTGGGGCCAAAACTGGCAGAGCAATTCCAATCTCAATGGCCAGAGTCTTTCATTTCAAGTCACTACAAGTGATGGAAGAACTCTGACTAGCAACAATGCTGCACCAGCTAACTGGCAATTTGGCCAAACTTTTGAAGGGGTTCAATTTTAATTAACTATGATTACTTTCAGAAAAAGCAAATACAAAAGAAAGAAAAATTGAGGGGTTTCCAACTTCTAGTTTGTAGATGGAGTGAAAGGGTGAGTAGGTTTGGGAGAAAACTCCTCATGGTGGAGTTTGGCTCTATTGCTGTGGTGGCAGGTTTGCACCCGCTTAGGCCAATTAGCATATATGGTTGGATCTTTGAGTTGAAATCTTATAGACTCTTGTAATTTTATCCCTTTTTAGAGATAATCAATTGGTGGCCCATTTATGGATTAGAAGGCCACTTGAATATCACATAGGTTTGTCCATTAGTCCCTAATTCATTGTGTAAGCAGAATTAGGGCGACTTAAATGTGATCACGTTATCCATTCTTATAATAGCTTTGGCACATTTTCTTCTTCTAAAAACACACACAAAGG
>TR3350|c0_g1
ATTTATTAATTAAATTAAATAAACAAGTGCAGATAACAACGAGGGCGTTGTCATATTTTGGTGACTTGTCATTGATTCCTTAGCTTTTACTCGGTCACACTTTGTAAATCTTTCAATGTCTCCACCATTTTGTACGTCACACTTTTTGTGAATCTTTTTTTCTCAAAGGTTGTGTATGCGTAGAAGAAGTAGTCGATCACCTGAAACACAAAATTCAAACGTAAAACTCACGTTTTTCTTTCTACAACCCATTCATTTTGCCTAGAGTGAAAATTTCTTTTGTTTTTCCCCTTGTTTGTTAAGTCAAAAAAGAGCTTCCAGCTTTTGCTTGGTTCTACGCGTTTGTCAAACAGACTCCCTCCGTCTTCTTTTCTATAACACGAAACTTGAATGCTTATCTCTGTCTTTTTTTCTCTCTCTCTCCTCCAACCATCTTAGTTACTAGGTTTATTCAATTTCTGGGTTTTGGTTTTGATGACTTTTAAGCGGTGGAGTCTTCCTGTCTTGTGAATTTGACTCTACGTTCTGCTATTTTCAGTTTTGGGAAAAAGAAATACTAGTGGGTTTGTTCATGTTTTCTGTGTCATGAAATCCAGTGAGCATAGCTTGTTGGTTATTGCGCTGTTCTTGTGTTATGTGCATCAGGAATTGAGTTTCTGTTGG
>TR3359|c0_g2
GGGCCTTTTTTTTTTTTTCCAAAGACCCTCTTTACTCAAGAGAAGGTTTTTCATGAAAGCTTACCAAATAGTACATAAAATCCACTTTGGAAGATAGCCCTACAGAGAGATTCTCAAGGACACTCCACAGACAGGAGATGACAATGAATCCCAACAACCCCTCCAAGCCACTTACCTTCTTTTTCAGACTAGATTAGTTTAAACTGCCAATCTTTTCATAATGTAAATTCATCTCATTACATTTTCATAGAAAATCGGATAAGAAACACAAGAAATCAGTCTTTCCTCAGATCCATTTCTTCTCTACGAATTCCTTCAGCATTTAAAATGACAATCTCCAGTTTGTCTCCAGTGTATATATCCCTCTCTGTTGCTGAAGCGAAGCATGTCTTAACTAAATCAATGGCTTCTGATTCAGAAAGTGGAGTAACGGCATCCTTGGCAGGCAGCAACAGAGGGCTAGGAGACTTCAGTTGGTTGTCCAAGAAAGGCATGATCAGAGTTGAACCAGAACCTTGAGAGCTGTAGCCAACCCTCTCGTATGATCCCACAGCATCATAAGTGAAGACACACCCCTTTCCTTCATTGTCAAGGCCACCTAGAACATTGAATGAATAGTAGGGGAAGAAACGTTTGTAGTATAGTGTGTTCGAAAGCAGCTGGCCCATAGCTGGACAACTCATCTGCTTATTGTGCTGGTGCTGGTAGATCAGATGCCTTGATGACAAAACCTTTTGCAAAGCTCTCACGTCAGCCTGAAATCCTGATGACGCCATCACACATTTATCCGCTAGTTTAATGATCTTGGAGTAATCGCGAGTAAGAATGTTGTAGCCAGTGGACATTCGAGTATCTGCTGCAATTACACAGTAATCTGCTCCAGCTACTGCCACACAGGTTCCGCCATTGTTGTCATAAGGAGACCAGTTAGCTTGCTGCTTCGTCATGGTGATTCGATTGGAGAGAGAGGGAGAGAGATGGAGAGAGAAAGAGATCAAAGCTAGGGTTGCAGAAGAAGATTCAATTTGAAGAAAGAGGGAAGAACTGATGATTCGTCTTCCCCCCGTAACTA
>TR3380|c0_g2
AACTCCATGTATATACTGAAGAAAGGTGAGACATCTTACAACTAGGTAGATTAATAAACACTAAGGTCATGAAGAAAACCAATTACAGAACAACTAAAAAGGAATGATGTATCAGACGTGACAGTGACAACTAGTAGCCAACATTAAAAAATATGTAAAAAGGAATAAAAATAACAAATTGCATCATTCAATAGCAGGTGAAACAAAATGCAAAACTTGATTGCTCAAACTTCCGCTACTCACCCCTCTCTGCTAGCCCACAATGAAGAAAACAGAAAGTACAGAAAAGAAACTATTGACTTAAGGCAAATATTCATAGTGACGAGACTGCGAACCAATATTCAAAAATTCTAAAATTATTAAGTTTAAACCTGAACTTATATAGTTCTTTATAGCAGATACGCCATAATTTTGCAGATAAGTAAAAGGAGATGATTAATCTACACATCTTTTCAAAAGCTAATCAAGTCCCAAACACTGATCAAGGACTCCTAGCATCTTCAACTAAAACAATCCAGCCCACTTAACAAAATAGTCTCTCCATTCCACTGTTCTAATTTATGTGACATTATTTCTTTATTAGTTTCTCAAAGCATGACATATTTCTCTATTTAGAATCATCCATCTATAAATTTCTCATTTTATCCATACTCACACATTTGTTATGGCACGTCTAACACCCCAAGTTTCAAAAGTCTCTTTTTTCACTTAAAACTCTATGTCGAGTCAAACTATGTCACGTGGACTGGGGAGGTAGTAATTCTTTTTCGTGCTGCAGGCCTACATACAACAAATACTACAATGCTAAAACATCTCTATATCAAACTAGTCAAGGTAGCTTATCAACAACAACAATACGAAGTGTAATCCCATAAATTGGAATCCCGGAGGGTAAAGTGTATGCAGACCTAACCCCTTACCTTGGAGGTAGAAAGGTTATTCTGGTAGACCCTCGGCAAAAGGAAAAAGACAGTCCAAAGCAGTGTAGAGAAAAAAAAAAAAAAAGGGGCAGCCCAGTGCACTAA
>TR3385|c0_g1
TTTTTTTTTTACTGACACATATACAAATACCTTAAAATACTGGAAAAAAAACACAAGGTAAACACCACTGCAACACCAAATAAATTCAAAACTAACGAAACAATTACAATAATCACATATATGTACAATAATCACTTAATTCTTCCCATTCATCACACATACATCATGTTCATATAACCACCATCCAAAAATCCTTCAAAAGAGACCCCTTTACTACATGGAAATACCAAGAAGAAGTAGAGAATCAAGAAGGAAAAAAACAAAAACACAAGAGGAAAAATTCAAGTTCAACCCCCTTGTAGCAAAAAGATGCTTAATAATTTCTCCTCTAATTAAGCCACACCACACTAATCATAATAATTATCTGAGAATTTGCTCTTAATCCACTTGAAGCTGTTCACCAAAGATGTTTTAACCTTACCTTCCATAGAATACATGTTATAACTAGCTATCCTTCTCCTTCTCTTCGCCTCTGGTTTTTCCCCCACAGGCCCGTTGAAGCTAAAAGATTTCGTTCGATCCTCGAAATCAAATCTTGCTTCTTTATAAGATGCAGATTGATAAGGGAAAGATTTACTCTTCTCCATGATCAAGAAAAGAGAAAAGCACAAAAGGGTATATTACTTAGAACAAGATGAAGTAAGAAGTGTGTATATCTTATGTATAT
>TR3388|c0_g1
TAGTTACGGGGGGCCCCGATTTCGGAAATTAGGTCATTCTCTTTCCTTCTAGGGTTTTGCATCTCTCTCTAACGCAAACTCAAGCTGGGTTTGATATGGATTTGGAGACAGAGAATAGAATTGCGACAATTCTTTTGAAAGAGGCTGCAGAATTGCGGCGACAAGCAGAGTCAGAGGGCGCACTTTCTTATCTTCATCGGCCTAATGTCAGGGGGAGACCAAATTCACGGTTTTTAACAGCAACTGTTCTTGGAGTACAACAAGCTAACCGGGCTGTTGAAGTAAATGAAATGTGGAAGTTAAGGCAGAAAGAGTTGGAGCTTGAAAACAGGCTCAACCGGAGGTCGGCAGATAAGAACAGTGATACAAAGTCTCATAGTGTCTCGGAAAGGAGGTTACCTGAGAGATGTGATATTGATTCAGGCACAAGTCGATCCAAGAAGAGGCAGATGCAAGATTCTCAATCAAGTGAAGATGAAGGCTTGAGAGATGCTGAAATTGAGGATTTTTTACATTCGAGGATCAAGCGAGGCAGGGGAACTGTTGGGTCACGGATGGATGAAGCTGGGCCTTACCTTCCTTCTAGTCCAGATCCCAGAGAAAAAGAGTCAGCAAGTCCTGATATAAAACGCGGATATCATGTAGTCATTGGTCCAGAGAAGCCCGCCTGGTTGAATTCCCCTGGTTCTTCAGAAAATGA
>TR3398|c0_g2
TCACGGACAAGCATGGGAATTTCAAAGAAAGTATTTGTAAGGATATAAAGGGGTTGTTAAAATTATATGAAGCTTCGTTTCTGTCAACGGAAAATGAAACCACTTGGAGAAATGCCACAACATTCACCGCAATACATCTAAAGAATTATATTGTCGATAACCAATACTGTGATAGTGAAGACAATAAAGTGATGGTATCATTAGTCCACCATGCCTTGGAACTTCCAAGACATTGGATGATGCCAAGATTAGAGACAGAGTGGTATATTAGAATTTACGAGAAAATGTCAAATGCTAATCTTCTTATGGTCGAGCTTGCTAAATTGGACTTCAATGTTGTTCAAGCAACACACCAACAAGATTTGAGAATTCTATCAAGGTGAGATTTTTTTAAGTTAATACACATATTACTTTTAAAAAGCTAATTATTTTTAACAATGACTAACTTCAAAATTTAAAAATCATGAGTGCTCAAAAATATCAATGCTAGATTGACTAAAAGTTTGAATCTTCAATAATACTACTCTTAAACTATATTCAATTTAGTCCTTAAGTGATCATACCACCAAAAGGGAAA
>TR3398|c0_g3
TCACGGACAAGCATGGGAATTTCAAAGAAAGTATTTGTAAGGATATAAAGGGGTTGTTAAAATTATATGAAGCTTCGTTTCTGTCAACGGAAAATGAAACCACTTGGAGAAATGCCACAACATTCACCGCAATACATCTAAAGAATTATATTGTCGATAACCAATACTGTGATAGTGAAGACAATAAAGTGATGGTATCATTAGTCCACCATGCCTTGGAACTTCCAAGACATTGGATGATGCCAAGATTAGAGACAGAGTGGTATATTAGAATTTACGAGAAAATGTCAAATGCTAATCTTCTTATGGTCGAGCTTGCTAAATTGGACTTCAATGTTGTTCAAGCAACACACCAACAAGATTTGAGAATTCTATCAAGGTGGTGGAAGAACACAGGGCTTGCAGAAAGCCTATCATTTTCAAGGGATATACTAGTTGAGAATCTGATTTGGGCAGTGGGGGCATTGTTTGAGCCTCAACACAGCTATTTCCGGAGAATGATAACCAAGGTTATTGTTTTTATTTCAATCATAGATGATATATATGATGTTTATGGCACCCTTGACGAGTTGGAACTCTTCACTCATGCCATTCAAAGATGGGATATAAAAGAAATGGAGCAACTTCCGGACTATATGAAAGTATGCTATCTGGCACTCTTCAATATTGTCAATGAGGTGGCGTATGAAGTTCTGAAAGATCAAGGGATTAATGTCCTACCCTACCTTACAAAATCTTGGGCAGATTTATGCAAATCATATTTACAAGAAGCAAGATGGTACAAGAGTGGATATAAGCCAAGTTTGGATGAATACATGGATAACGCAAGGATCTCAGTAGCACTACCAATGGTATTAGTCCACACATTGTTCCTTGTCACTAATCCAATTACCAAAGACTCTTTGGAATCCTTAACCAATTATCCTGACATTATACTATGGTCTGCTGCTATTTTTCGTTTCGTTG
>TR3451|c0_g1
TTTTCATTCATTAGTATAATTACGCTTACAACTCACGTTGCTTACACGGATTACCTATTTTGTTGTCATCTTCAACTGAATTTCGACTGAGTTTTCGAACTGGTTTCGTACTTATTTGCTTTCAGTACTTATCCATTCGCAACGTAGCTACTCTGCTTGCCATTGATCTCAACGTACAGCAGATCCACCATTGGTTGCTCCATTCAAATCCTTGCGTACTATGAACAGAGTTCTTCATCATTCTTTGCTCCTCTGAGCTTCACTGTGAGAAGATAGAGACCAACCTGCCTCACGACGGTTTGAACCCAATTCACGTAACTCTTTAAACAACGAACAGTTGTACCTTTGGAAGCGACTACACCTCCAGGTTGAGTTGAATCGACATCGAGGTGCCAAACTGCCACATCGATATGAACTCTAAATAGCAATCAGCCTGTTATCCCCAACGTACCTTTTGTCCGATAAGTGATGACCCTTCCACGCGGTATCACCAGATCATTAGGACCGACCAAAGACGGAACCGGAATTCCGTCCTTTCATCCCTGCTCGAATTGTCATTCTTACAGTCTGGCAAGTATATGTCCTTACACTCCACATTGGATCCCTGTCCAATTGAACTTGCCTTATGCGCACCTTCGCTACCTTTTCGAAGGCTACCG
>TR3653|c0_g1
CTACAGAGTATGAACTCTAATGTAAAGGTTCGCGGGGAATATAGATCAGTTCTGTTACAAGTAATCAGCATTGTCCCTGCCTTGAGTGGTTCAGAACTGTGGCCGAACCACGGATTTTTTATTAAAGTCTCTGATTCTTCTCATTCGACTTATGTTACACTGTCGAAAGAAGACAATGAGCTCATTTTGAACAACAAATTGCAACTCGGACAGTTCTTCTATGTTGACAAAATGGAGGCAGGGACACCGGTACCGGTTTTAGTTGGGGTGAGGCCAGTTCCCGGGCGACATCCATTTGTTGGCAACCCAAAGGATCTGATGCAAATGTTGGAACAATCAGAGATTCCTGATCAGGAAAATAATAGCGGTTCAAAGTTGAACGAATTGCCAGAAGAACCGAAAAAGGAGAACCAGAAGAAGAAATTTGTTATCAAAGAGGAGAAGGCGGTTGTTGCATCCAGGTATATGCAAGGTGTGTCAAACCAGAACGCGAAGACTGGTGGAAACGATCAAACTACTGGTGCAAAAGGCGTTGAAAATGAGAGTAATGGAGCAGATCACAAGGTTGTACCTTTGAAAGGGAAACAACCAGAGGTTAAAGGTCAGACACGACCTACAACTCCTTCCCGTGCTCGTCCTGATGCATTTTCTCCAATCTCAGATACCAATGTGCTTAGCAGCAGGGAGGTTTT
>TR3686|c0_g1
GGGGGGGGGGGGGGGGAGGTTGACGGTAGACAGGATATGGAGCATTTTCAACTTACCAAGGACATAACCTTGGGAGGGTTTGGAGGTTGTGAATTATTGTAGAAATTAGTGGATAGTTAAGCATTGTCTTGCCTTTCTGTGAAATAGACTTGGTGGTAGTTTGGCGCACTCTATCTGCTGTTTGTGTTTCTCCTTTCAATACAGTAGCGTTGTAATGACCCTCGTGGTCATCTTCTTGCTTTTACGTGTTATCTGTGTTAACCTTTCCTGTAGCTGGCCCCAAGTCATTTAAGACTTGTTGAGACCAGTAGTTCGGTTCTCTAGCAGTTCTGTTGCTTGTCATCTCAGATTTCCTGTTTTAAAGTTTTAACATTAGAATAATGAAACTCGAGAGTGATTTCTTAGCAAACGTGCTTGAAAGTGAATTCCGACAGTTCCGTTAGCTCCGAAATGTGGACTTTGGTCTAGCAGGACCTTTGGTTCAGGTCCCATAGCTTTTGGTTGAAAGTTGACTTGGTTTTTGAAAAATTCATTTCATTTGG
>TR3714|c0_g1
AGTTACGGGAACAGTTGGTATTTTTCTAAGAGCTGACAATGAAGATTTTACTGGTAACAATTACTTTGTTTGCTACTTCTCACGCACTGAGTGGTAAATCTACCCGGTACTGGGATTGTTGTAAGCCATCTTGCGGATGGAACGGTAAAGGACCATTTGTAAACAACAAACCGGTTACTACGTGCGCCATTGATGGTGTGACACCGGTCGATGTTAACGCACAAAGTGGATGTAATGGTGGAACTTCTTACACTTGCAACAACAATCAACCATGGGCTGTAAACAGTAACCTTGCATATGGTTTTGCTGCTGCCAGTATTGTGAGTCAACAAGAGACTGACTGGTGCTGTGCATGCTACGAATTGAGTTTCAATTCCGGTCCAGTTAATGGAAAGAAAATGGTCGTTCAAGTAACGAACACTGGTGGAGATCTTGGTGAAAATCATTTCGATATTCAAATTCCGGGAGGTGGTGTCGGTATCTTCAATGGTTGTCAGTCTCAATGGAACGCACCTGCTGACGGTTGGGGAGCGCGATATGGCGGTATCAGCAGCAGAAGTCAATGCAGTCAACTTCCGGCGCAACTTCAACCAGGGTGTCAATGGAGATTTGATTGGTTCCTCAATGCTGACAATCCAACCTTTACCTTTGAAAAAGTCACTTGTCCAACCGCTATTACTAGCAAATCTGGCTGCACCCGCATCTCATAAGTTCGATCAAGAAAAATCAACTTCAAAGACTAATGAAGAATTGGCAGCTTCACGTCGCATATTTTCCGTTTTGCAAAAGCTTTGTCTTGTTGAACTTCTCCTTAACGATAGTTTCGAATCAAATAAATTGATCGACAAGAA
>TR3731|c0_g1
AGTTACGGGGACGGCTCCAAAGTGTCTATGAACTCATTACAACCTATACACAATCCTCAGCCCATTTCACAAGAACCAACTACCTACCTAACTAGCCCTTTTCACAGCAAAAGGGAGAGAGAGCAAACTCGAACAAAATGTGCATCGTCTTTGTTACTACGGCGCACCCCAAATATCCAGTCATAGTCATCGACAACCGCGATGAATTTATTCTGCGCCCAACATCCAGGCCCCACTGGTACAAGCATCCAGTGACTGGGGAGGAGGTTTTGTCGTCACGAGACCTCCATCGTCCGGAGATGGGCACGTGGATGGGAATCACCAAATCGGGTCTGCTGGCGGTACTGACAAACTACCGCGAGCCGTTCAATGATGCGGAACACCCTATTGAGGGGAGGAAAAGCAGAGGTGCGATGCCGACAGCATGGCTAGGCGAGCCACCTGAGCTGAGCATGGTGAAGAGCGTCGAGGACTTCGTCAGTGACGGGGGTGTCAAGGGCGTGGGAGGCTTCTCGATGGTGTGTGCGAAGCTGAAGAAGAAGAGCGAGGGATTTGCAGTCATCAGCAACCGAGCGGGGGACATCAAAGATGTGCCAATCGTCAAGCCAGACCACATCAAAGGGTGGGGGCTGACGAATACAGTATTTGATCGGTCAGAGACTTGGCCAAAAGTCGGGACCGGGGTGAAGGGATTTGAGAATGTCATCCAGGCGCATGCAGCCAACGAGGAGGCCAGTGAGCAAGAATTGGTAGACGAGTTGTTTAAGCATCTCGACACCGACACACTCCATGGTCACTGCGATCGCACACTGGAGGAGAATATCGATGAGTTGAAGAACAGTATCTTTATCCCAGCGATTGGAGATGAGAGGCATCGTGTCGAAACGAAGGAGGCGCAAGCCAAGGGTCGACAAGGGTGGCCAACAGAGGAAGAACTCCAAAAGGATATTGCTATCAATGGGGATGCGGCATTCCACCAGGGGTTCGACATGGGAATGTATGGAACACAGCGGCAGACGATCGTTCTGGTAGACCACGACGGCAACGTGACGTACATCGAGAGGGCGCTGTACGATGCCACGGGACATGAAATTCCGAGAGGAGAGGGAGATCTAACGTTCAAGTTCAAGATCAACGGCTGGGAAGACTAGGCAAAAAACAAGGGAGGCATGCCAGAGGAAGAGGAGGCTCGGATTCCTATTGCTTTTTGCATACCGTTTCTGTTAGAGATAGAGGGGGGGTGCTTACCCGTTGAAGATCGTTTTGGATAGATCGCATTTCAGATCATTTTGAAATGCTGGCTGGACCAACATGTTCAACAAGTTTGGTCCGACTGATATAGACAAATATTTCTGCGTCTAGTAATGAATAAATGACGGAATGAGTGAGAAAAAAAAAAAAAAAA
>TR3748|c0_g1
GAAAATGGATGGCGCTCAAGCATCTTGAAGGAAAATAACGACTTAGACTTTACTATTTATTATGGAAAAGAATAATAAATATGTAGGAGGTATGCGTAAAAAGATGGTAGTGAAGCTGATTATCTTTGTGAAAAGAAGTGGAACTCTTTTTCTTTTAGTGCAGATCTTGGCTATAGTAGCAAATATTTCAAGTGAAAACCTTGAAGACTGAAGTTTTAGAGCAAGGTTCCATGTCAATGGCAATCAAACATGGGTAAGTCGATCCTAAATAATAGTCAAATGATGTTCAATTGGATTGATTATGAAAGGGAAAAAGGTTAAAATTCCTTTACCATTTAAATAGATAACTTTATTTCTTTTTGTAAAAAAAGAAATGCAAACAATTGGTAACAATAATTAAAAAACTTTGATAACTATTCATTAATGAATATTTTAGAAAGAGTTTTCTTTTCTTTTTAACTAAATATTTAATTAAAGAAGAAGACTTCTTCTTTAAAGAAAAATTGAATGGAATAAATATTGTATTAAGAAATTCAAAAAAATTAGTAAGAATTTTATCAAAGAAAATTATTCGTCACAGAATAAGAAAAAATTGATAGAATCTAAATTATATTCAATAATCCTTGAAAATCAAAGTAAATCATGTTCATTATCAGCGAGTTATCAATGGTCGTACTGATCACCGCATCAGGTCTCTAAGGTGAATAGCCTCTAGTTGATTAGAATAATGCAGGTAAGGAAAGTCGGCAAATTCGATCCGTAACTTCGGGAAATGGATTGGCTCATAAGTTCTTCAACAACGACGATAAAACGCCCGACGAAGAACATTTATGAACTGATACGATCAAGGGGAATCCGACTGTTTAATT
>TR3770|c0_g2
ACTACATGTACAGAGACTCAACCTACGGAGACTACTACTCCCTCTCATACCAAGCCCACGCATACCAAACCTACTCATACTAAACCTACTCATACCAAGCCTACACACACCAAGCCAACGGAGACTGAGACTACATGTACAGAGACTCAACCAACAGAGACTACTACTCCCTCTCACACCAAACCCACGCACACCAAACCTACTCATACTAAGCCTACGCACACCAAGCCAACGGAGACCAAGCCTACGGAGACCCAACCCACAGAGACCAAGCCTACGGAGACCAAGCCTACGGAGACCAAGCCTACAGAGACCAAACCCTCGCACACCAAGCCCACACATACCAAGCCATCTCACTCACCACCTCCTCCTACTACCACAGAGTGGACAACCTCGACTATTTACACAACCACTTGTATCACCATCACCACCTGCCCTCCTGAGGTACCAAACTGCCCTGGTACCACCACTACCATCACTACCACAATTCCTGTAACCACGACAGTGTGCCCTGTTACCAGCCAGCCTGCGACCACCGTTGTGGAGAGCTCCCACAAGCCTCCTGTTCCATCCTCTGCCCCGCCTGTTGTCGGGAGCTCAACCTTTGTGACAATTCCAGTCACCAAGTCAGAGAAGCACGAGGCACCAGCTCCTTCAAGCTCGGCACAGCCAACACAGCCCACGCAGCCGGCCCAGACAACGCAGCCGCCGGCTCAAACAACACAGCCTGCACCCGTACCCGCTGGGGCTAATCAAGTTAGCGCCGCGGTCCAGATTGCACTCATTGCTGCTGGTCTGGTGGCTCTCATGTAAGAGGTTGTGAGGGCTACAACGAGTAAGATTAACGCTACGGAAAGCACTTCACAATAAAAAAGAAAGAGAAAAAAGAGAGAGAAGAGAGCAATTGAAGAGAAACCGGAAGAAACAAACCAACGAAGTCAGGGACGGCCTGACGCATGAACATGCATGACTGCAACGTCATACAACGATCCTTTACATAATTTTTAGTCGAATTTTGCCCTTGGCATACCATTTTCAAGATATGATTGATGATAGCATTTTATTCTTCAGACACCGGTGTCTCTCTTGCTGATGGAATCCAACGGACTGTGGAAGTGGGGAAAGCTAAGTATGTTAGCTGTTGGGTTTGGTCATGCATCAAGGCTGGAATAGAGCATATATGACGGTCTTGTGGAGGACACAATATTAGTAATATAGGATTTTATCAA
>TR4115|c0_g2
AAATACAAGAAACTACAAAATCAACACTTCGACTATTAATATAAATGGACAGCTAGACAACACAACGCACTGATATCTATTAATCTTCTACCATAATCCATATCCTCCCACCCTCTTATCTAAGGTCGTGCACTCGATAAGCTGAAACTACGCTAATATGAGTTGACTGCAGGGTTAGAATTTTTGAGGCAGTGATCGCAATTGGATAGAGTTTTATATTTTCTGCAAAAAAAAGTAACACATTTTAGAGTCCATTCAGTAGGTTTCAAATCGCAATTCAAAATGTTGTTGAAAGCTGAAGAAACAATTTAAAAGCAGATTCAACCTCATCCAAGTGATGGACAATGAATAGACGAAAGAAAATGTGTGAGGGGGAATTTTTGGTAAATTGATAGTTGAGGCGCTGGGTGAAGTCGAATATAGGGTCCCAACTTTAATCCCAAAAGATCATATTGGAGTTTCTCTTTCAAAAATCGTCGGCTACTCCCCCTATTTGACAGTTGATATAGTCCTGTATTTAGATGAGGCTCCTTAAAAAAAAAAAAAAAAAAAAA
>TR4188|c0_g1
TTATTGCTGCTCATACTTCATTGTACTCCACCAAGATTCATGTGATGGCCCATGATGAAGAAGCACTAACAATGGTGGCAAAACTTTTTCAACAAGATCCATATTGTGGGAAACCTTGCAATACTATGGATGATTGCTCAGGTGGTTGGTTCTGTGGGGCATGTTGGAATTCTAGAAAGACCTGTAATCCATTTGTTGGCGACGCCATACAGGCCATGGGCCTGTAAGGGCGTTCTCTGTTGGAACTCTAGAATAACCTGTGAGCCATTTGTACGCGACGCCATGGCCACAGGCATGTGATTTCAGTATTATTGTCTTAAGTGTTGTTCTTCTTTTCGACTTTTGGTCACTTATAATAAATAAATAAATAAATAAATAACGAGTGACTAATGTGTTGTTCGAAAAGAAAAAAGAGTGTGAAGCATTCAGAGTTTGTGGCTAAGAAATCAAATATGCTTGTTGATTTCATAAACTATGTATGTCATGGGGTGTGTAATGTGTTTGTTCATCAAATTAAATAAAGGCCAAACGTATGAGCAGCCTCTTAAACTTGTTACAAAA
>TR4205|c0_g1
GCACTTTTTTCTTCATTGTTGTCACTGTTCATGTAATATCCTTGTTTTCCTTGCACTAAACATTCTCTTCCTCCTCATTCATGGCTTATTCTTCACCAACCAACCTACTCTTAAACCATTGATACCATACACCCTTTGCCATGTCTGAAGAGTTGCCATCACTTGTCAGTGGATGAACAATCAAACTCAATACCTTTGTCTTCTTCATAATCATATTTCTCTTATCCAAGGTCAAGCTTACTGTTGCTACTTTTCAAGAACAGGAGCATCTGCTTCTTGCTGCTTCCCCCACCTATGCGATTCTCTAATCAACGCTGCCTCCTTCTCTCTAAATCCTCTCAATACTGAATGTCTTTCACTAGTCGCACAAAAATGCCTTCTCTATTACATATCATCACTCTTCTTGTACTATTCACACTTTTCTCCTCCACAACTACCACCGCGGCGGCCGTCTTCCACCGGCACCGGCGTATCCTCCATCAACCCTTTTTTCCAGTTGTTGATTCCCTCCCACCAACTTCACTTCCTTCCATAACTCAATCACCCCTCACTTCTCCTCAACCTCAACCTCAGCCCAAATTCCCATTTTCTTCTCAATCATCACCAAACACGCCCTCAACACCAAACACATTTTTCCCACTCTTTCCTTCACCACCACCACCACCTCCACCTTCTGACACTTTCGCAACCTTTCCGGCCAACATATCCTCCCTCATACTCCCACAGTCTTCGTCTCATTCTTCCACAAAACCCATATCCGGCAAACTCATTGCTATCATCATCTCAGTTTCTATTTTCTCTGCAGCTTTTGTCACTTCTCTTGTCGCCTTTTTCCTTCATTACCATCGCCACGGGAAAGTCGAAGGGAAAACATACTATCAACGAACAGACAGTCTCCGTCTTGTCCCTCCCAATACCACTCCCTCAGACTCTGGTGCCATCAATAAACACCCACATTCTCCACCTCCTCCGCCGATGGAGGTTCCACGTCACACTCCCACTTCCACTAGCTCGGAATTTCTTTACCTCGGAACACTCGTGAGCTCAAGAGAAGTCGAATCACCGGAGCTCCGACCAACTGACGGCGTTGCAGTTAACTACCAAAGACTAGGATCACCGGAGCTCCGACCAACCGATGGCGTTGCAGTAAACTACCAAAGACTAGGATCACCGGAGCTCCGACCAACCGATGGCGTTGCAGTAAACTACCAAAGACTAGGATCACC
>TR4215|c0_g1
TTTCAACCAACTTCCAAGTGAATTAGAAAGCAACCCCTTTCAAGTGAACTTTATACATTTAGAATATTACAATTCACAGGAACTCGTAGTATCCCACGAAAACAAATTAGATTCTCTAGGCCTGACAGATTATGCAATCAAAGCTTAAAGAAGGAAAAAGATGGCACTCCAAAGTTATAAGCTTTAAGGTATTTGCTTACAGGAATATTATATTGGATAGGACTCTTCTGTTTCAGTAATATCTTAGGATGAACCATACAGAAAAACACTCCAAAGTTACAAACTTTATGCTATCAGCTTGTTAAAAGCCCATTGGATCGGATAGGACACTTTTGTTTCAGTAGTATCCTAAGCTGAGCCTTTTGGCACTCCAACTTTGTACCCCAATGTCTGCTTTTTGAACTAATGGCTCTGACAACCTTTGGGAATTCGACAAATCCTTTGATCCCTCGTTTGATGTGTGGATTTTCAGGGTCTGGTGAATGGTTTCTTCTATGAATCGTCACTTGGTACTTAAAAGAAGCACTGTTTCCCTCACTAGTGGACTTGTCAGCTATTACACACCTTGTGTTTGTTTGTTGATCACATGCACCTGATGAAA
>TR4216|c0_g1
TACCGCGTTCTCCTTTCCTTTCTTCTCCTTCCACTATCCTTGACTCAAGGCATCTTGGGTATCCTCCGTCTTTCCTTTGACCTTTAATAGTGTTGCATCTGCCTCATCCTCTTGGAGTGGTGGACCCAAGTCAACATACACCATAATGTCTTCCAAGGACTCTATTCCCGCCGCCGATGGCGAGAAGGGCATCAAGGCCCAGCCAGTCACCACTGGCGAGGTCCACGATGGTAACATCACGACCTCTTTCGACCAGGAGTCTTGGGCGACCAGGGCCGGTGTGAGCTTGGACTCGTTCAAGTGCAAGGTCTACGGTCACGGTATTGTCGAACTTGACCGCCCCATGAAGACGCGCCATCTGCACATGATTGCCATTGGTGGTTCCATTGGTGCCGGTTTCTTCGTCGGTTCTGGTGGTGCTCTCAGCAAAGGTGGCCCTGGTTCGGTTCTGATTGATTTCTTGATCATCGGTGTCATGATGTTCAACACTGTCTACGCTCTTGGTGAACTCGCTATTATGTATCCTGTCTCCGGTGGTTTCTATACGTACTCGACCCGCTTTATCGATCCATCGTGGGGCTTCGCTATGGGCTGGAATTACGTTTTCCAGTGGGCTATCGTCGTGCCTCTCGAATTAACAGTGTGTGCCATTACTATCGGATACTGGGACTCGGAAACCAGCATCGGTGTGTGGATTGCCGTCTTCCTGGTTATCATCATCATCGTGAGCGTCTTCGGTGGTATTGGATATGCCGAAGAAGAGTTTTGGTCATCCATCCTGAAGCTCAGCGCCACAGTCATCTTCATGATCATTTCCTTTGTCCTCGTTTTGGGCGGTGGCCCCAAGGGCGGCCGCTATGATGAGTACTGGGGAGCCCGCTACTGGTATGATCCTGGTGCCTTCAAGAACGGATTCAAGGGCTTCTGCTCCGTCTTCGTTACTGCTGCCTTCTCCTTCTCCGGTACTGAACTGGTCGGTCTCGCTGCTGCTGAGACCCGCAACCCTGTCAAGTCGATGCCTGGTGCCATCCGACAGGTGTTCTGGCGTATCACTCTCTTCTACATCCTCGGTCTCTTCTTCGTCGGCCTCCTCATTGACTGCAACGATCCGTCGCTGCTCTCCACCTCTGCCTTTGCCGATGCCAAGGCCTCACCCTTTGTGCTTGTAGGCAAGTATGCTGGTCTGAAGGGCTTCGATCACTTCATGAATGTCATCATTCTTGTCTCTGTCGTGTCCATCGGTGTCTCCGGTGTCTATGGTGGCTCCCGTACCCTCACTGCCCTGGCCCAGCAAGGCTATGCCCCCAAGCTGTTCACATACATTGACCGCTCTGGCCGTCCTCTCCCCTCAACCATCGCCGTCATCGTTTGCGGTGCTCTCGGTTTCATCAACCTCAACGCCGATGGTGTCACTGTCTTCAACTGGCTTCTTGCCCTGTCAGGTCTCGCCGCTCTTTTCACTTGGGGATCTATTTGCCTGGCTCACATTCGATTCCGTTCCGCCTGGGCCTACCACGGCCACACCTTGGATGAGATTCCATTCCACGCCGTCGGTGGTGTCTATGGCTCTTATCTCGGTCTCTTCCTTTGCTTCATCGTCCTCGTCGCCCAGATTTACGTTGCCATTGCTGCTCCTATTGGAGAGTCTGGTGTTGGTGATGCCGA
>TR4225|c0_g1
AGGTTACGGGGGGTTAGTGGTGATTTATAGGTCCAACACATAACAGTGCTAGGACAGTACATATTCATTCAACATGAGGGGTTTATTCGTAATTTTGCTGGTAGTTGCTGGAGCTTCGGCTCAGTTCAACCCACATTTCGCCGCAGGCAGAAATGGCATTGTCCATTTATTTGAATGGCGATGGGATGATATTGCAGCGGAATGCGAACGATTTTTGGCACCAAATGGCTTCGCTGGAGTACAAGTATCACCAGTGAACGAAAACATCATTGTGAACAATCGTCCCTGGTGGGAAAGATATCAGCCAATTTCGTACCACATTATTACTAGATCCGGTAACGAGGCTCAATTTAGAAGTATGGTTACGCGGTGTAATAACGCGGGCGTCCGAATTTATGTCGATGTTATTTTGAATCATATGTCTGCTGATAGTGCCAATCCAGTGGGAACTGGAGGAAATAGAGCCGATCCAGCAGCTAGAAGCTTCCCAGCTGTTCCATATTCAGTTACGGATTTCAACACTCCATGCAGCATTTACGATTACAACGATCGTTATCAAGTGCGCAACTGTGAATTGGTTGGGCTACGTGACTTAAATCAAGCTGTACCATGGGTACGCGATCGTCTTGTTGAATTTTTGGATAGATTGGTGGAAATTGGTGTAGCTGGCTTCCGAGTCGATGCGGCTAAACATATGTGGCCTGGAGATTTGGATATCATTTATCGCAGAGTAAGAAACTTAAATACTGCTCAACATTTCCCAGCAAATGCTCGTCCATTTATTACACAAGAGGTTATTGATCTTGGCGGTGAAGGTATATCAGCAACTGAATACAGTCACATGGGCACAGTCACTGAATTCAAATATTCTGCTGAAATCGGAAGAGTATTCCGTGGATACGATCAACTTCGATGGCTCGAAAATTGGGGAACTGCTTGGGGATTCTTACCTTCAAATCAAGCTTTAGTTTTCGTCGATAACCATGATAATCAACGAGGACACGGTGGCGGCGGATCAAATGTATTAACTTACAAGCAAGCAAAACAATACAAAATGGCAACAGCTTTCAAACTCGCCCATCCATTCGGAATCAAGCGATTGATGAGTTCGTTCGCATTCACTGATGGCGATCAGGGACCACCACAAGACGGAAATGGCAATCTGATTCCTCCATCAATTCTTGCCGATGGCACTTGCGGTAACGGCTGGGTTTGCGAACATCGTTGGCGACAGATTTACCAAATGGTTCAATTCAGTAATGTTGTCGGAAATGTAGCTTTGTCGAACTGGTGGTCCAACAACAATAACCAGATTGCTTTCGCTCGTTCCGGTCGCGGTTTCATTGTGTTCAATAATCAAGCCGACACACTCAATGCTAATCTACAAACATCGTTGCCTGCTGGCAGATATTGCGATATCATTTCGGGAAGAAATAACAATGGAGTCTGTTCTGGTATTGCCATTGATGTTGCTGCTAGCGGAACCGCACAATTCACTCTAGCTGGTTCAGCGTATGATGGTGTCATTGCTATTCATGTAGGAGCACAGTCAAGAATCTAAGAACTGTTTGTGTTTGAGGATATATAATAAAAATGAATCAGAAA
>TR4256|c0_g1
TAGTTACGGGGGATTTTACCTCCACTTGAAAATCCCCTTTCTCAATCTACTCTTATCAACTCTATATGGCATTTACATCAACTACTTCCAACTGAAAATACAAAGAACAATACACTTTCAGAAGAAAAAAAAAAAGAAGAATGAAAATCTTCTTCACACTCTTCATATTCCTTTCTCTTTTCACATTCTTCTCAAAATCAGAATCCACTTGCACAAAAAACACAGATATATCTCTTGTTTCAAAGGCTTTCAGTTCTGTTTATGGCTTCAACATCACTTGGTTTAGCTCAAACTGTTCTTCTCCAATAACTGAGATAAAGTTATCTTCAAGAAACCTCACTGGCATAGTCTCATGGAAGTACTTAACAAATTTGTCACATCTTCATGCTATAGATCTATCAAATAATTCGTTAAAGGGTTCTGTTCATCCTCTCTTTTGGTCCATTTCATCTTTGGTTCAAGTCAATTTGTCAAAGAATAGGCTAGGGGGAGCAGTTGCTGTAACAAGGTCATCATCACCTATTCAAAGACTTGATCTTTCTTTCAACAGGTTCACCAACTTGGGCTCTGTTTCTTATGGCTTTCCTAATCTTACTTCTCTTGACCTTTCACATAATGATCTCAAGATTTTGCCTTTTTGGTTCACCAACCTAACAAAGCTTGAAAATTTGAGCATTTCTAGCTGTAACATTTATGGAAATCTTGGACCCATTTCACATATCAAGTCATTGAAGCATTTAGATGTTTCTGTCAACCACATGGATGGTAAATTTCCTAGTGATTTTCCTCCTCTTTCTAGAGTAAGTTTCTTGAATATCTCATTCAACAACTTCACTGGTGTAATACCACAAGACCAGTATGCAAAATTTGGGAACTCTTCTTTCATTCATGCTGGCAATTTGCAAACCAAGAATCTCACACCAAATCCCAAGAATTCCTCACAGTTCCACATCAAAAATAATAACTTTACAACCCCACCACACAAAATGTTGCCTATGAGACACAAACCAATGAACAGTAACACCAAAATAACAAAGCCCAAATCAAGAAAGAGAGTTAATTTAATCATAGCCGTATCAGCTGCTTCAGCAATTCTAGCCTCGGCCATGGGTTCAGTCATTTTGTGCCTATACAAGAGGAGAAAAACATTGGCTAGGAAGAACAAGTGGCTAATCTCAAAGCCAATACAAATACCGTATAGAATGGAGAGATCAGGGCCATTTTCATTTGAGACAGAGTCAGGGAATTCATGGGTTGCTGACATAAAAGAACCAAGTTCAGCAGCAGTAGTGATGTTTGAGAAACCATTGATGAACTTAACATTCAAGGACCTCATAGCAGCCACATCTCACTTTGGGAAAGAGTCATTGTTAGCTGAAGGGAGGTGTGGACCTGTTTACAGAGCAGTACTTCCAGGTGACCTCCACGTGGCAATCAAGGTCTTGGAACATGCTAGGGAACTAGGCCATGATGATGCTATTTCCCTCTTTGAACAACTCTCCAGGCTTAAGCACCCTAATCTCTTGCCTATTTCTGGTTTCTGCATCGCAGGGAAAGAGAAGTTAGTGTTGTACGAGTTCATGGCCAATGGTGACCTCCACCGCTGGCTACACGAGCTTCCAACTGCTGCCCCCAACGTGGAAGATTGGACTACCGACACGTGGGAGATACAAAATGGGTCCCAAATAACGTCACCAGGGAAGATGGAATGGCACACGCGCCACCGCATTGCGGTTGGCGTAGCGCGTGGACTAGCCTACCTCCACCACGCCCAGTCTAAGCCGGTGGTTCACGGCCATTTGGTGCTGTCAAATGTCTTGCTAGCCGATGACTTTGAGCCTCGGATAGCCGACTTCGGGCTGAGTCAAAACCGAGTCAATGGGTCCAGTGAGACGGACGTGTACGATTTTGGAGTCGTATTGGTGGAGTTATTGACGGGGAAAATAGGCTCGGATGAGACGATAAAGTGGGTGAGGAGGCTAGTGAAGGATGGACAGGGAGCGGATGCGCTCGACTCGAGGCTAAGACTCGGTGGTGACTCGGTGAGTGAGATGGTTGAGTGCCTCCGAGTTGGGTACCTGTGTACAGCTGAGAGCCCAAACAAACGGCCTAGGATGCAACAAGTTTTGGGTTTACTAAAAGACATACATCCTCACCAACTCCCCACTACGAGCTGAGTTAATGAATACTCTCACACATAGCGCGTGTTTTGCACGACAAGAAAAATTGGGGCTGGCACTGCATTGCGTTATTGTACCTCCCATGTGTTTTGATTGACCACTGAAAAGTCAACAGTACAAGCCACCTCTGCACTCAGGTTTCGACTTCATCAATGGTTCCCAGTCACGTGCAGGTCACGTGCTGGAAGATGCACTTCTAAATGTAGAGAGAGGGACTGGACTGGACACGTTTGCTTACTTGTCTCATTTTATTCTCCTCTTTTGTCTTTACTTTTTTTTTTTAGTTCTTTTAATTTTGTATAGTAGTATTAAGTTAGAAAAAGAAAAAAGAGTTCGAACAAAAATTTGTGGGTAAGTCTTGTTTTTTGACAGAATTTTTTTTATTTATTTAGGGGATGGGTGGTTGCTATATTATTTTCAAGTGGAGCAGAGAATCCCACTAATTGCTTGTCTCTTCTAAGGGGCATTAGAATCATCAACTCCTTTAGTTTTCTTTTCTTTTCCTTTCTTTATTTTTTGCTCTTTAATTTAAACTTTTCTTGTTTGTTTGTTCTTTTCCTTTTCTATTTATTGCTTTATTCCCTTCAATTTTATTTTTTTATAGGAGCAGTCTTTAATTTTTG
>TR4263|c0_g1
GCCTAGTTACGGGGGAAATTTCATTACTCAAAATTAATCACTCTAAATAAATGGCAACAACAACATCAACTTCTTTTCTTTCATTTTCTCCATTTTCATCAAGAACCAGGTCATCATCACGATCACGAGCTTCGAGAACGACAACTACGTTGGCAATGGGGAGAGAAGCTCAGGATCGAAACTACTACGATGGTCGTAGTGTAGACGAGAACTTACTTATTTTACGTAAGAGAATTCATGAGATGAAGATGATCGAGAGGAATTACGAGCCTCCATCTGATTGGATGGATTGGGAAAAGAGTATATACGTAAATTATGACTCAAATATTTGCCAAGCATTGGGATTGTTGCAGTCTCAAATGATGGATACAAGACCTAGTTTGGTTTTGGGCATGGTTGCACTTATTGGTTTAAGTGTCCCAATTTCAACTATTGTCATCTTGTTTCATTTGATTGAGTTATCTAAGGGGATTTTAGCTGGATAATATATATTTTTTTTGATGTTATGTCACACATTAATTTATCGTTTAGGCTGCACCAACGAGATCCAGCTAAAGTAAAGAAGTGTATGTAACAGTTCAAACTCAACACTCAACGTATTGTCCGCTTTGATCTTATACAATATTTGGGGCGTTCACATTAATTATGGATCTATGATTATAAGATTGACCCTTGATACCTTTTCGTGTTATAGCTTCATTTTCTTCTTGGGGTATGTTTTAATCATTTCTAGGGTAAGATTTATTTAGATTTTTTCTTTGGTATGTACAATATATATATAACACAAGAACAAATACAAAATCATTATTCTTTTCAAAAAAAAAAAAAACAAA
>TR4264|c0_g1
GTTACGGGGGATATGTCAAAGTCCATTCTGCTGGTAGCTATATGTTGACCATACCATGACAAATAAAGCACCCCGTCTTTATCGTTGAATTTTACAACTCATCTTCCTAATTGTGTTTGTTGTTTCTCCAAACCTTTGTATCATCCTCTCCTCAGCCCCTTATAATTCCTCATCAAGAAGTAATATAGGTGCTAAGTCCTCTAATCAAGCAGAAATGCATCAAAAACTCTATCCATACTTTCTGCTCTTCATTGCCATAACCTTTATCTTGATCTACATACCGGGATCTCTCAGTCAAGATGACGAGCAATTTAAAAGGTGTGGTGAGTCGTTTCGCTGTGGTGACATGGATATAGGTTATCCTTTCTGGGGAGAAAACAGACCAGAGTACTGTGGTGATCCAAGTTTCAAAATCAACTGCGAAAGTAGTATTCCCAAAATTGCTATTGAATCAACTACATACAAAGTGGTAACAATCAACAGACCTAGTAGAATTCTGACCCTGGCTAGAGATGATCTACTGAGTAATATTTGTTTGGATAAACCTGAGAACGAATCCTTGGATTTTAATCTTTTCAGCTATGTTTCCACTGACCTGAATATTACTCTCTTTTACGGCTGCACCGTCTCCTCTGGCTCTGGTTTGCAACTACCAACTTCTCCAAATGTGTTCAGATGCAATAACAACATTTTT
>TR4281|c0_g1
CGTAAATAAAAATTTATCCTTGCTTTTGGGCCAATTCGCGTGCTTTCGCCTTTTCCAATTTGGAAATGCGAGCCAAACTCTTTGCGCCTAATAGACCGCCTCCCCAGTGTCGGCGGATTTCGTCCTGGCGATCGTTGTAATTTGTTTTGATTGATTCGACGATCTTTGTGAAGTTAGCACGTTCGGCAGCATCGACAGCGGTCAATGCAACGGTCGAACATGTCTTACGACGAACGAGTAATCCAAGACGAGATTTGCCCTTGACGATACAGTATGGAACGCCCATTTTGCGGCACAAAGCTGGTAAGAAGAGAACGACCTCAATTGGATCCACATCGTGAGCAATGACGACTAATTGAGCTTTCTTCTGTTCAATCAATTTCGTCACGGAGTTGGTACCGGCCTTCAATGTGTTTGGTCGCTTTTTCGGCTGAACGTCCTTGCCCTTGGCCTTAGCTTCGGCGATCTTCTTCAAACGTTGCTTCTTGGCCAATGCGGTCTCTGGACGATATTTCTCGAGCAGTTTGAACAATTGTACTGCGGTTTGCTTGTCCAAAGTCTGGCTGAATTGGTTGATTGGTGGCGGAATTTTCAAACGCTTCTGCAAGACAGCTTTTTGTCTTTGAACGCGAATGTACTTGGGCCATCTTACGAAACGGGACAGATCACGTTTCGGTTGAATGTTTTGACCAATGCCAAAGTTCTTTGGCCGCTTCTCAAACAATGGGTTGACAATCTTTTTCGGCTCAACCTTTTTCACAGCCAGTGGAGCTGGAGCCACTTTCTTGCTGACGGTCTTCTTCTTCAATCTTGGCTTCTTAACAACCATGTTTTATAGTTGCTTTGGG
>TR4355|c0_g1
GAAAGAAGAATGTCGTCAACCTCAGGATTCGTTTTGAAGCAAGAGACCACCCCATTGGTCGAGAACGTCACCGGTGTTACTGGCTACCCATTCGGTGGTGAGTACTACCCATACCAGACCACCCAGGTCGTCAAGACCACTGGTTGTGGCGTCGGCTGCACCGGAGGCATGCCAACCACCACCATTGTTGAGACCGCCACCACCCCATTCAACACGTTCAAGTACGTCGTCGATGTGCTCAACGTTGCTGAGGACTCGTACTTGACTGGTCACCAGATCGATGGTCGCGTCTTGTACCCAACCACTGGTTACTTGTACCTCGTCTGGAAATCGTTGGCCAAGTTGAACGGCTTCACCTCGGTCGAGCAGATGCCAATCACCTTCGAGAACGTCGAGATCCACCGTGCCACCATCCTCGCTCTTGAGAAGCAGATCCCGACCAAGCAGATCGAGTTCTGCGTTCGCATCGTGCCAAAGACCGGCTTCTTCGAGTTGGTCGAGGGCGAGAACGTCATCGTTACTGGCCGAGTGTCGATCCACGAGTCGATCGCTAAGCTCGAGCAGCTCAAGATGTTGGTCCACCAACACTTGAGCCAGTTGAACGAGCGCAAGCGACTTGTCGATTTGCTCGAGCAGGAGGAGATCTACCGTGAGTTGCGCATGCGCGGCTATGAGTACAAGGGCGAGTTCCAGCCATTGTTGAAGGCCGATTTGGAGGGTACCTGCGGCGAGCTCTTGTGGACTGGTAAGTGGATCCCATTCTTGGATGCCATGCTCCAGTTGAACACTCTCCAGCAGCGACGCACTGTTGGCAGCGGCCTCGTCTTGCCAACCCGCATCCGAATGATCCGTATCGATCCGTTCGCTCACTACCACATGCAGAAGCTCATCACCAAGATGGTCAAGTCCGTCTCGTTGCCAACCTTCCGAACCGTTGTTGGTGGCGTTGAGCGACCATATGTCCTCCCAGTCGTCTTCGAGCCACTCACCTCCCGCATCGTTTGCGGTGGCGTCGAGATCGTCGGTGTCAACACCACTGGTGTCCAGAGCTGGACCCCAATGATGACTACCCCGATCGTCTCGCCAGTCGAGCGTGTTGAGCGCAGCGGTGTCTTTGTGCCACAGAGCTTCGTCCCATACGTCGAGAAGCACTTCGATGAGGAGTACGTCATTGTTGACAAGCTCGGCGAGTCTGAGCCAGTCTTCCGACAGAACCGCGAGTTCCTCGAGTTCTACCTCAACGAGTGCAAGCGATACGTCTCGCACATCTTGCGCAAGATCGAGCAGCCATCGTTCGTCCAACAGACCATTGTCCCGACCGTTGTGCCACGCACTCTTGAGCAGCAGTTGGAGGCCTTGAAGATTGTGCCAACCACCACTGTTGTCCCATCGACCGTCTATGGTGGCGAGTTCTTGGGTACCCCATACGGAAAGTTGTTGGAGAGCGGCAAGCTCTTGCAGCTCTTGACCTATGTCGCCAACATTGAGTCGACTGATGGTCAGTACTTGTACAAGATCCAGAAGATCTTCGCTGAGAAGTTCGCTTACTTGAAGGCCTTGGAGGAGGATGTCATCCTCAACTTGGTC
>TR4443|c3_g6
GAGGTTGGAGAGGAATCCCTTCCTGTGCTTGAGAAATTAGAACTGTGGAGATGTCATAAGCTTGAGGAGATTCCGCCTAGTTTCGGGGATATTTATTCACTGAAAACTATCAAACTTTACAAGTGCAGTGATCTTTGTGATTCTGCTTTGGACATTAAGGAATATGTTGAAGAAATGACAGGAGAAGACAAGCTTCAGGTCCTTGGTCGGCATGATCAGCCGTTATACAAGTAGCTCTTCAGCATTATGCGTGAAAAGTCTTCAGCACCAACCGAACAGATGGCATGTTCAGAAGATGGTCACAATTCCCTTTGGTGATACATCAGCTTCAGAGGCTAATAATAAAATCCTCAAGACATCTATGGCATTCTCCCAGCTATTTCCCTTCCTTTATTCATTTATTTCGATGTGGTGAACAAGTGATTGTATTGTTATTGTTATCACACAGACTTTTTCTTCATTTTGTGTGCTTATCTATGTTGCTCGGACTCTTCAGAAAATGCCAATAAGTGCGTGTTGGATTCTACAAAAGTGATGTATTCTTAAAA
>TR4466|c0_g1
TAGTTACGGGGGATTCTTTCCACCCTTTTGGTTCTACTACTCCTTTATTAAGATCTTTTTTGGTGTCTGGATTTGGATCTGCTCCGGAGATTTATTAGCTTTTAAAAGATTGATTGAGGTTTCTTACAGAGTTTCAATGTTTGATTCTTAGTTATGTCATTCTCTCTCCGCACACGTAGAATTCGGATTCTGCACTCTTTCTCAGTTGTCTTTCTTTACTGGTTCTATGTGTTTTCATGAACTAGTCCTCATCGCTGTCTTGTTCCAGTTTAATTTAGAAATTCCATAGCCACACTTAACGAAAGTTTGCTGATTAACAAATTACACATAGTTCCCTTGATCCATTTTTTTTTAAATCATTCTTCAAATCGGTCTGGGAGATATGACTTTGACGACTCCACAATCGGTGAGCTCTGGTTCGGATGCAGACCAGCGGTATGCAAAGTTTGAGGAAAGGAAAAGGAAGAGAATGGAATCCAACCGTGAGTCTGCCAAAAGGTCACGTATGAGGAAGCAGCAGCGTTTGGAGGAGTTAAGGAGCGAAACAACACAGCTGCAGAACCTGAACAGTATCTGCCGTGATAAGATTGATTCTGTTGAAAGGAACTATCGTTCTCTTGATGCAGAGAACAACGTGTTGAAGGCTCAACTTGCTGAACTGACTGAACGTTTGAATTCACTGAACTCGCTCACCCAATTTTGGGCTGATAGTACTGGCTTTCCGGTGGACATTCCTGAAATCCCTGACGCTTTGCTGGAGCCATGGCAACTACCTTGCCCAATTCAACCTATCACTGCTTCTGATATGTTCCAATTTTGAGTTTGCTGGTCTGATGATTTATGAAGAATGGAATAGAGAAATTCGTATTAAATATCTAGTTTGATATTAACAGTGTAGCTTTTGTTTCTGACTAGTCACCGTTGGTTTTCGGTATTAAATTTGAATATCTAGTTTGTTATTTTGTAGTGCTTTATCAAAGATATTTGGTCCTGCTGGTTTTATATATGCATGTTGGAGTAATGTTGAAAAA
>TR4472|c1_g1
CTCCCAAACCCCTAATACTTCATTTATCATTTGTTTCATCTACTTAAAGAAAAAAATCAAAGCTCTTGTCGTCTTCTCTCTTTCATGAACAAGGGGTAGGGTTCATTATTTTTATTCAAGAGAGAAAACACCTCTTGCCTTCTAATAGTTCCCTCAAAAACGAGTTCACTCGTTTAAGAAAGATTTTGGGTCTTAGTTGATGGTTAATTTTTGGATTTTAGAGGATTTTTGAGATATTCTTCAAGTTCCAAGCTCAATATTCATCCCCTTCATATAAAATTCGTTGCTAAGGAAGATTTTGATGTTCAAGGCTTCAAGAATCAACCCTTAGCTATTTGTTGTGAAAAATCGCCACCAAGGCTTAGGTGATTCCATAGGATGCTTCGGAGTCACTATGGTTGCATGGAAGACTTTCTATTTTGGTGGGTTGTTCTTCGTCATTAGAACGACCTAGTGGCGGGGATGCTTGGTAACACCTAGGGGGTACTTCGGGGTGTTACAACAAGGAGTAAAGAAGTCAAGTTAAAATACTATAGAGATTATGCCAAAGCATACTGCAAAAAGAGACATTACTACAACCAAAGAGCACGATAATCGAAGTGCAAGAACAACAAGTTGATTCATTCTCTGATGACGAGCTATTCGGAAGAGACATTTGAATTTATGAAGCTTGCTTTAGAACAGGCAAAGGATGCATTAGTCAATCTTGAAGTTCCAGTGGGTTGCGTCATTGTCGCGGATGGGGAAGTTATTGCCTCAGGAAGAAATCGAACGACTGAAACAAGAAATGCTACAAGACATGCAGAAATGGAAGCAATTGATTTTCTAGTTGAACAGTGGCAGAAAAATGGACTTTCGCCTCTTGAAGTTTCTGAAAGATTCTCAAAGTGCACCCTGTACGTTACGTGTGAGCCATGTATAATGTGTGCAGCAGCCTTGTCATATCTTGGAATAAAAGAGGCATATTATGGATGTGGAAATGATAAATTTGGAGGTTGTGGATCTATACTATCATTGCATACCAGCTGCTCTGAGCTTCCAACTAGTGAATTAGCCGCATCAAAAAAGGGTTTCAAATGCATCGGTGGAATAATGGCTTCTGATGCAGTCTCTCTTCTTCGGAGCTTCTATGAGCAAGGAAATCCAAATGCACCAAAGCCTCACAGACCTTTGAAGCAGCAAGTATAGAAGCAGAAGTGTCAGCATTCCTTCAACTTCTGGGCATTTCAGCTAACACCTGGCTTCAAGTCATTTTTGGAGTCTCACATCTCAATGCAACCAAATGAAACCACCAAGGAAGAAAAAGGAATAGAGGTTGAAGAACTACCCATGGAATTTAACAACTCAAGAAGGTACCTCAGTATTGCCATCCGGCTACTTTGAAAAGGAAATTGGTTTTTTAAAAAGCAAATGATTGGTCATTTGCCTTGGAGTAACTGGTAAAGTTGCTGCCATGTGACCTGGAGGTCACGGGTTCGAGCCTTGGAGACACCCTCTTGCAGAAATGCAAGAACGG
>TR4475|c0_g1
GGCGCAATCCGCGGGAATACATTCTATTCAGATCTAATTCATACACAGTGACAAATATTATACATAACTAATTAGCCATGTTCAACATCCAAAGTTTGTCACACAAAAATTTCCTATCTATCAAGAATGAATATGATAAAGTAGTAACTCGATCACTAACCTAAACTATATATTTCACAAATTCTGTACTCTCTATATTCTAGTGATCTCCATTAGTATCTCTTTTTCTAGTGACTCTAATATAACAATAAACAGCTGCAAAAATAGCAGTAACAAGTCCACCAATAATAACCCCTCCACCAGCAACCGACTTATCAGAATGATGATGCTTTGTTTCCATACTCTCTGGAGCTTCTCCAATAGAAAAGGGCCCTTTTCCATTTTCAATTGAAGAGTTTTCAGCTGCAGGTGGATCTGCTATGTTACTTCTCGTAGACAACAAATCTCTTTGGACCATCATCATCTTTCTTGGGTATGTTAGTGAAGTTGTAGTTGGAAATTCCTCTGCCACTGCTTGAATAGCTAAGATTCCTAGCACTAGAAAGTAAGAGAACATAAATCTAAATCGACCCATTTGTAATGGTACTAGTGGGAGTTTTCTTAGAGTGTGCAAAAAAGAAAAACAGAGGTTTTAGAAATTTTAGCTAGTGTTGTGAGTGTGGTTGATGATACTATGAGAAATATATTTGCGGTAACAACTTAGTAAAGTCTACAAGTGTGTGTGTGAATTTTCTGAATCCCCGTAACTAGGCCG
>TR4476|c0_g1
TTTTTAATTATGTAAATTTTATCTTTTAAAATTTGATAAGCACAACATTTATTATCAACAACAATTAACAAATGAATCAATCAAAAATTAGACACAACATTGTATAACAATAACAAATTACAAAAACAACAAATCCGCAGCAGAAATCCTGATTATAAATTTCCATATTAAAAAAGAAAAAACTTAAAAAGAACACCCAATATATTGATCATCTAATTTTCATCCTTCTTTTATCTACTAAAAGTTTTCAATACCTTCATTGTCCCCCAGAGTACGTCATTGAATCCTCAAACCCTAGCTGCAACAGCTGGGGCAGCGGCGGAGTTGGGGGCAGCGCCGGCGGTGGCCAAGAAAGATAGAAACCCAGTTGCCGGAGACTCCTGTTCATCAAGGAAAAGATCCTCAGGAACCCTAAAAGCAGCATGTGTACACACAACCGCAAGACCAATCATCAAAGCAGAAACAAGAACCGATCCAACGCTGGTAAGGAAAATGACAACAACAGTGGAAACAATAAGAACCCCAAGCGTCTCCCGTTCAGAAAACTGCCTACCGAAGATGACCAAAGGGGGTTCGGAAGGGCGGAAAACATAGAGAAACAGCCAGGCAGCGAGGAGAGATGCTAGGAGGAGAAGGGAAAATGGGTTAGTTATAAGGGAAAGAGCGAGGACGATAGAGATGAGGGTAAGGTAATTGGTACGGAAATAAGAGTAGTTTTTCCGGATACGGAGAGTAGCATCGGAGACGGATTCGGGTTTAGAGAAAGCGGAACGATCGATGAGTTCAGACCAAGGACGGCGATTGGAGAGACCACCTTGGATTGTGTCGGAGATACGGGTGATGAAGGAACGGAGAGCGGGGGTGGGGGCTACACCGGTGATGGTTTGTTGGGCTTCGGAAGAGGTGGTGGTTTGGGGGTTGGAAATCGGAAGAACTGGTGGTGATGTAGCGGCGGCCATTCTTGAATTTGGTGGTGAGGACTGATAGAGAAATGGGAACTAATTTTTCGTCGGTGGATCTAAGCTTCTCAATGAATTTCTTCCCCCGTAACTAGGCCG
>TR4477|c0_g1
TTTTTTGATCCAAATATTATCTTTATATTAAAATAATTAATTGAAAAAAAAAAAGAGGAAAGTTCTAACACAATTAGTTTCCAAAAAGAAATGCACAAAGGAAACTTTTTTACTTAATTACAAATAAATCAATAATACATCATGACTTTTTCTTCTATCTTAATCTCATGATCAAGAAATAAACTATTATTATTATTACATGTAACATGATTAGTGCTAATTAATTCCTTAATCTCCTCCAAGCTACTATAATCTAATGGATTTTGTTGCTCATCATCAACATAAAAATTACCATTATTTCCACTAATCAACTTTCCTCCTCCGCGTTCGTTAATCAGGAACTTTGAATTACTCTGGTCTTCTTCTTCTTCTTCTTCACCGATAACATTGTTATACATGTAAGTACGAAAATTCAAATTCGAAACGCCGTAATTACTCTCATCGGACGAAGTAGCGGGCCCCACGAAATTATTACTACTACTTTCTTGAAAGGCACTAGTAGTAATGCCTGAGGTACAACTAGTTGATGCACCATTGCTCAAGAAAGTTGTAGAAACAATATTATTAGTTTCATAGGATGGGAAAATTGTGTTGTTGATGTTGTTGTTATAATTTGATGAAACTAATAAGGATGAAATTTGTGGGGAATAATTGTTGTAGTAATTAATGGGGATTTGGTGTTGATAATGATGATGATTAAGAGGCCTAATCTTATGAGATGATGTCACAAATCCCATTAATTTCTTCTTAAGCTTTGTGTTCCAATAATTCTTGATATCATTATCTGTCCTTCCTGGTAATTGAGCTGCTATTATTGACCACCTGCACTCAGTAACGACATTAGAAATTTGATTCATAATGTATTTTTTTAATGAAGGGAGTTCGACTGCCCACCCTACAATTTTTTTGGGAAAATTATAAGGACCTTAAATATAAGATCTTAATTTCAATATATCCCACTATCTTCAAAATATTACACAAATCTCACTTTTTTCAAATTCGCGGATCTTTATTGTGCGAAAAGATCAGCGACAATATTACAGATCTATATTTGATGTAATGATACATGTCAAAAAGTCGCTGATCTATTTCTGTAAAAAAGATTTGCAAACTAGATAAAGACCCGCGACCTAAAAAACCTGAGATTTTTGAAATTTTACAAAAATGTGAGATAAAAATGAAATTAACCTCTAAAAAGCTGAAATTTACGTATTTTGCCCTAATTTTTTAATTCTTGAAATTTAATTTGTAAGACTCACTCATGCATGCAAAGTATATTTCTCTGATCATGCTAGTCAGAAGCACAGAGGTTGATTCAAAATTTAAATTCTATCGGTTCGAGTTTGAAATTATACCATATATTCCCATTTAGGAACGGAGATAGAAAGGCGAAAAGGAGTTCATTCGAACTTTTCTTTTTGTCAGAAAATTATGATATTTAAATAGATGATAAATTTGATGTTAGATGTGTATATACCTGCTTCCAATGTTAGCATAAAGGTTGCAAATGACTCTATCTTCTTCGTCTGAAAACTCTCCATGTTTAATATTTGGCCTAAGATAATTTAGCCACCTCAATCTGCAGCTTTTTCCACATCTTCTTAGCCCAGCTTTTTGTGGAAGTGAAATCCAATTTCCACCAGTGCCAAATTTGTCAATATATTCTTTTAATTTAGCATCTTCTTCAGGTGACCATGGCCCTTTCTTCACATTTGCTTTATCACAACATGGAGCTCTTCCCATAATTCTTTATCTTAATAATTTTCTTGAAGAAATGAACTAAAAAGATTGGCTTAGAAAGAGTGAATTTGGATACATATATATATGTATATATTTATTGAGAGAGAAAGAGATATCTTAACACAAGTCAAAGAACACACATTAATTTTTTCAACTTTTATAAAGTTGTCCTACCCCCCGTAACTA
>TR4483|c0_g1
TCAAATTTTCAAGTTTCAAGTTTCAATTTCAAAATCTATAGCCTAACGGGAGCTAAGTTATGCAGAATTTGGTTGCAGATCCAAAAGTAATAATATCTATAGAGATAACTCTTTTATTTCAATTTGTTTATCTTACTCGCCTTTTTAGTTCTTATAAAAAAGATTGTATTTTTTTTTTGGCAACTTTTTATTTCAACTTTTCAAGTGACATGTTTACGACAGCAAATTAAATTGCATTTTGGTATATTCTACATATTTCAAATTCAACATCGCAAGATTAAAAGGTTTTCTTTACCTTTTTAAACTCCAAAAACTCCATAAATTAAAATCAGATTAACAAACTAAGCAGCAACGGAACTCCAAGAATATAATCAGTATTGGACTGAAGGGATTATTGTTAAAACTTGGGAAAAAGATTAGCGCTAAAATATTTGAGAAATCAGAAGCAAACATATTTACTTTTAAGAGAAAAAGAGACATGCCTGAAGTTGAAGAGGGCTCCAAGAACTGCAATTTCACTGCTCCTTAGTATTATGTCCCTACGACCCACTACTTGTTTGGTTTTTTCATCCTGCTGAGGTTGTTGCTGGTCCTTACATGAAACAATGGAAGGCAAGAAACAAGATTTACTACTAGTATATATTTTACTTGTGAACTTGTTGGGGTAAAAATGGTGGGTACTTGGTGATGCCATTGAAGCCATTAATTTGCTTCTTCTTTTTCTTGAATGCTGAGATATAATGGAAAATAGTATCCTATTGTGCTATAAATAAAGATCTTTTTACTTTTTAGAGCATTTGTCAATATTTTATAGTAGCATTTTT
>TR4490|c0_g1
CAATTTCATCTTCATTAATTTGTGTTATTCCATCCTCCAATAATTCACTTATGGCTTCATTTTCCCGTGAATAAACCTCAGGAATTGGAATGTCCTCATCTGATGGTGGTGCAAGAATCCATTCTCCATTATCTTCATCAAGAACCACCCCTTTATTCTTCTCAACCCACCATGATCCTGGAATTAATAACTCATCTTTCAATATTGAACTTGATTTGTTCACCAAACCCAAACTTCTCTTCACCTTCATCTCAAATTCTCCATCTTCCCCATTCCAACCAGCTACAATATGCAACATCGCCTGCAAATTATGCCAGTCACTTGGATTTTTCGAGTCTTTCAGACTTGGAGATTTTCTCGTATCAATCACCAGCTCGGTCCCTGAATTAACATACCCCAATAAAGAACTTGGATAATGAGTTATCACATCAATCTTGTTCTTAACATGGAGAATTTTGAGATTTGGAAATTCCTTAAGCTTTTCGTCGAATGCCCTGTTTCCTACCTGTGGACTACCAAAGATTATGGCGGATACCGGAATATCAGTAACCCCATTTTCAACAAGATCAAAAGCAGCTAAGATTGATAAACTTGCACCTAAACTGTGCCCTGTAAAAGTTATACTCAAGTTCTCATCTTTGTATTTCTCTCTTAAATCTTCAATTATTGTTCGTAGCTGTGCTCTGGCGCTTAATCTTGTAAATGGCGAATTTGGGTCACTGGAAACGTATATCTTTAGCCACCCATTCATTACTTTAGGCGCATCATCGTCAACAGAACTATTATTTCCTCTATTATCGTGATGAAGCAATGATTCTGCTGATTCAGGTCGGGCACCAAGAACATTGATCCATTCATAATTCCTCGTTGTGCCACGAAAGGCTATGTAAATTTCCCTACGACCGAGTTTTTCTGAAACATGATCATTAGTTACAGTACAATAACCGATCCAGTTGGACTCGCGATCCCAAGAATCGCGAGAGAGTGAATGGAGGAAGAAAGCTTTGTGAGCACCAACACGGGCAGTGGCATAGAGGAAGCTGTAAACGTTGTAATCTGAAGAGGGTTGGAACATGACTCTGTGTAAAAATGAAGTTTTGCCGTAGCGACTACTGCCGCAATATTTGGAGTTCTCATCGTTGTTGAAAGCGTCGTAAGTGGCTTGGCAGAAATCGCCGCAACGGAGAATGAGTTGCCGGAGATTGAGGTTTAATGGATCAAGAAGACCTTCCCAGTTGTTGCTTCCTAATAATTCATTCCATGATGGTGATTCTGTCTCCATTTTTGTGGTGGAGAATTTGGATTGAGATTTTGAGGCAATTGATTTATGAAGAAAAAAGCAATGTCTTTTTCTTACTTCAATCAAATT
>TR4538|c0_g1
TACGGCCTAGTTACGGGGGGCAACCCAAAATGAAGCCCTCTCTAGTTTCAGTTATTTCATTAATCTATCTCTTCTTTCTCTCTACATCTCTCTCCGAAAGATGCAACCCAAGTGACAAAAAAGCTCTCCTAGAAATCAAGAAAGCCCTTGGCAATCCCCACGACTTGATTACATGGGATCCCAAAACCGATTGTTGTGACAATTGGACCCAAGCCACTGTCTCATGTGATGACACTACCAACCGTGTTACTTCCCTAACCCTCATGAGAATCGAGGGTACCGGCCACCTCTCACCAGCAATCGGAGACCTCACATGTCTCCAACATTTGGACATCACCAAAGTTTTCAATCTTTCAGGTCCAATTCCACTCACAATAGCCAAGCTCACAAACCTCACATTCTTGAGAATCACTAAAACAAACATTTCAGGACCTATCCCGGATTTTCTTGGCACTGAGTTGAAAAACATAACATCCATCGAATTGTCAGACAACAATCTCGTTGGTACAATCCCTCCTTCACTTTCTCAACTGTCAAATTTATTTCACCTTCGTTTAGACAGGAACAAACTCACTGGACCAATCCCAGAATCACTTGGTAAACTAGCCCCGAAACTCGAGTTTCTTTACCTTGGACATAACAAACTCAGTGGAGTTGTACCAAGGTCTTTTACTGGTTGGGACTTTGAGACACTTGACTTGTCCGACAACAAGCTTGAAGGAGATATTTCTTTCTTATTTGGCAAAAAATCGAATACATTTCAACTCTATTTGTCTCGGAACAAGTTTGAATTTGACTTCTCAAAGCTTAAATTTGGGGAAAAATTAGTGAGTTTGATGCTGAACCATAACAATATTTACGGGGGGTTTCCAGCAGGCTTTGCGAGTAGACCATGGCAGGAGTTCAATGTGAGTTACAACAATCTATGTGGACAAATTCCACAGGGTGGAATATATATGATAAGGTTTGATATGTATTCATATATTCACAACAAATGCTTGTGCGACTATCCATTGCCCCCTTGCAAGTAGTCATCGTTATGATGATCGTTCGAAGTGCGAATAAAAGTTTCACATTATTAACTGAAAAGATTGAAAAGGATGTTTTAATGGTGCATGCAATGATCAATATGTCAACTTGTCACTATATTTTTTCAAGATAAGCCATTTAAAAGGCCATGGATGGTTAGGTGAGGCTCAGACAAGTGGAATTATTGTGGTCCTATACGTACTGTAATTGTGTTTCCTACCCCTTTCCCCTCTTTGAGCTTTTTTCAATTTGTTGTTTTTGTAAAATTTCTCACATTAGTGCTAGTGGTAGCTCTCTCTCTTGGGAAATGCTAATTAACATTTCAAAAAAAAAAAAGTGTGCTTTCTTTTACTTTT
>TR4572|c0_g1
TATATACTACATATATTCAGGGACATGAAATAGCAGTGAATAATGATAATTGATGTTTTCTTTGTACTAGTGATGGGGTTCCTCTTCCATGCGATGAAATTACCGAAATTGACAATCTTATGGAGAAGTGTGAAATTAATGGTGATTGCCTCTCTGAGTCGGCTGGGTCTCTACAAACTCCGCCCAGAAGGTGAAGAAGAGGAGGATGGGTACAGCCCCAATAGTTACATCCTCCTATTAGACGGTTCCCTTGTGACCGTACCTATGGAGGTGGCCACCGCCGCCGTGAAGCTCAAAGTACCCATACTCCTCTACCGCGATTATCTTCTTCTTGTGAAGGTGAAGGTGAAGGCATGCTCCATCTGCCTTGAATCCATGGAGCTACACGACGAGGTCAGACACCTCATCACCTGCACCCATGTCTTCCACAGGGGATGCCTCGACACTTGGGTCAACCAAGGACACCTCACCTGCCCTTTGTGCAGATCCTTGTTGCTTCCCCCTAAGTTCGCCTCCTTCCGATCTATTCCCTTTCTTTCTACTCATGACTAGCTACCTCCCTAGTTTCTCTTGCTTTTACTTTGTAAAATCCTTTATACAAATCATTCAGTTCTTAGTCAATTTTATACGGCCAAA
>TR4598|c0_g1
TACGGCCTAGTTACGGGGAACCACACCAGTCATTCATTCTGCTGCTACTCACTTAATAATAATTCAATCAGTCTTTCGCTACACTACTCTACAACCAAACCCCCCAATAATCATCAAGATGAAGTCCGCTTCCGTCCTGGCCATGGCCTCTGTTGCCACTGCTGCTGTCGTCACCCCCATCTCCTCCGCTGCCACCACTCCGGCCGCCATGACCACCAAGACCATCTACGACACCCAGACTCACACCGTCACCTCCTGCGCTCCCACCGTCACCAACTGCCCAGCCGGACCTCACGTGACCGTTGTGACCGTCCCCGTCACCACCACCGTCTGCCCCGTCACCCAGGACTTCTCCGTCTCGACCGTCTACCAGACCCAGACCTACGTCGTGACCAAGTGCCCTGCCACCGTCACCAACTGCCCCGTCGGCAAGACCACCACCGAGGTCGTCCCCACCGTCACGGTCTGCCCCGTCACCTCTGCTCCCTCGGGCCCCAAGAGCTCCAACGCTCCCGTCGTCCCCGGCCCCGGCTCCAACAGCACCTCTGGCGTTGCTAAGCCCACTGGCGGCAACCCTGGCGGCAACCCCACCAGCGCTGGCGGTTCCAAGCCTACCTCGCCCTCGGGCCCTATCAGCTTGGGAACTACCGCCTCCGTCTCCAGCTTCCTCGCTGCCGCTGGTGTCGCCGCCGCCCTCTTCCAGCTCTGCTAAGCGTGACGCTCAATCCGGGTGCATTTGGTGGTTTTTGGTTCGTTAGAGATATACCTTCAGCTTGAATTAATGTTATTATATTCCCTTCGTGTCTCTGCAGAGTCTTGCCATGGGAGATGTTTTCGTGGTTCCTAGAAGAGACATTTCACATGCCATGCGTCAACAATCAGAGATTTAATTTCCACCAAAAAGAGAAA
>TR4609|c0_g1
ATTTTTTCTTTAATTAAATTTGTTCTACTACCTAAATGCGATTTTTATGCACTGCATATTCAATTAATTGTTTGTATAAATGCAACCCCTTTCTCTCTCTCTATGTGGGCGATTTTTTTTCACTCTTTAGTTTGTGTAAATAAAAATGGAAAACAAAATTACTCTGGAAAAAAAACTCTATTTTACATTGGGGATCGAGGTGTTATTTCATTTTCTTGTAAAAAAATATTTTTTTCTGTGCTCTTCTCTTTATACAACAATTTAATTTTTCTCTTCTGGGCTTTACTATTTTATTTTATTTTTTTTTATTCAGAGCGCATGTGCATTTATATTATATAAAAAAAATATATAAATTTCTTCCGTTCGTAGAATAATTTAATAATTTCATTTCATTTTTTTTTCTTTATCATAAAAAGGCTGAGTAGAATATATTTTCTTGTAAAATACGGAATGAGTTGTTTTTCCTGCGAAATTCTTTACGATGGAAGCAATGACATTTTTTCATAAACCATCTGGATGTTAATAATAGCGTGTTAAGTTGGTCATTCAGTTTGGGTAGCTATTTCTTGCCCTTGGTGGCCTTTTCGGCTGCCTTGGTTACTTTACCACCGCTAGCATCCTTGAACACTACGGATTTGATGACACCAACGGCAACGGTTTGTCTCATATCACGAACGGCGAAACGACCCAACGGTGGGAATTCTTGGAAGGATTCGACACACAATGGCTTCGATGGTTGAAGGATGACAATGGCAGCATCACCGGACTTGATGGCCTTTGGATTGTCTTCAGTGGATTTACCCGAACGACGGTCAACCTTTTCCTTGATTTCGGCGAACTTGCAAGCAATGTGAGCGGTGTGACAATCCAAAACTGGTGTGTAACCGTTGGAGATCTGACCGGGATGGTTGAGTACGATGACTTGGGCGGTGAAGTTTTCGGCACCCTTTGGTGGATTGGCCTTGGAGTCACCAGCGACGTAGCCACGGCGCAATTCCTTGACGGAAACGTTCTTGACGTTGAAACCAACATTGTCTCCGGGAACGGCTTCAGTGAGAGCTTCGTGATGCATTTCAACGGACTTGACTTCAGTGGTGATGTTGGCTGGAGCGAAGACGACAACGGTACCTGGTTTCAAGACACCAGTTTCGACACGACCGACTGGCACTGTTCCAATACCGCCGATTTTGTAGACGTCTTGGAGTGGGAGACGGAGAGCTTTGTCGGTTGGACGACTTGGTGGGAGGATAGCGTCCAAGGCTTCGATCAAGCACTTGCCTTCACCGTTGCCTTCCTTGCGTTCGACCTTCCATCCCTTGAACCATGGCATGTTGGTTGATGGTTCCAACATGTTGTCACCGTGCCATCCAGAAATTGGTACGAAAGCAACAGCTGCTGGATTGTAACCGATTTTCTTGATGTAGGACGAAACTTCCTTCTTGATTTCCTCATAACGGTTCTCGCTGAATGGTGGTTCAGTGGAGTCCATTTTGTTGACACCAACGATCAATTGCTTGACACCGAGGGTGAAGGCCAATAGAGCATGCTCACGAGTCTGTCCGTTCTTTGAGATACCGGCTTCGAATTCACCAGTACCAGCAGCTACGATCAACACAGCACAATCAGCTTGTGACGTACCAGTAATCATGTTCTTGATGAAATCACGATGTCCGGGGGCATCAATGATGGTTACGTAGTATTTCGATGTTTCGAATTTCCACAAGGCAATATCGATGGTAATACCACGTTCACGTTCGGCCTTCAATTTATCCAAAACCCACGCGTATTTGAAGGAACCTTTACCCATTTCTTGGGCTTCCTTTTCGAATTTCTCGATGGTACGCTTGTCGATACCACCGCACTTGTAGATCAAGTGACCGGTTGTTGTTGATTTACCGGAATCGACATGTCCAATGACGACAATATTGATATGAACCTTTTCTTTTCCCATCGTTGATAGATTTCGTTTTCAAGAGCTGCGCTAAATGTGTATCCAAATGCGGCTAGAGACTGTGACAAAGTGCCCCCGTAACTAGG
>TR4625|c0_g1
GCGGGCGTTGCTGATAAGACGACAGGAAAGATCAAGAACAGCGGAGTCCTCAATCTTGGTGTTGGAAATGATGGTAGTAAAGTTGATAGCAACGGAGTCGCTATTGAACTGTTCAGCACATCAGGAGGACGAGGTCAGGGTCTTCTGGGTCAACTTACCGGCGGTCTCATCGATGTTGGTTTGGATCCCTCCAAAATCGTCGAAGGAGTGGCATGTGGTATCGAAGGTGCTCTGGAAGGTGTCACCGAAGGTGTACAAGGCGCAGCCGAGGGTGTAGTCAAAACTGTTGATGGAACGGCCAAGGCTGCCGCTAAGGCTTTGGGAGGCATTGCAGATGGTGTTAAGGGAACCCTTAAAGGTGCAATTACTGCCGTAGATGGTGCAGGAAAGGCCGTCGGTGGCGCTGCACAAGCAGTCGGAGGTACAATCACTGGATTAACCGGAGTAACACAGCTCTTAGGCGCTCTCGGTGGTGCTGGAGATGCTAAAGGAGATTGTGGAGGCTCTAATGGAGGTTCTAATGGAGGT
>TR4644|c0_g1
GCGGAAAGGCAAGTGCCACCATATGCAAATAGATGCAAGGTTTTACTATTCTTTTTGGTTCATTAAAAAGAGAGAAATGTCCATCAGATCACTGAGGAATGGAGAAGAAGCATACATATAATTGGAGTACGTGCTTGTTAATTTATTAACAGTGCTGTTCTTTATAACTTAATACATAGTAAGTGTGTGCCAATGCACACAAGACCACATAGCCCTCAAAAGTTCTGTTGGCTACTGAGGGTCAAATTGCATATCTCAAGAGGTGCACAATACCTGTGCACTTGCACATACATACATAGAGAACTTAGCCAAGTTGTAGCAATTAGCCATTGCTATTTGCAGGACACATACTCTTCCTCCTTTCCCTAAAGCTGTCACTCAACCTGGGAAGACAACATTGTACTGACCTCGGCGATTTAGCCTCCCTTTTGAACTCTCCTACAGGGGTGCTCTTGCCACTAGACAACCGCACACTAGGTGTGCTAGATGTGGATTTAGGTGGTAACTTCAGACCAGCAGCCTGTCCGTTTTGGTTGTCTTCAGCATCTTGCTCATTGGGATTCCGGTTTCTTGAGCTTTCCTTGAAAAGCTCAAGTAAATTCTTCCTCTTATATATTGGAGAAGATTGCGGTAGAGAAGCAGGAGGTCTTTCTACAAAAGAAGTTCTATTACCTAGCAGATTACCACCAGCTGACAGACCCCGATGTACAGGTGTATTTCCACGCGAAGGAGTATTTCCAACTGACGGTGTAAAATCTGCATTTAAGCAAGACAGAAAGTTTATAAGAATTACTGATGATGAT
>TR4688|c1_g1
GAGACCAAAGTCGTTAAACGAAACCGCACCGAAACTTTTGTGTCCTTTCTACTACTCTACTGTTCTATACACACACGGCCACATGTTCATTATATTCCCTCTAACCTCACATTCTTAAATCTATTCCACTTTCTCTCTGCACTTGCCCCACTCCACCATTTCATAAATCCTCATAAAATCTTACCGTTAAAATTCCTCCTCCTCCTTCTTCTTCTGCACAAATAAACTGCAATGGCTACACAAAAACTTTCCACTTTCTTCCTCCTTTTCCTTGTTCTACTGCTATTCCTTTCTTCCGCAGAGTCGCAGGCCTTTATCGGTGTTAACTACGGCCAAGTAGCCGATAACCTACCTCCGCCGGAGGAGACGGCGAAGCTCATTAAGTCGACGAGCATTGAGAAGGTGAGGTTGTACGGAGCGGATCCGGCGATCATAAAAGCGTTAGCAAATACGGGGATCGGAATTGTGATCGGAGCTTCGAACGGGGATATACCGGCGCTTGCCGCCGATCCGAATTTTGCGGGGCAATGGGTTAGTTCCAATGTACTGGCGTATTATCCGGCGAGTAAGATTATCGTGGTTAATGTCGGTAATGAAGTCGTGACCTCAGGTGATCAGAACCTTATTCCCCAGCTGTTGCCTGCCATGCGAAATGTCCAAAATGCCCTCAATGCTGCTTCCCTTGGTGGTAGAGTCAAGGTATCAACAGTACATGCTATGTCCATTTTGTCTCAGTCCGACCCGCCTTCTTCCGGGTTATTCAGTCCGGTATTTGGAGACACACTGAAAGCTCTGCTGCAATTTCTCAAGGAAAATGGTTCACCTTTGATGATCAATCCATACCCATTCTTCGCATATCAGAGCGATCCAAGACCTGAAACTTTGGCATTCTGTCTCTTCCAACCAAATGCTGGACGAGTCGACTCTGGTACCGGTATCAAATACATGAACATGTTTGATGCACAGGTTGATGCTGTACATTCAGCACTGAATGCGTGGGGATTTAAGGAAGTTCAAATTGTGGTTGCAGAGACAGGGTGGCCATACAAGGGAGATCCAAATGAAGTAGGCCCAAGTGTGGATAATGCAAAAGCTTATAATGGCAACTTGATAAACCACTTGAAGTCTATGGTTGGCACTCCATTGATGCCTGGCATATCAGTTGATACCTATTTCTTTGCGCTCTATGACGAGGACTTGAAGCCTGGGCCTGGCTCAGAACGCTCCTTTGGACTTTTCAAGCCTGATCATTCCCCGACTTACGATGTTGGCCTCTCAAAAAATTCCCAGACTCCTACAGCTCCAGTAACTCCAGTGACCCCTGCTCCAGCTACAACTCCCACTACACCGACAACAACTCCAGTAACTCCGGTTACACCAGCACCAAAACCAACAGGAGGAGCTGCTTGGTGCATGCCAAAGCCAGGAACTCCCGATTCTGAATTACAGGCAAATCTCGACTACGCCTGTAGCATGGGTATTGACTGTAGCCCTATTCAAGCAGGTGGTCCCTGCTTTGAACCAAATACTGTAGCCTCACATGCTGCTTATGCTATGAATGTTCTTTATCAAACTGCTGGCAGG
>TR4727|c5_g7
GTTTGCAGCAGAGAACTTGAATAAGAACATTATGGATGAACTAGTAAGGAGTAATGACGAAGATGTCGTGGAGGCAGTAAAAAATGGTTATCTTAGGACAGATAACAAGTTCCTCAGCGAAGAATTCCAGGGCGGATCATGTTGTGTAACAGCATTGATCAGGAACAGTAAACTAGTGATATCTAATGCTGGCGATTGTCGTGCTGTTGTTAGCAGAGGTGGAGTTGCTGAAGCATTGACCTCAGATCATAAGCCTTCAAGAAAAGACGAGAAGGACAGAATTGTGACTTCGGTGAGCAACTTGACCATGAATTCATGTTTAGCGCAATTGGTCTGTTAATAGTCTTATATTCGACTGTTTTGTCCTGAGCTGGGGGTCTATCAGAAACAGTGTCTCTCTAGTGTCTACCTCACTTTTTGAGGTAGTGGTACGGACTATGTACACTCTACCTCCCCTGCGTATAACATGTCTTATTTTCCGAGTTACTAATCCTAGCGTGACATGGCCCTAGATAGGACTTAAAGAAGTTACAGCTTACCGAGGACATGGCCCTAGATAGGACGGTGTGGAGAGCGAGTATTAAGATAGTAGGTTAGCAGATTGTGGTAGTATATGCAGTTGGTAGGTTTGTTTTTTGTTTTTTTGGGGGGACTTAGGAATCACAGTATCATATGTGCAGGGTCTCTCCCTGTAATGTTTCTTGTAGTGTGAGCATACTATTACTTTGTTTGGTGTTGTATCGGTGGATACCTTGTTTTTCTCATCTTAGTATTCCTTTTCACTATTTTGAGT
>TR4733|c1_g1
TTCTTCTGCAGTTCAACAGTAATCAACACTCCAGATTCCTACTTCCCTTTTCTCTTCTTCTTATTGACTTATAATATAATCAACTACTACTTCCCTTGTTGTGCATCTTTTTCCTTATTTCCCACTTTCAGTTCATTGATTGGTTCGACCTTTTCTTTTTGGACGTTTTCCTCTCTTCTTCCCTTACTATCTCTCCAGCACCACAATATAGGTAGGCATCAGGCCTAAGCTAGCTACACTGATAACAATGTTGCCATCTGAAAATCATTCTCCTAGGAAGACATTCAAGAAACTCAGAAATTCCTTCCATTTGATCAAATCTCAAGTTGGCTTTTATCACTGTAAATGGTTTTTGCTCATCATTCTCATTCAAGTCACCTTCATTCTCTTCCTTGCTGGAACTTCCCCTCAATCCACTCAGCCTAAACACAAGCACCAACAGCGCTTCCAAATCTTGAAACCTCACAAACAGAAAAACGATCACCAATTGCCTCAGAATATTCACCAGCAGAAACAGAGCAAGGACCAAGTTCAAAACATACAAGATTCGAAACCCAAAAGGGAACAACAGAAACAGAGCAAGGACCAAATACAAAACTTGCATGATTTGAAGCCCAAAAACGACGGGGGGAAACAGTTAGCACAAGCTAAGGTGCCTCACGATGAGTGTGAATCAGGGAGAGTTTACGTGTACGATCTTCCAACAAAGTTCAACAAGGATCTTTTAAACAACTGTAATGACTTAGACCCGTGGAGTTCACGATGTAACGCGGTTTCAAACGGAGGTCTTGGCCCAAAAGCAACTGGACTAGAGTCAATCGTTCCAGAAAATCTTCAGTCCGCTTGGTACTGGACTGACATGTACTCCGCTGAAGTCATTTACCACGAAAGGATTTTGAACTACAAGTGCAGAACATTAGAGCCTCAAAATGCTACTGCATTTTACATCCCCTTTTATGCAGGGCTAGCAATTGGGAAGATTTTGTGGTTCACCACGGCCAAAGAAAGAGATCGGCCAAGTGAAGAGATGTTAAAATGGGTTAAAGATCAACCTTATTGGAATCAAAATAATGGGTCGGATCATTTCCTGATGCTTGGTAGATTGACTTGGGCATTTAGAAGAAAAACCGATGATGATTCAGATTGGGGCACGAGTTTTCTCCGAATGCCAATGATGAGAAATGTTCTGCGTTTATCAGTTGAAAAGAATCCGTGGGATGATTTGGAGGTTAGTGTTCCTTATCCTACAGCTTTTCACCCTCAGTTTGAAACAGAGATCAAACAATGGCAAGATCTTGTGAGGTCACGTAATCGTTCTAGCCACTTTTGCTTCGTGGGCGCAGTGAGGAAGAAGATCAAGAATGATTTCAGAGAAGTGTTAATGAATTACTGCAAGAACGAGACGGGTAGTTGCAAGGTGGTGGATTGCTCTGTCGCGCATTGTTATGACGGGGCACCAGCAATTCTTGAGGCCTTCCTGGATTCGGATTTCTGTTTGCAACCAAAAGGGGATGGATTTACAAGAAGATCCATGTTTGATTGTATGTTGGCAGGTTCAATTCCAGTGTATTTTTGGGAAGTTAGTTTTAAGAGTCAGTATGAATGGCATTTGCCTTTGCCATCAGCGGATTATTCAGTATACATGGACCACGCAGAAGTTAGAAATGATACTTCAATAGTTAGAAAGGTTCTTGACAAGTTTACCAAAGAGGATGTGAAAAGGATGAGAGAAATTTTGATTGATGCTATGCCTAAGTATTTATATGCTAGGTCTAATCAGGGATTAGGGAGTAGTAATGATGCTTTTGATATAGCTATTGATGAAGTTTTGAGAAGATTCAAGCAGCAAAAGGAACAAAAACAAATCTTAGAGAAAACAAGAAAAGATGAAAAATCTATAGAATAAAGCAAGAAGAAAGCAACATTATTCATCAGGAACTGCAATCCCTCATTCTTTTCCATCAAAGCAATTATTTTTTTGTTTTGTTTATCTATATAAATTCAGAAGGAGCTGCATAACTTAGAGAAAAAGAAGATGTTAGCTGAATAATTACGCATTTGCATTTTGTATATGTAAATTTTCATCATTGATATAAATGTTGGTACATGATACTTCTGCTGAATTGATGATGCCCTTGCTGTTTAGTGGTAGGAATGTAGAAAAGA
>TR4733|c1_g2
TAGTTACGGGGGACAAACGAAGAAGTATTGAGCATTATTTTGAGGTTTAATAATAAACCTAGAGGTAGCTAGTTAGTGTTATAAGCAAATGGTACTTGCTAGCTCCTTTGAAAGACCATCTTAAGCTACTCCGTTTCAGAGTTCAAAACATAAGTCTTGGTCCTCGTCCTTTGTACTGTTAATAAGCTACGACGATGCTGCAGCTGAATCTCAACAAGAGATCCAGCACTAATGAACAACATCATCATCATCAAGATTCTTCTAAGAAATCCAAATTATCGTTTGAACTCAAACACGCCTTTCACTCAGTCAAATCTCAAATCCCTTTAACCCACTGCGTATGGCTTCTAATTACCATACTCCTCCAGATCCTAATCCTCTTCTTTCTCATCCGTTCCTCTCCACCCCACCCCCCCTCTTCCAATAACCAAGAGTTGGTGGCTGTTAACTCCGACTGCCAGTCCGGTTACGTCTACGTCTACGATTTGCCACCAACTTTCAACACCGAGTTTATTGACAAATGTGACGAGTTAGACCCCTGGAAATCGCGATGTAGAGCGGTTTCCAACGATGGGTTCGGGCCCAGAGCTACTGGGCTCGAACAGGTTGTACCTGAAGATCTCACTCCAGCTTGGTACTGGACTGACATGTACGCTGCCGAAGTTATTTATCACAAAAGGATGTTGAGCCACAAGTGCAGGATTATGGATCCGGAGAAAGCAACGGGGTTTTATATTCCGTTTTACGCCGGACTGGATATTGGGAAGTTTCTGTGGTTTAATTATACGGCTAAAGATCGAGATCGGAAAAGTGAAATGGTGCTTGATTGGTTGAAAATGCAACCTAGTTTCACTAGAGCAAAAGGAGTAGATCACTTCATTATGCTTGGTCGATTAACATGGGATTTTCGAAGATTAACTGATAACGACTCTGAGTGGGGTTCCAGTTTACTATACATGCCATTGATGAAGAACGTGTTCAGATTATCAGTGGAGAAACATCAGAACGACGATTTAGAAGAAAGTGTACCTTATCCTACTGCTTTCCATCCTCGATCTGAATCCGATATACTTCAATGGCAGACTTACATCAGGAACTACAAACGCTCAAAGCTCTTCTCCTTCGTCGGTGCTAAACGTGAGAAAATCAAAAACGATTTCCGAGGAGTACTAATGGATTACTGCAAAACCGAAGAAAACTGCCTTGCCGTTGATTGTGCAACCACCGTGTGTTCCGACGGAGCTCCGGCGATTATGGAGGCGTTCTTGGATTCTGATTTCTGTTTACAGCCCCGAGGGGACGGGTTAACGAGGCGGTCAACTTTTGATTGTATGTTGGCCGGTTCAATACCGGTTTATTTCTGGAGAGGAACATTTAAAGGTCAGTATGAATGGCATTTGCCATGGATGGCTGAAACATACACAGTTCATATCAATCACGATGATGTGAGGGATACAAATGGGACATTGATTTTGAAAGTGTTGCAAGGGATTCATAAAGATAAGGTGAAAGAAATGAGAGATACATTGATTAATCTTCTTCCTAAATTTGTTTATGCAAAACCAGGCCAAGATTTAGGGAGTGTTAAAGATGCATTTGATATCACCATTGATAGAGTTTTGAAGAGGTTCAAGTCTCGCAGAGATCAATTTTTTGAGTCGTAAGCATTATTGTGTCGAGCTGAGGGTCTTTCGGAAACAGTCTCTCTGCCTGTTTCTTTTAGTTATTGGTATGGACTGCGTACATTTTACGCTCTCAAGACCCCACCACGTGGGAATATACTTGGTTATGTTGTTGTTGTAAGCATTATAGCCATGCCTTAATTTTTTTTTTAATTATTATTAGTATTTTTTTTGCATTTTTTCTGTTTTTGTTTTCTTATTTTGTAAAAATGTTCATTTTTGAATTAAAGTAAGACCACATCAGATATAGAATATCACTTTTGAAATATAGTATTCAAACTATGTTCTGAAAATTCATGAAAATATAGATGTGATTTGCTATAAAAAAAAGAAA
>TR4738|c2_g1
CATTATTGTGCTGATCCTTTCTAGCTGAATATCCTGGCCTTTGATCACCAATCTCACTGAATCGTCATAGGATGTGTAAGATTGCCACACCATATATGGTTCCATGTACTTGATCTCCCCTGTGTCTTGTCCATCTAATTCAATCATCGCCTTGAAGTTTCCAAAAACTTTTGCAGGAAGTGAGCCATTGAACTCATTACGAGAAAGATCTAAAATTCGCAACATGGGAAAGCAAAACTTAGCGTGACAGGTAGTTATAGGTCCATGGAACTTGTTCCAGTTTAATATAAGGACCTCTAGAAATCGAAGAGTTCCTAGCCAAGCTGGAAACTCGTCATATATAGCATTGTTCCCCACATCAAGGACTTGTAGACGATCACAGTTGAGCAGCGACATACGGACAGTTCCTTCAAAATGATTGCCATTCAAGACGATGGTACTCAATGAAGTGCTCTCCGCACATAACGGTGGAAGACTCCCAGTGAAATTATTTCTTCTCAAGTCTATCACAGATAGCTCAACCATGCTTCCCATGCAATGTGGAACAAAGCCACCGAAATAGTTGTGGGATAAATCGATAAATCTAAGGCTACTCATGTTACAAATGAATGAAGGTAGCGGACCCTGAAGGAAATTATATTTAAGATCAAGATACTGTAGATTGTGGTAATGAAATTGTTGTAGGTGTCCCGCTAATGAATTATGGGAAAGGTTTAGGTACCGCAAGGATTCCCACCTCATGCCACTAAACCAGTTAGGAATCTGACCGCGAATCTTATTGTTAGAAAT
>TR4747|c0_g2
TCCTGTAATATGCTGGATACCACCATGGTACATTGATGAACACCTGCTTGGCAACAAATTCAGGGTAGTTGTCCTGGAGTAACTGAAGGGCACGATTGGTGGCCTGACGAAGCTCTTTCTTGAAAAGGTAAAGGCCAGGTGAATTCTTGAGATCAATAACCTGAACAAAAGTGCATATGCCATCAGGGCTAAAATCAAGGTTCCTAATAGATTTCTCCATGAACTGAATACGCCATCTGAGGAACTTGTTCATCTTCTCCTTGTCGGCAAAAGTATTCTGGTACAATTCGTTGTCCTGAAATGCCCCGAATGCATTGTAACACACAGGATGTCCTTCCTTGTCCACCCCATGATTGTACACCACTTTCTCTAGTCCAAGTCCCGACAGATCTTCTTCCAAAAGTTCATCAATGTTGAACTCCTTACGCCATGCCACAACACTCTTCAGCATGGCGAAAGCATCCTTCACCTTAAAATCTCTGGCTCGGAGGAACTTGAGAAGGATTACATCACTTCTCTCATCAGCCAATAAGGGAATTCCCCATATGGAAACTTCTTCTGGTGGTGGTTGTGGAACATCTTCATCCACGGCTGCATCCTCCACTGGTGCTGGTGGCGCA
>TR4896|c0_g1
ACCAGCTATATCCCAGTTTGATTAGCCTTTCACTCCTAATCGCAAGTCATCCCATTCTGTTGCAACAGAAACGAGTTCGGTCCTCCAATAGTTGTTACATATTTTCAACCTGCTCACGATTAGATCACAAGGTTTCGGGTCTAAAAAATAAAACTATTACCATTTAAAATTTGCTTTCGCTGCGCCTATAACCGTTATTAAGCTTGCTTTATTTTTTATCTCGTTGACCCATGATACAAAAGGTACTTTGTTATCTCAACATTTAGAGACTTCAAATGCTTATAAGTTTTCGATTTCAAAATCTTTTCACTCTCTTGTTGAATTTGAGTTCTTTTCACAATTCCCTCACGGTACTATTTCACTATCGATTTTCTTACCTGTTTTAGTTCGAAGGTGGGACTCCGATTTTAAGATAGATAAAAGTCTTCTGTCTTCCCTCTAACATTCTTAATATTTTCTACGAGTCTTTAACTCATATTAAAGTAAATTACTACTTTTGAAAATACGCATGAATGTAACTTTTTGCGTTCGCTCACCACTACTAACAAAATCTTGGTTAATTTATTCTCCATAGCTACTAAGATGTTTCAATTCACTATGTATTTTAAGAATTTTAAATTCTTTGTTGTTACCAAAAAGGCGATCTCAACGTCATCGTTACCTCAATTGAGATTCTG
>TR5304|c0_g1
AAAGTAATAAAGAACACAATGCTTAGAGATAATTAACACTTAGATAAGTTATGAGAACACCTCTAATAAGGCCGAAATGCATTACGCTGAATTACGATAACGAGATAAGATGACAACTCTTAACATTCAAATTATTATGTGGTTATTTTCCCTTGAAACTACTCAAATACACAAATTATCTAGTCCGTTGCTTCTTGGAAGTTGCAACTTTCTAAAAGCATTACCTCTGGATAACATTTTTAAGTGTAAAAGTTGTTAAAAAAGTAATGTGAAAAAAGGACCTTTTGTTAAAAATGTGGAAAGAACTTTTCTGCAGTTTCTGTGAGAGAGCTCTGTGTGTGTGTGTGTGAAGGGGGTCTAGAAGTGTTCTTGGAATTATTTTCAAAATATCTAATGAAATGTTCCATATCACAGATTGTTCCTAATCTTATATATTGTTCCTAATATATCTACAGGCATATCTTTACGACGATAATTCAGATGGTTAAAAGAAGCAACATATTAATGGAGGCTCAAATGTCTTACATGATTCTGTCACTAGACCTATATACATCCACCAACAAAAATGAGCCATGAATTTCTTGTTAGAGTGGGTAAAAGTCCCACATTGCTTGGAAATGGACTGACGGTTTGGTTTATATGG
>TR5483|c0_g1
GGGGGGGATCCCAGCCTACCTAGATGGTTCGATTATCTTTTTTGTACTCGGCATTTTTTATGATCAGCTCGTAATCCAAGGCCTCACTGATGATTTTTGTTGTGCTTGTTTTGATGGATTTAGAGTTGAACAGGTTGTTGTTTCTCGAGAGCCAAATGTTCCAAAGGGTGTAGGGAAAGATAGTGTCCCAGAGGGTGTGGTCATTGAAGTTATTCTTGGCAGATGTCTTCCAGAGGTTAATGATGTCCTCTAAGTTTGAGTTTGCTGGGTCCAAGGCTAGTTGGTGTCCATTTCCTCTTCTTTGGATTTCCTTCCAGGTGTCTATGGCGTTGGGGCATTTGGTGAAGATATGGTCGATTGTCTCATCACTGACGCGACAAAATGCGCAGCTAGAATCCACGCGCATTCCTATTTTCTTGAGGTGGTTCCCGCATGGGATCCTTCTGTGGGTAATTAACCATATGAAGGTTTTCAGTTTATTTGGTAATTTCCTGTCCCAGATCCATGTGAGGTCTTTAGGGGTAGTTGTGTTGTGTTTCTTGTTGTTAATGGCTCTAAAGGCTGAGGCTGTGGAGAAGGTTCCTGAACTGTTAAGGTTCCAATAGAAGGAGTCATCTACGGAGTTAGCCTTGGGGGGACCTCAGATTACATGATTGTATTTGTTATTTTTTGT
>TR5688|c0_g1
AAAAAAAAAAAAAAAGGTCACGCGACCCCCCTTCTTTGAATTCGACCTTCTGTGAGCTTCTCTGAAGTCGGACGCGTGAAAGATAGCTTGCTGTCATACACCTCATCAATGCTCCCCATTCCGATTTTCCGGCTGGAGCAATTTCCTTATGCATCGTCCCATTCCTTTCGCTCAACGCCCTTTGTAGATTAGATGTAGTAAAATAAACTTAATTTTCCTTCGATCAATATGTGCTATTATTGATGATACCCGCTCCATCGTGTAAAAAAACAACAACTTGATTTTGAAACATTTTCTTTCTTGTTTGTCGAAACTCAGCCCAGCTTAGTTGCGGCTCTTCCCTCCATGTCGACCGCATCGGTGTGGGTTCCTTGGCGAGCTCATGTAGCAGTACGGCTTCCGCTCCTCGCTGGCGGGCTTGCCGTACGTCTCACGGATCTCACAGTACTCCATCTCCTCGCCCATCCACTCCTTTAGGTGACGATGGAGCTCGCACCGGGAGATGCCGCACTTCCGGCAGTAGACTTGGCCCTTGGTGCGCATGTGCGCCCTCTCGCTGGTGGTATCCTGGTTGGGAGAAGAAACCAAGGGTCCAGCGCCGCGCCAGGCCCACTCCAAGTCGTTGGGGCCCGAGTAGCGGCTCGAGAGGGCGACTTTGCCGTACTTGCGGCGGTGGATTGTGTAGAGCTTGGAGTGGGCGAGGCCGAAGCACACGCTGTCAATGGGGTCAAGGTAATCGCAGAAGAGGTAGTGGAGTTCTGAGGGCAGGTCGAGGAGGGTGAGGCGTGATGAGGGTTTGGGCTGGTTCACTGGTACTGGCTCATAGTCCATGACCGAGTGGGAGCGGCGAGGGGGAGGGAGCTTTGGCCGCCGAGGCAATTGGACGGTTCCATCCTTGGGGGGCGCCGGCTGAGTGGTGGCGGGTGGAGGTGCTGGTGATGCAGCTGTGGACGGTGGCCAGGGAGAGTGCTCTGGGATGGCAGCATGGCGTTCCAATTGGGGTGTGATGGTTTGCTGTTGAGGCACGGTGGGAGGAGTGTAGTCTCCCTGGTAGTCTGTCATGGACCATCCTCTGCTCGGGGCTCTCTTCATACCCCGTTTGGCGGCCAATTCCCTCATGCGCTGGGCATGTTCCTCCCTCGACATGACCTCGCCTTCTGGCTTATCAGAGGCAGAGTTGGCGGTGACATGGCGAGAAACGGCCGGGTCGTTGAATACTTGGACCATGGTTGATAAGAGTATGGTAGTGGCTGCTCGTGGATACGGTGAGCCGAGAGTAGACTTAAGATGAAGTGTATCTCCCAGAGAAACTAGGAAAAAGACTGGGCTATTCTTGAGCTGTCTTCTGTAGTGTAGTCTTTGCAGGCTTTGATATGAGTTGTGAGTTTCACCAATCTGAGGTTGACTCAAGTCAAGATGGAAGCACCCTGTGATGATGAGTTGTTGAGTGCGGAGGTGTGCTGTGGAGATGGATCTTCAATAGCGAGTTCATCAGTT
>TR5695|c0_g1
CCGCTGTACGATCTTTGATTAGGTTACCTGGCAGGCCACACTCCTTCGGCTCATTTTTTGCTTTGAAAGCATCTCATTCATTTCTACGATTCCAAGTGAACGTATCCATTCCCTCGATCTTCGATCTCCAGCTTTGCAAGCAAATCTCGACCAGTCCTTCTTCAAACCACGCCAGATTTATCAACAGAACCGAAATCAAACTTCACAAAGATGTCTTTCTTCAAGTCTCTCCTTCTCGCCACAGTCGCTGCTACGTCAGCCGTCGCCTACACTGGTGACATGACCTATTTCAACCAAGGTCTGGGCTCTTGCGGTCAGGTCAAGACCGACTCCGACGCCGTCGTTGCGCTCTCAGCCGCGGATTACGGTGAATGGGCCAACCCGAACCAAGCAACAGTCTGTGGCAAGTGGATCAAGATCACAGCGAATGGCAAGACCGTCCGCGCCCAGGTCTGGGATAAGTGCCCCGGTGGCGAGTGTGTATCAGGCGGCATCGACGTCTCGCCAAGCGTCTTCACCCAGATTGCAGACCTTTCCGTTGGCCGTCTTACAGTCTCTTGGGAGTTTGAGGAAGGCTCCGGTGGTGGTTCACCCGATCCGACCACTGCTGTCCCGGCCCCAACCAGCGAGGCTCCTGCGCCCACAAGCGAGGCTCCCGTGCCTACCACCACCAGCGAGGTCATCGTCCCTACCACCACCAGCGAGGTTATCATCCCTACCACCACCAGCGAGGTCATCGTCCCTACCACCACCAGCGAGGTTATCATCCCTACCACCACCAGCGAGGTCAT
>TR5697|c0_g1
AGGTTTCGCAGTGGTGGAAGAGGTGGTTGTAGTAGTGGTTGATTTGGCTGTGGTTGTGGTTGTGGTTGTTGTGGCTGCGGTGAGTCTTCTTCCATGGGCGTGGGGGACGAGGACGCGTCGCTGGAGGTCGACCTCGCCTCCGATGACGTGGCGCTGGACGCCGATGACGTCGACGACGCGGACGCTGCCGATGACGTGGACGATGACGTCGACGCTCCCGCCGTCGAGGAGAGGCGCGTCCTGAGCTCGGTGTTCTCGCTCTTCGCCTCACCAAGGCGCTTCTCAAGGGCGTCAATGTGCATCTTGTGCTCCAGGTTCATGGACGTGAGCTTGGTGATCTTCTGCAGCAGGTCGTGGTTCTCCGTGATCAACCCATTGGTCCTCAGCTCCAGGTCGTTGATGTATTCCTTCTTGCGCTGGCGGGAAAGGGCAGCAGATTGCCTGTTCTTCAACAACCTGAGTTGCCTTTTCCGTGTTCTGTCCTCATCGGACTTGAATTCAACCCTTAACTTGGAAGACAGCTTGCCACGTTCAGAAGCAGCATGAATTTCAGATGCAGAGGCAGCAAGCAGCTCCAGCTTCTCAGTAGGATTGATCGCTTCCATTCAAGAGGGCTCCAGGTCACAGCCAGTGCATCAACGCAACCAGGAACAAAGGGCAAGGAGAGATGAGGGGAGAAGGAGAGTGGAGAGAGGGAGCACCCAAGCAAAGGAGGAGAGGCGACCGGTCAACCTTTGTTTATCAATTCAGGGTGCTCACCAAGCCAACGACGGAGGACTGTCCCCGTAACT
>TR5803|c0_g1
GCCTTCCCGGCAGCAGCTTCACTGTACGCGCCGGGTACGCCTTGGTAGGCAACGCGAAGCTGTGAGCCATGCATCGGCGCAGGAGAGAGGTCAGTAATTGTGAGCGGCTTTGGGAGGTTGCTATCAATAGGAACGAGATCCAGAGATTTGTGGCCGTTTACGACAGTGATCTCACCGGCTCCACCGGTTTTTTCAGTATCCGGCTGCTGCGAAACAACCTTGCTAGCCAGAATGGCACACGAGCTCTGCCAGTCAGCTCGTGACGCGCCGACGTGACCGGCGAAGTTGTAGCTCGCCGGAGCGCCGTTGGTATTCACAGTACTAGCATTCGTGTTGGACGAGTCATACCGATAACCACATTTGACGACAAACCGAGCCGGGACGAACCGGCTGGTCTGACCCGGCGACGGCGACGTTAAGGATTTGAGACTAGTACACGATGACGGAGTAACGGTATGCATTTTGATTTTATCTCGTTTTTTAGGGCCAAATTGAAAGTAAATCTATAAATTTGGGGATGGAATTGAAACAAATTATCTTCTTTTTTTTCTTTTTCTTTTCTTTTTGTGGTACAAAGCTTGTAGTTCTCTTAAGGGAACGTGCAAGCTCCCCCGTACT
>TR5828|c0_g1
AGTTACGGGGGACTCACAAAGCTAAGGCACACAAGAGCTAGCCATCATAATACTTCCTTAGGAGCCACAAAAGATAATAATATAATTACTTTCTCCAAAAACATGGCTTCAAAAGGAATTACTATAATTTTCATGGCTTTAATTCCAATTATGTCCATGATTTCAGTGCAAATGGTCATGGCTCAATCTGATTGCACAAGTACACTTATTACTATGGCTTCATGCCTTAGCTTTGTCACCGGAAGTGCGAATACGCCATCGACTTCTTGCTGCTCCGCCCTCTCCGGGGTGTTGCAGTCTAACCCACGGTGCCTTTGTCTCATCGTCAACGGTGGTGGTTCGTCGTTAGGAGTCCAAATCAATCAAACTCAGGCACTTGCGTTGCCTAGTGCATGCAATCTCCAAACTCCTCCTGTTAGTAAATGTTATGCTGGTAATGCACCGGTAATGTCTCCAGAGGGTGCACCTGAAGGAACTCCAGATTCTTCAACTGGTGTAGCTGTCACAGGCTCAAAAGCAACAGGAAGCAGCAGCATCTCTGATGGAAGTTCTCTGAAGGTTTCAGTTGGAGCTGTTGTTGCAATTGTTCTTTCCATGGCTTCTTACGTTTTCATGATTTGATGTTTTTGAGTTTTCATGTGGGATTTATATATATGAAGTATCATAGTACCAAATAAAGTAACATTTATAATGTTACATGTTATGTTGGGGAGTGATATTTATTATTTGTCTTTAAGTTTGTTTGTGTGTCTCATGTTTCCATTTGTTTCTCTAGTACTGTACCAGTGTTTGAGAGGCAATTTTATCTTTACAAA
>TR5859|c0_g1
GTTACGGGGGGGGTTTGGAGGGGAACTAATAAGGCGGCACCCTGTGAGGAAAATATCGTATGCCACAGCAATGAAGGGCGGGCAACTACAAATCCCAATGGCAGGGAGCATGCCGTTATTGGGTTTCGGCACGGCAGCAGATCCTCCTGTGGAACTACAAACTGTTACTAGTGCAGTTATTGAAGCAATTGAGCTTGGTTACAGGCATTTTGACACAGCTGCTTTATACAATTCTGAAGTACCACTTGGTCATGCCATTATTCAAGCAATTAATAAGGGATTCATTCAATCTCGTCAACAACTATTCATTACTTCTAAGCTATGGTGCAGTGATGCTCATCCTCAACATGTTCTTCCTGCCCTCAACAAAACTCTACAGAATCTGCAGATGGATTATATAGATTTATATCTGATACACTGGCCAGTGAGTTCTAAGCCAGGAATACATGAGTACCCAATTAAAAAACAGGACTTTCTTCCCATGGATTTCAAGGCAGTTTGGGCAGCAATGGAAGAGTGCCAGAGACTTGGACTCACCAAGTCCATTGGAGTTAGCAACTTTTCGTGCAAGAAGCTTGCTGATGTTCTTGCCACTGCCAAGATTCCCCCTGCTGTCAATCAAGTAGAAGTAAGTCCATGTTGGCAGCAACAGAAACTGAGAGAGTTCTGCAAGAAAAATGGAGTTCTTGTCGTTGGATATAGTCCTTTAGGATCCATAGGTACCTTTTATGGAACCAACAGAGTTATGGAATCTCGAGTGCTCAATGAAATAGCAGAGGCCAAAGGCAAGACCGTCGCCCAGGTTGCTTTAAGATGGGGATATGAGCAAGGAATTGGTGTAGTGGTGAAGAGCTATAACAAAGAGAGAATGAAACAACACCTTGAGATTTTCGACTGGTCATTAAGTGATGATGAGTGCAGAAAGATCAGTGAAATCCCACAAAGTAGAGCTTGTCTTGGTAAGGATTATACATCTCCTTATGGACCTTACAAGACAATTGAAGAGCTTTGGGATGAAGAATGATTAATCTAGTTTCCAGTATTAAGCATATTGTTCCAGTAATTCTTCTTGTTGTATGTCTTCCTCCCAATTCTGGTAGTTGTATATCAAAGATGCAGATAAAAAGGGGCAAAGATTCATCAAGTTCCTTCTTTTGGTCATTGCTAAAAATTTACATGCATGTAGAAAATATAAAAAACTTCAGTGCTTGACTAGCTAATTCTTTTGTGATATTGGTTCAAGACCTCGTGGGACTATACCGAGTATGTTCGAGTATGTTGCTGATGTTATTGGTCTGAGATGAAGTTAAATAGAGCATAGTGAAAATTTATCGAGCCAATTCCACCATACTTGAATAGAGAGGCAGCTGTTATATTGTGGTAGATAAACTGGTCAATGGTTCTCCAGAACATTTTGCTAAAAAATATCAAGCTCAAGTAATTAAAACCAAA
>TR5868|c0_g1
GACCAGTTTTACAAGTTCTAATACAAATTACTCAAAGGTTACAATAGCTATCCTAGCAACGCGGAAAATGTTTGATATTACGTTCTTGGTTACATTACTAATATATTCTCATTCGAATTTCTCCATCAAAGTATGCTAGAAAAAGGCCAAGTGTGAAAATTTGGCTTTTATTACGAGTCACAATGTTCAGTGACTTAGAACAAAAGGTAGAAATAGAAAAGAGGCAACTCTCATCTTTCCTTCAAAACTTCACTTATCTAGAAATCCAGTGCCATGGAAGCATTTTACTTTTTAATGACCTCCTTAAGTTACCTTAAACTTACTTAGTGGTAAGTTTAAGATAACACGTTTAACAACAGAGAACAAAGGCAAAATTAATTGGCTCTGCAGCTTTAGTTAATCAGTAAGTAATAATAAGTAGGTCACAGCAAAAAAAGTTGGATCAATCTTCAAAAGAACAATCTAAGAAGCTTCGTTTCATTTCCTTGTTCTGGATTCTGTTGATACACAAAGCCGCTTTCCAACGTCGTCGTATCAGATTCATCTGAAGGTGTCGCCGCTCTTTGTTTCTCCGTTCGCCGGTTGAGTTTACCGCCGGTAGCCATCATCGTCCTTGATGATAATCCTGATGTAAGTCCGAGATCCAGATCCTCTGCCACTTCATCCATAAATTTCCTCTTAGATCGGAAGTTGGAGCTTTGCGATCTAAACAGATCAACGTCGTTTGCTTCGGAGACTGAATCAAACTCCGGCGAAGTCGTCACACCTGAAAACTCCGGCAACGGCCGTAACACTCCTCCTTTAAGCACCGTTTCTACTGCCGACTGGCACACGTGCCAGTTACCCGTCCACAGTAATCCTACTGCTCCGTGCACCGGGTTCACCGTCCTTCCACACGCTTCGAATAACAACGATTGAAATAATGCTGGTCGTTGAGATTCGGGAACGGAGGAGAGGAAAGACATGAGGCCAGCACGGCCAAAGAACTTAGCAACAAAGACGGTGGCATTTGCTTGTGCATGAGGACTTTCAATGCCGTGTAAACTTTGTCGGAGTATGCAATTCTCATTGCAACCTTTCCGGAGAATTCGACAGCCGTTGCAACTCATGTTGGGAAAACGTACGCCTAAACCTTCTTCCCTTAATATATTATTAAAATATAACCAAAACTTGGAATGTCAAGATGAATGGCTTGGAGGAGAAGAAACGAACAATATTGTCTTTAAGAATTGAAGTGATGAAAGAGAGTTGAAAGTAGAAGGGAGTCTCCCGTAACT
>TR5876|c0_g1
GTGTTTTTTTTTTTTTTTGACTAAGATATAAAATAAATTACTAGTTGAAAAAACACACTAGGAAATTGTAGGACAAAGATAAAGTTTGTAAAGAGTTGTTCTCAATAGAAGAAAACAGAAGCAGCAGCATATAAAATCAGTGTTCCTCATTTTGGCAAATATTATATTGTAGTAATTAACAAAAACATCAAAATTGAACTAATAATATTCCCATGTATTCAGTATCATCTCGGCTGACTTGACATTAAGAAGATCAGAGACGTTCTTATACAGCAGCTTCAACATCATCTGTGTTCACAGCAGCTCCATTTGGTGTGTCATCTGACCTCAACTGCGTGGAAATGTCATCAATCGCAGAATTCAGCTGGTCAATCTTTTCAGCGAGCTTCTTGCGTTGTTTCTCTAATGCTTTGTCTTCGTCATATATAAACTTGGGCAACTTTCTCATCAGGTCCTTCTTATCGGCTCCAGCTAATGCCTTGCTGATCTGAGGTGCAAACACACAGCCAAGTGTTCCAACAATTAGTCCTCCCAAAACAAAGCCACCAACAAAGATGCCAGCACCACTTCCACTTGGCCTTCCGCCATCACTGTATGATGCTTGAATGATCAATGATCTTTTCGAAGAATATGATTTTCCTCCGTAACTTGGACTGAATGACAACTTGGTAGCACTAACATTTCGGTCTAATGACTTCAAGTAAGAACCGGAGGAGAAATAGAGAGAAGGGTTTGTGGGTTTGGATAAAAGCAATGAATTCGAAAGAGCTGTCATTTTTGCAGCGAACAACAATTTCAATTAAACTGAAAAAACAGAGAAGTGATTATGGTTTATGCCCCCCGTAACT
>TR5879|c0_g1
ATTTTAACATGTATCGATCCGCCAAAAATGGCTCTGCTCCTGGTAAATTAGTACTCGCAAAGCGAAAAAATACCAGATAAATTGAAACGGAGAGAGTATGAAATAAAACAAAAAACAGATCTAGATAGATCTTAATTCTCAACAACCCTCAAATGATAGAAAACAAAAGTAATATAACAAATCTAATTAATAGTAAAATCTTTAGGGAAGAAAACAGAAGTCCTTGTCCTAGAAAATAGGTCAAGAAAATCAGAGTCCTGGAAATCCTCTTCTTCAAATATAGTCTCAAGCTTTGGAGAAACAGAAATCTTATTGGGTGCCATTAGAACTGCTGGAACAGCTACTTCCATCCAACATTTTTGGTTCCCATTAAACTTTGCCATTTGAGCTCACCACCTTTTTGTGAAATTACGTCGAATATGTTAACTAATATGAGTGTAAGACTGTGTACACACCACGGTTTGGACACTGCACTTGTGAAATTACACTGAATATGTTCTAAAGAATCTTTAAGACGGCGTACACGCCACTTTTATTGGACGCTGAACTTGTGAAATTACACTGAATATGTTGTTACGGTGATTATAAGAATGAAGCTAGTTGAAAGAGAGC
>TR5887|c0_g1
AAGATCGAACTACGTGACAGGTTTAAGCAAATGACGGAAGTATTCAGCCTGGCAATCTTGGAGAGGTTGAAAGCATGCTATGACTCTAACAATTATGGTGGCAGACCCAGCAATTCCATTTTCATGTTTCAATGCCCGAAATCTCGTCTGACTAGCTGCTTGGAAGACCATAACTACTTGTTCCCAACCCTTTCACTCAATACAACACCTCAATCTTCCAGTAGAACAATCAACAAACAAAAGAATTCCAAACAATTCCCTCAAGAAAATGATTGAAGAATCGCTCAAATATCTCAAAAGAAGCACCACAAAAAAGTTCCTCCAACAGAAATAGCAGAGAAGAATCACTCCCAAAAAGACAAAAGACTGAATGCTAAAGAAATATCCTCACAAAGACTCAAAATTGAAAGTAATTGAATGGCTGAATACTAATTAACGAAGACAATTCTCACCAAGACTAAGATGAAAGTGACTAAATATTCAGCTAATCATGCGAACGTAACAGGGTATGACAATAAAACGTGTAGATCCCATGGAAGAGATTATAATGAATACTTGACCTCTAAGGTTACAAAAGAAACGGAACTGGTTTTTTGTGAAAAAGGGTATTTTACAGAATCACACGGCAATACAAGTTCAAGGAGATAACTTTCCGATAGACGTCAACAGATAAACTATACCACTGCATGCTGTTCTTTACTTTGCTCTATTGCCACAGACTCTTGTTCTTGTTCTTCACCAATTATAACAATCCCAATAGTGAAAGTGCTTATTATCCACAAAAACCAAGAGAAGCAATAAGACAATTGAAGAGATTGAATGAAGTAGTGAAGAATGAAAGTGAATTTTTTACTGTGTGTGTATGGAGGGGAGAGATAAGGAGAATGAATAGAGTCAAAGATCCCCCGTAACTA
>TR6009|c0_g1
AGTTACGGGGGGAAGAGGGGGGCAAAAAAAAACTGAGAAATGGATCAAGAATTGAAGCTGCATGGATCATGGGCAAGTCCATATTCATTAAGAGTAATATGGGCTCTTGAATTAAAAGGTTTATCATATGAATACATAGAAGAAGATCTGAGAAATAAAAGTGATTTGCTTCTGAAATATAATCCTGTTTTCAAGAAAATACCAGTTCTTGTTCATGGTGGAAAACCAATTTGTGAATCTATGGTTATTCTTGAATACCTTGAAGAAATATGGCCAAATCAGTATCCATTGCTACCAAGTGATCCTTATCAAAGAGCTTTGGCTAGATTCTGGGTGCATTATTTTGAAGAAAAGAGTGTATCTCTTTGGATGATATTTAGAGCCAAAGGGGAAGAACAAGAAAGGGCTGTGAAAGACAGCTTGGAAATGTTGAAAACCATAGAAGAAAATGCTTTTAAAAATCATAAGAATAATATTTTCTTCATTGGAGGAAAAATTGGATTAGTGGATATTGCCTTTGGATGGATTTGTCATTGGCTAAAAATCATTGAAGATGTTGGAGGAGTCAAGTTAGTTGAAGAAAATTCATATCCTAATTTGGAAGATTGGATGAAAAAATTCAAACAAGTACCTTTGATAAAAGAAAGTCTACCTAATCATCACAAGTTGTTTTTGCCTTTCAAACTTATAAGAGACATGTTGTTAGCATCTTGATTTTGTTGAACAAATTGGAATGAACTATCTTATCACCAAA
>TR6021|c0_g1
TGTGTTTTTGATCATAAGGAATTTCTCAAATAAGCTAAAAGAATTCCAAGTTCCTCTTCCATCCTGCTAGAAAGACGATTTGCAGACAGAACTAGATATGTATATAGTACACACACCTAAATAGGCAGTTACATAGATAATAAGATGATTTGTGATATACACTTTTATGAGGTTTTCAGAAAGAAAAAAAAAGTTAATATATGGTAACATTAATACTAATCAACAAGATCCATGAACATTAGCCGAGCATGAAACTAAATTCACATAGAAACAAATCCTTGAACTAATTAATGAATATACAAACTCTTCCAATAAAATCATCAACAGTTCTCTTGATCCCCCTTATGGTTTGATCTCTAAATCATCCCATGGTATATTGAGATCAGCTGCAGTACTGAACGTGTCGAATTCATTCCAATAATTACTCGACATATTTTCATAATTAATAAGATCGTTGCTTGTTTCTGGAACTTTCCATGGCTGATGTGAAAGGAGATCATTGTTGCTTGTAATTGGCATGACTGTAGTTATTGTTGACTCCTCCATTGTACTATCAGACTTCCCCATATATTCATAATTATAAAAAATATTTGATGATAATTGACTAGTACTATAATTGGGAACTAGTGAAAAATGTGTGTTCCCATCTTGAGGAATTGATGATGACAACTTTAGACCTGAAAATATGTCATATGCTAGTGATGATGATGAAGGAATTAGATTCTTGATATTTTCATCCATAGCACTAACAATAGTACTATGTCCCCTTATGGTGACACTTGGCACGGAACTTGTAGGGGTACTTGTTATAGTCGTGCTGATTAGTGGACACCTCTGATCGTTCACCTCTAAGGTGACACGTTTTCTTCCAATTATATGATCAACAGGATCAGTTAACCTCAATCGCTTGTTTTTTCGGCCACCGCCTATCGGAACATTACGTAGGGTGCCACCTTCGGTCCAATGCCTTTTACAACCTTTACAATAATGTCTAGGCTGTGACTTGTTGTAATTGTTGTAGTAACAAAATTTAGTGTTGATTGAGTCACACCTTGGGCATTTCAATGGATCCGGTTTCGGCGGCGGCTGCCGCTTTATCGACTGTGGCTCTGTCAGAGAATTCTG
>TR6080|c0_g1
AGGTGGCGTTGTACATGACAATGTAGCGGTTGGCAATGGTGTTCTCCGCACCCCAGTTGGAGACGAAGCTGGAGATGCTGGAGCTGCCGCTGCTCACAACGTCGGTGACCTTGTCAACGGCGTTGTTGATGACATCGTTGGTGGAGAAGGAGACGTCGCTGGTCTTCTTTGGCAGGGCATTGGCCAAGGGGAGGGCCAAGAGCAGCGCACTCGTGAAGAGAGACTTGAAGGAAGGCATCTTGTCTGATGATTTGGGTTGGGCTGAAATGAGTTTGGGGTATCTTCCACAAGGTGTGGCTAATGATAACGAATGATTCTGTGAGATCAGATCCTGCGGAAATCACTTGGAATGAAAGTGTGAAGTTCGATCAAGAGCTTCGGTGTTGTAAGTGGTATGTACGTGTCGTGAAGATTGCTTGTATATGCAGGTATCTGACGATAGGCGGTCAACACCTTGATAATGGGTCCAAAAGACTGTGAAGTTGGAGTTGGCTGTTGTATTGTCTTTTGTTGTGAATAAGTTGGGCCTGCCTGGCAATAATAATAGTGAATGTGATGTGTGCGTTGGTCTAGTCGGACAATAAAGAAGACTGGATTTAGAACAGCAAGAGAAAGACAGGTGAATGAAAGAACAAAGAAACAAGCAGCAACTATGCCAACTTGCTCTGGGA
>TR6231|c0_g2
GCAAGTGAATTAAACTTCAATATAAGTTGAAGTCAGTCGGTTATTAGCCTCGCTGTGGTACAGTTTGAATTTTTTAACGCGAATTCGACTAAATTTTCTTCTACATTTTACACAAAACGAACATTGAGCCATGAGAGTTCTGATTGTGTTGACGAGTCTGTTTTTGGTTGCATACTGCAAAAAAGAGGAGTGTGAGGCATGTCCGCCCACACCGAAATTATATGACGAATTGGGATGTGTCGGTAAAAAGGACGACCGAGGATGCTGTTTTGAGCGTTTCGAGTGTCCCGATTTAACGAAATTGGACACGAAAAAGTGCCATCTGAAGGGAAAATCATATTCAATCAAGGAAAAGGCACCCGAAGAAGATTTACCAATCTGCATGAATCACTGCCGCTGTACAGACGTTAAGGGGAAAGCCGAATTTGTGTGTCCCAAATCGGAGTGTGCTGGCTATAAATGGACTCCCGAATCAGCCGGCTGCCAGCATATGTTCACCGAAAACAGTTGTTGCTCAAAGCCAATTTGTGAAAAAGTGGAGAGAACAACATGCGAATACAACGGTAAAATCTATCACGAAGGCACCAAGTTCTATCCGGATGATGTTCCATGCCATTCGTGCGTTTGTCATAAGAACTTCAATGCATCGCTGCCGATGGCATCGAACAAATTTTGCCGTAAAATCGATTGCGGACTGGAGTTACGCTACTTCAACAAAATCAAAGAGGGATGCGTACCGATCTACTTCCAAACTAGCGCTTGCTGTCCCATTGACTTCAAATGTCCTACCAAATCGGACGAATTCATTCGATTGCCTGGCCACTCTAAGACTGACGTTGTTCCCGAGAAGATGTGCAAATACGGTAACAATACGCTACTGATCGGAGAAAGACTGAAAACGAAGAAATCGTGCGTCAGTTGCACTTGCAAGCAACCGCCGGTGATGGAATGCATACAAACCAACTACTGCTGAATAAGAACGAAAAAAATTTCCTTAGCAATTCTTGCGAGGAAGACGAAAAATCAAATTTTTTTTTGTTTCAATAAAATTGAAATTGAAGCGCAAA
>TR6316|c0_g1
GAGGCAGTCCTGAATGAATGCGAATGTATTCTCGCGGTCGTGGCCCGAATCATCGAGATCGTCAAAGAAGATGCCGCCAATTCCACGTCCTTCACCCCGGTGCTTGTTGAAGAAATACTCGTCGCACCACTTCTTGAAGCGGGGGTAGTACGCCTTGTCGTGGTTGTCACAGACGTCCTTGAGGGTCTGATGGAAATGAACAGCGTCCTCCTCGAACAAGTATGAGGGCGTCAGATCACTGCCGCCACCAAACCACCAGGCCTGCGAAGTTCCATCAGGGTTCGCAGTCTCGAAGTAGCGGTAGTTTAGATGGACGGTGGGTGCCATGGGGTTTCGAGGGTGAAGGACCATGCTGAGACCAGCAGCAAAGAACTCGAGGGACTCGACATTGGGGTCCATGGACTTGTGATTGGCCCTCATCTTGGCAATGGCAGGCTTGGGAAGGGAGCCGTAGACGACGCTGACACCAACACCGGCCTTCTCGAAGACGTTTCCGTCTTGAAGAACGCAGCTGATGCCGCCGCCGCCGTTGGGGCGTGTCCACTCATCCTGACGGAACTTGTGGCCATCGACCTTCTCTAGTTCCCGAACAATAATCTGCTGTTGTTCCTTGATGAACTTCTCCATCCTGAGGCGCATGGAGGAACTCTCGGTTACGCCGGCTTCGGCCTTCTTCAATGCATCCTTCTCGGCGAGGGTCGTAGCTTCGAGCTTTGCCGCGTTCTCGGTAGCATTGTAGTAGGCCAGAGGGGCGGCGAAGCCAACAGCTCCTGCAGCATAAATCAAGCTCCAGGAGGTCTTGGAAGACTGGCCAGGTCCAGATTTGGACCAGAACTGCCTCGTGGTGTTCAATTGGCGAGTGAACCGCGGTGCAGAGGCCTGACCAAGCTTGGTCGTGAGACGCTGGGCTTGTCGGCGAGCTGCCATGATGCTTGTAGTTTGAGACGGGTGCAGTGCTTAGTGACGGTGTAGCATGAACAATTTTCTCCCCACCACCTGCAACTTAGAGGTAGCCGGGAGTGATGAGCAACGCAAAGC
>TR6397|c0_g3
TGGTTTTGAAAAGCGCTCTTCAGAACAAGCTAATTTGAGAAGTTTGGCCAAATAAAATATCAGCTTATTTTGTGCCCAAGTAATTTTTAAGTAAAGTAGAACCATAACAACTTTACTGTTCATTTCTCGCACCTACAATAACACAGTGAAACTTTATGTATCTAATGATTTAAAATCCCGAATTTTGAATCCTGAACCCGGTACTGCTTATTAATCTTCCTTCTTCCCTCTCATAATTATAAAAAAATAAAAATAAAAACATTGTGTTGATGTTGCAGCATGTGGAGTAAATGGAGCACTCTATGCAATAATAATATGTGTGACTGGTTGTCCATGTTTTTACTCATGCTTCTATCGTTCCAAGATGAGACAACAGTACTTATTGAAAGAAAGACCTTGTGGTGATTGTTTGGTTCATTGTTTCTGTGAAACTTGTGCCTTGTGCCAAGAGTACCGTGAGCTCAAAAATCGTGGAGTTGACATGTCCATCGGATGGCATGGAAATGTGGAGAGGCAAAATCGTGGATTGATCATGCCACCAACAGTTGAAGGTGGAATGAATAGATAAGGATTAAGGGGCTTGAGAAAAATCATGAGAGTCTAATGATGAAAATTATATATAATTTGTTAGTGGATTGTGAGTAAGCGATCTGCATCTAGTGTTGTATATGTTTATTAAAGCAAGTGGCTTTGTAAAACTTTCCATTTCATCTAACCCATCGATAGCCTCCTAAACTTGATACCAACTTTTACTTGAAAA
>TR6416|c0_g1
GCCTCTGATAACTCATCATCAGTAGGTGATTTTCCAACAGAAGGAGAAGAAACAAGCTGTTCAACTTCGTCTAAGTGTGAGCTCTCGACATTTTCATCTTGCTTCAATTCATTCTTCTTAAAGAGACGACAAAGCACAAAGGCTCCCTGCCCAGGGTGTGAACCATCCAATGACTTGTCAGTTGCACGATATTCATGAACCACCCAATTGGTCCTCTTACCTTCAGGAGCTCGCCCAATGTAGTATACCAAAGTCTTCTTCATCCCAATCTTCGCCCCCTTTCTAGTAGCTATGCTTCTATCTTTACCGGTAGCTTTCCAGTATCCTCGTTCTGTTGCTCGGTTCAATCGCTGCCCATTTTGGTACTTTCTATCAATGGGACAGAAGTAGAACCACTCATTGTCATTTGACTCTACGACAGACAAATCAGGCAAGTCCCATGGCTCGAATTTACAGATATCAACTTCTCGAATAACACTCACTTTCTCCTCACAACCATTGATCTTCAAGTACAAATAATGATTGATCAGCTCCTCATCGGTGGGGCGAAAACGGTACCCAATCGGTAGAGTATTCAACGGTGGAACTGCCAATTGATTACCCACCGGAAGTACAGCCATTACCAAGATTCAAACTTTATTACCAAAAAAAAAAAAACTGTTGATGAATTTATAGGAATTTGGTTGAAACTAGATGATGTAAGGTGAATCAAGAAAAGGGGTGATTCTTAGTACAATCAAAATAATAACTGAAAAGAAAAAAGTGAAGAAGAGGTAATGAATAAAAAGGTATATGAAGTGGGGT
>TR6416|c1_g1
ACATCATCCCTTAAAGCTAACTGTGGCTAACGCATCCTCATAGTAGATTTAATCTTGGTGATAATATAAACTCAAAGTAGATTAGATGTCATTAATCTTGGTAATAATAGAATCTTTTCATCAAACATATGCGAGGATAAAGTGCATCAGTACAGCAAACTTCCACGCCTTGCTTTGTTTTGGTGTTTCTTCTCTTTTCTCTGCTGGGTTTTGGTGTTCAAGTGAAACGAGAACGGAAGTGGATTCAACACGGTGAAAGATCCCAAAATTTTACCAAGTGTTGGCTAAAATATACACTAGCAAGCCCTTCAAAATATACACTAGCAATCTCTAATATCTCAACTCAAGTTCCTGCTACAATAAACATATAAGGTTAAATTCAACAAAGACGAACCGCCTGTTCATTCTACCCCGAACACACAATCCCATATATAGGGAATCTATAAATACAAGGTAACCGATACACACTATACATAGAGTCTAAAGCAACCCCAGACACCAATAAAGACCACAAGAAGACTTGCAACCACAAGAACCTTGGACATGTAAACGTGTGACGAACTAGAGAGCTTTGTAGTAGTCTTCAAGGACACATCACGACTTTCTTGAACTGGAGAATCAGCTGGTGCACCTTTCACTTGAGAGCTCAAGTCATCAGCCTCCCCACAAACTCTCTCAGATACTTCACGTGTTGTATTATTTGCGGTAGAACTATGTTCATCAGAGGCTTTCTCACCCTCAGTTACTGCTTGATGACTTTCTGCATCCTGACTAGAATCAGTAGGCATGCGACACTCAACTGGTCCAACTTGCATTTTCATTTGGAGACGTATTCTTCTGTTAGCAGTTCCTTGTGGTCTAGATGGCATGTCATCAGGTTGATTATACATTTGCCTGGCCCTGAGTTTAATTCCAGTTCCCGAGCCGGAATCACTGGTTACTGCAGTACTGCAACCACCTGATTGTTCTACTTTTAGTAAGTTGGGGACCTGGCTTCCACCAAAACTAGCAGGATAACCATAATGTCCAGGGTAGGTATTTTGAAGGAAACCAAGATTTCCTACAGCATGATCATTATTGATAACATAAGGTGCACCTCCGATAGCACCACGAGCCTCTAAACCTGTAGCTGCAGTGGAATTAACCCCTCTCTTAACTGCAGCCTCTTGATCAAAGTTGTCCCACAGGATCTCAGGATCAAAGAAGTCCGGTTCCACCGGCCTTTGGGTAACTTCGGCTTCTGACTCACTACATGATCCAGAGTCCTTAATTATTGGGCCAGTTATGCTGTAATTTTTTGTGTCAATATGATGTGATGCCAGTTCTTGTCCAGAATCTTCACACGAAAACTCATCTGAGTTGACGAGTACTGAGTCCAAAAAGTCATTAATATCAAGAGCATTTGTTCCATACTGAAACTGGACATCTTTTTGATAAGCACCAATATCATTATTCAAGGGGGCTTGCAAATAAGAAGATCCAAGTTCCACCTGCATCTGTGAGTGCAATGGGGAGAAGATCTTCCAATCCAGCAGCTGCGATGACGGGTCACAAAAATTTCCCAGCTCTTTTTCAAGATCCTGAACCGGAGGAATGGATGTTATGTCCAACATTTGATCCTCAGTATCATCAGCAATACAGCTGTTGCTGTGACTCTCAATGGGTATTTGTTTGCCATACATATCTCCGTTGTTAAACTTTGCTCCATAGCTTTTACCACCATCACTTAAAGGTTGTATGACCGTTACTGGAGTGGCTGCCTCTGATAATTCATCTTCTGTAGGTGATTTGGCAACTGAAGTGTTCTGTTCAACATCTAAATTGGAAGTTTCAACATGCTCATCCTGCTTCAAATCACTCTTCCTAAACAGGCGACAAAGCACAAAGGCACCCTGGCCAGGGTGTGATCCATCCAATGACTTATCGGTTGCACGATATTCATGAATCACCCAATGAGTCCTCTTGCCTTCAGGAGCTCGACCAATGTAGTATACCAAGGTCTTCTTCATCCCAATTTTTGCTCCCTTCTTAGTAACAATGTTCCTATCTTTACCAGTAGCTTTCCAGTAGCCTCGTTCTGTTGCTCGGTTCAGTCGCTGTCCGTTTTGGTACTTACGATCCTTTGGGCAGAAGAAGAACCACTCGTTGTCATTTGACTCAACCACAGACAAATCAGGTAAATCCCAGGGCTCGAGTTTACATATATCAACTTCTCGAATAACGCTGACTTGACTACCAGCACCGTTGATTTTCAACCTCAGATAATGATTAACAAGCTCCTCGTCCGTCGGCCTGAAACGGTATCCCACCGGCAGAGAATTTAACGGCGGTATACCCATCTGTTTATCTACCGGAAGTACATCGATCGGAGTATCTCCAGGAAGTACGGCCATCAGAAAATAAAAAAAAGATGCAAAGTTTTGAGATGTGACCAAAAAAAGTGAAAAAGCCCAAAAAAAAAAAAGAAGAAAAAAGCAGATGAATAACTAGTTAACTAATAGAAAAAGTGAAGTATTCGAAAGGAGATCTGATTGTGAATTGAAGATTTTATTGATAGAGAAAATAAAACTCCATTGGAAACATGTAAGAAAGTGAGCTCAAATTTTGTGAAAGTGTGTATATGGTGAAAATGCTGACTTCCCCCGTAACTT
>TR6420|c0_g1
GTTACGGGGGTAATAGTAATTATTTTTAGGTCGCCACTCGCCACCGACAGAGGCGATAAGACAGGAAACACCTAGTACTTCCATCTGTTCTTTCCAACATTTAACTCGAGACTGTATATAATACTCCAGTTAATACCACCCATAAAAAGCTTGTAACAATTTCCTTCCACTATTTATTCTTGTGCTGTTAAATTATGGTGGAAGCTTGATTTGGTAAATTTTCCTTCCTTGATTGGATTATATGATTGTGGTTCGCTTCATAATTCTGTTCAAATCTTTGATTTTCTCCGTCTCATGACGTGCTAATTCCTCCGTAATTTTCTCTCATAATTTATGACTTGCCTGTTTCTTCTTTCCTCCCAACTAAAAGAATATAAATAGCCTACTTCATTCTTGAGCTTTTTTCTGGACTTGGGTTTTAGGGTTGTGTTGCTACCACTATCTTCGTTGATTCTTGAGCCTTTTTCTTAACTGGGGTTTTAAGGTTGTAATAAAGATTCTTCCTTATCATGGTTAGGATTTCTCTGGTTTACTTATAATTTGATGAGGCGCCGTTCTCCCACCTCCCAATCTTGTGATGATTCCATGGAGAAAGGGCAAGGCAAAAATCATCACCCTAGGGTTTGCTTATTAGCTTCATTGTCAGGTTTGTTTTGGTTCCTACTATTGTATTTCCATTTTGTCATTCTTGGGGGTAACCATGCTGGTGATTCACCTACTTTGGATCTAAAATCAATCATCACCCCTCAATCAAATCCAGACTCTGTTTCCCTTAATCGTAGAGCAAAAGTTGAAATTGAAATTAATCCCGAGTTAGTAAAGTCTAAGCCACTTCCCAAGAATTCGCGGCCTCATGTTGTTAGGAATAATAGTGCTCGGCGTGATCCTGAGAGCTACCCTTTTATGAGAGCATTGGCAACTGTAGACAATAAAAGTGATCCCTGTGGTGGAAAGTACATCTATGTGCATGACCTTCCTCCAAGATTCAATGAAGATATGCTTAAGGAGTGCAAAACTCTTAGTCCTTGGACCAATATGTGTAAGTTTACTGCTAATGCTGGGATGGGGCCACAAATGGAGAATGCTGATGGAGTGTTCTCTAATACTGGATGGTATGCAACCAATCAGTTTGCTGTGGATGTAATCTTTGGCAACCGGATGAAACAGTACGAGTGCCTCACCAATGATTCCTCTCTGGCTGCTGCCATTTTTGTGCCCTTCTATGCAGGTTTTGACATTGCGAGGTATCTTTGGGGTTACAATGTATCTATGAGGGATGCTGCTTCTCTTGATTTGGTTGATTGGCTACAGAAGAGGCCAGAGTGGAGTATTATGGGGGGTAAGGATCACTTTCTCGTGGCTGGTAGGATAACGTGGGACTTCAGACGATTGTCTGATTCAGATTCGGACTGGGGCAACAGGCTTCTTTTTTTACCTGCTGGGAGAAACATGTCCATGCTTGTGGTTGAATCAAGTCCATGGAATGCAAATGATTTTGGCATCCCATATCCAACATACTTCCATCCAGCAAAGGATGCTGAAGTGTTCACTTGGCAGGACCGGATGAGGAATCTGGAGAGGAAGTGGCTATTTTGTTTTGCTGGTGGACCACGACCCGGGAACCCTAAATCAATCAGGGGTCAGATCATTGATCAATGTAAGGAGTCTAAAGTGTGCAAGTTATTGAAGTGTGGTCAGTCGGGGGAGAGCAAATGTCACTCTCCCAGCAGTATCATGAAGATGTTTCAGAGCTCCCTTTTCTGCCTGCAACCTCAAGGTGATTCATATACAAGAAGGTCCGCTTTTGATGCTATGTTGGCTGGTTGTATACCTGTCTTTTTCCACCCTGCTTCTGCCTACACGCAGTATACATGGCATCTTCCGAAAAACTACTCAGCCTTCTCTGTTTTCATCTCGGAGAATGATGTTCGTAAGAAGAATATAAGCATAGAGGAAAGGTTAAATCAAATTCCTCCAGAGAAGGTGAAGGAAATGCGGGAGGCTGTTATAGATATGATTCCGAGGCTGATTTATGCCGATCCTCGTTCTAAATTGGAGACTCTCAAAGATGCATTTGATGTAGCAGTTCAGGCTGTTATAAATAGAGTTACAAGGCTAAGAAAAGACATCATTGAAGATCGCAAAGATGATAACTTCATTGAGGAGCTCAGTTGGAAATATTCATTGCTGGATGAAGGGCAAACGATTGGAGCTCATGAATGGGATCCATTTTTCGAAAAACCAAAAGATGGAAGTGCAGAGTCTGATAATTCATCAGCAGAAGCCGCTAAAAACTCGTGGAAAAATGAACAGGGACAACAATAATGATGTGGTTTTTTTTCCTTGGCAGCTTAGAATGATAGAACTACTGGTTACACGTCAAGTTGGCATCCGAGTATAAAGACCTGTTTTGGTGAAATTATAAAAACTTTGTGCAGATGGAGGACATATAGTAATACATAATCCTGCTTCTTATATAAATGCAATTGTTGTTTTTCTCCAATTTATGTTATTTATTAGTCATTATTAACAATAAAATCCATATCAATACTTTTTGATCACCAAATGATGTCTATTCAGGTAGGGGTTTCAGTCATCTGATTTTGCGTTATTTCAGTCATGCCTTCTATTTTGTTAATTGATGGGACAGAGTGCCAGGTTAAACAAAGCTTCATTTTGGCTTCTGTCCTTTCATGTTGGGGATAAGATGTATCGCGAGAAGTGGGAAGATCTTACAGAATTGTTGGAGAGAATTTGGGTGTGTAACTTTTGTAATTTGTGTAGTTGGTTCTCAGATTTGTTGGCTATGTTGCAGCTGAAGTTCTGTTTTTTTTTTCCATGTAGTGTGATTCTATAGTTATATGGTGTTTATCCTGTTCTTAAAGGTTTTCTTTCCTGCCTGATCAGATGCTGGTATTGAGGACAAGCTAACGCATTTGCTTCTAAAGTTGGTCTCTCTCTCAAGAACAGAACTTTGTGTATTAGTTATTCTCTCTTATGAACTGAATTGTATTTCTCTGCCGGCAAATATGTGAATACTGTTCTGGAAGCAACGCCTAGAGTGCATGACATTTAAGTTACCGTTGTTAGTGGAAA
>TR6444|c0_g2
GGCAACACTAAATGTCTTGAGTCTATCTAACAAGCCAATTTCAGGTGGGATTGGACCTTCTAGTCTATTGTTGTCTAATCTTAGGGAGTTAAGATAAGAGCAATTTGCAAGTCCAGCTGGGATCGCGCCTGAGAATTGATTGCTCGAGAGATCAACGAGTACAGAATATCCGATCAATTTGTCTATATCCGATGGGATGGTTCCGTATAGCCTGTTGCTTGAAAGATCAAGAAAATTTAAAGAAGTGCAATTTCTTAAGCCTCGCGGAAACTCACCTATTAGTCCCAAGTCTGGAAGACTAATGCTTAAAACTTTGCTCTCATCAGGATGCCAGCACCATATTCCCGTAAATTTGCATATGAATCCTTCTGTCTGATTATCGAATTTCCACGTAGCATTCAAGACACCTAAAGGACCTGCGAACGAATCTTTTATCGATCTCAGGCAATCGATGTCACTCTTTACCGCGTTGCATCTTAGAGAAAAGCTGAAAAGTAGTACAGAAAATGGTAGTACTAGGTAAAGAATGTTGTTACAGCTGCACATTTTTTGAGTGGATTTTTTTGTTTTAGAGTCCATTACTCTTGATTAGAAGGAACATGAAACTTATTGAGTTATTTGCTTAGGCAATTCTGATATTTAAAAATGGCCAGCAGTTGACTTGGGCTTGGGTCAAGCACTGTATAGTGTTTCCACAACTTGGGTCAACTCAGTAGGATGTGTTGTCTGAAGGGGGCAGAGCTAGCTTCGGCGAAGGGTGGTCAAATGCACACTCTTAGTCGAAAAACTATGTGGTGAATTAAGATTAAATGTAAATCATTGTAAGTGTATATTTAATTTTACACACTAGTAACATAACTAAAAATAAAAATTTCACTCGATTTATTAAATTTCTGGCTCTGCCACTGCTCTGATGTAGATAAAACAACACATAATACTAAATTGAAGAATAAGATATATAGTAGCTAGAAAGTAATAATAATATTAATACTGATATATATAAAGATATTATTATAGTTGCATTTTGGTGCTCG
>TR6451|c0_g2
GATTCAAGAAATCCTCCAGCATCACTAGAGCTTTGATATAGAGATTAGGTGGTTTAATTGATTCCGTGATGCGCATGACCTTCTCCAGCTGCTTATTGATCTTGTCAAAGCTCTCCTGCAAGCTTACCCAGTCATTAATCTTCATAGCATTTTTCATCTGATCAACTGTAGCTGACAACTCCTCAAAGCGCTTATCCTTGGCTGACCGAACTACTCGTTTCTGCCCATCCGAATTATCACTGTCGCTGTCATCAGCAGCAAGATATCTTGACCCAGGCCCAGCCGGTGCATCAGTAGTCTCAGCCGGCCCTTCATCCTCCTGCTCGTAATCACTCTCCTCCTCCTCTGTCTCACTATCGCCCTGAGTCCAAAAACGGGAAGCCATATTCTTCAACAAGTTTTTAGAGAAACGGAGATTGAATAAACTGTGCGCCGGAACTGTGGTTTACAGAAAGGTAGCAAGAAGAATGATGAAAGGGGAAGTAGATTTTCTAGTACGAACCCTAGAATATGATAAGGTTTGGG
>TR6461|c0_g1
AGCAGTGGTATTAACGCGGAGTGGGCCTAGTTACGGGGGCTTGTATTGTAGTACAAGAGAAGCTCCATTGCAATTTCCTTCTCCTTTTTTTCCTCTTTTAGTTGACGACGTTATTTGACCATCTTTTTCTTCTGCAATTTTTTTTTTGGATTCCAAACTCTTAAATAATTCATCTCACCTTCTTCCCTCATTCTTCATGTTCCCCCCAAAGACAATTAAAACTAAAATCTCCACTAAAGTCAATACCTTTATTAAGAAATTTTTATTCTCATTTCTCAATAGCAAATGACAAATTAGTTTGGTGCCTATCCATGAGACTATAAAGGAGCTCGCCAAATTCCACGTTTCATACTTCATGCTGACCAAAAGAATATAATTATTTCGTTTTAGTTTATGTGATAGTGTTCGAATTAAAATAAAATATATAACGTGCAAGAGAGATACTATTACTACTGCTACATGTATTATACCAGTCAGCTTTAGAATTTGTTTTAACTTCAATTAATCATGTTTCAAAATCAATCAATCTTCTTCTTGTTTGTGTCTCTGTTTTTCTCATTGGTCAGATCTAGTCCAAATGATGATCCTTCCTCAGCATATTGCCCAAAATCTACCTGCAATGGAGTTGAAATTTCGTATCCTTTCTGGAGACTTGACAATTACAACTCCACTGCTCCTCAGTACTGTGGCTATCCAGGATTCGGTATCAATTGCTCAAGAAATGAACCACATCCCATTATTTACTTTCCAGGCGATGCTTTCTACGTCAAAGATATAGATTATGAAAGCTTGTCTCTCAGTCTAGTGGATATTGATGTTTTCAACGAGTCGTGTCCTAGAGCACGTCACAACCTTACACTGGAGAAATTGCCGTTGATTTTTTCCCGTCCTGATTTGAACCTTACCTTTTACTTCAATTGTACGGAAGCTTTACCTGATGCTCTTCCGGCAGAATGCTTGAAATCGAGTGGAAAAAGGACTTATTTCTACGTTGGTGAAACAGAGCCGGAAGATTTGAACTGGTTTGGGATCTGTCAGGAGAAAGTGGTGGCTACGGTGACGGAGAAGAGAAGCTTCCAGAACGACGATTGGATGGAAAGATTTGGTCCGGCCATGGGTGAGGGATTCATGTTGGACTGGCGGAGCGCGGCGGAGTGCGGGCGGTGTGAGGCATCAGACGGGCGTTGTGGTTATAACAATTCAACCCATGAATTTTTGTGCTATTGCCGAGATGGTACCGTTAAGATTGATAATTGCAAAGGCAAAAAAAGAGATATGAGAGTGAAAGTTGCCGTAGGTAACTGTCTTTTGACCTTGTTCATCTTGCTATTATCCTTCTCTTCAACAATGATCAAAAACTTCCTAGTCACATATTTCTTTCTTTCAGGTGCAGTTGCAGCTGCATTCACAGCCTTTCTGGCATGTGTAATTTTCCTTCTCTATCGTCGTCGACAGAAGAAAAGTCATGCTGGTTCGTCTTTGATATCCAGAAGCATCCTTTCCTATCCCTCCTCAACAAAAGACCCTGAAAAGGTTTCGCACTATTTCGGACTTCACATCTTCGACTACAATGAACTGGAAGAAGCCACAAAAGGTTTTGATTCCAACCAAGAGCTAGGAGAAGGTGGATTTGGCACAGTATATAAAGGTAAACTTCGAGATGGGCGTGTTGTTGCTGTAAAACGTTTATACGAGAACAATTACAAGAGGGTTGAGCAATTCCGGAATGAAATTGAAATTCTCACACGCTTGCGCCATCGAAATCTAGTTACTCTTTATGGATGCACATCTCGCCATGACCGTGAGCTTCTTCTTGTATATGAATATATTCCCAATGGCACAGTTGCTGATCATCTCCATGGAGAATGCTCAAAGCCTGGATCACTTTCATGGAGTACACGAATGAGCATTGCCGTAGAAACTGCAAGCGCGCTAGCCTTTCTCCATAATTCAGATGTCATTCACCGAGATGTAAAAACTAACAATATCCTCCTAGACAATAATTTCTGCGTCAAGGTAGCAGATTTTGGCTTGTCTCGGCTTTTTCCAAATGATGTTACACATGTCTCGACAGCTCCACAGGGTACCCCTGGATATGTTGATCCCCAGTATCACGAATGCTATCAACTCACCAGTAAAAGTGATGTTTATAGTTTCGGGGTGGTACTAATTGAGCTTATATCCTCCTTGCCAGCTGTTGATATCTGTAGGCATCGACATGAAATAAATCTATCAAATATGGCAATTAACAAGATACAGAGCAACGCATTACATGAGCTGGTTGATTCAAGTCTTTGTTTTGACTCCAATGACAAGGTAAAGTTGATGATCACTGCCGTTGCAGAGTTGGCTTTCCAGTGTCTACAGAACGACAGTGATTCGAGACCATCCATGCCAGAAGTTTTGGAGGCTCTACTGGGAATTCAGAGTATGGATAAAACAGCAACAGAAATAGGGAAGCCAAGTCCTGGTGATGATGCTGGTTTGTTGAAGAATCACGCGTTCTCTCTCTCACCCAATTCAGTAATTTCAAAATGGACTAGCAGTAGCAGGTCAACAACACCTGCTTCCAGTACTGACTAAGCTGATGCCCTCAGCTTGTCTAGTTTGTGGTTTTCTTAATAGTGATTCTTGAGCCACCTGCTTTATTGGTCGCCAATACGTGAATTTTCGTGTCTTTGTTTGAGTACTTTGGACCTTTTACTATCTTAAAGAGGTTGTACATATCTCGTATGCACTACTTTAAATTTAACACACTAATTCAATTCATTTCTTAGATTCTTTAGTTAAATTGTTTAGATACTTGTTCAATTGATCATCTTTGCCATAGCAGATTATGAGTGAGTTTTTCCAGGGTGAGTAGTAAGATTCATATTTTATGTCTGATATAGCAGGCTGGTGCTGTTGAATGTATTTGATAAGTAAAGTTTAGTCTTAATGAGCAAGACAGTGTTTTTGAAAAAAAAAAGAAA
>TR6483|c0_g1
TTTTTTTTTTTTTTGCAGAACCAACACATTTATTAGACCACCTCCTGTAAAATACACATTTAACAAATGATAAGAGGTAAAAGCAATCCCCCGTCATAGTTCATCCACTTCAGGAAAAAAAAGATGGCAAAAAGAACTTCTCAGGATGAAGTGAATAGTTCAAATCAATTTGTTCAGTTTACAAGTAAACAATCCGAAAAAACAATTCACATTTTCATGTTGCCTGACTAAAATATATGTGAAGCAACAATATCCTGAAAATGAGATTCCTAATAAAATCACCTCACCTTCAGGATTTACACAAATAAATTCTCTGTAAAGCACTCTCTCAATAAGTCTCATACTTTTCTTTCTCTTAAAAGCTCAAGAAAGCGATCAGCCTGCTAGACACAAGAGATCGATGCACTGGACTAGAGGTGAGTAGCACAAAGAAAACAAACTATAATTGCCTTGAGGTGACTAAATTGACCTTGGGCCCTAAAAATCACCCAGTACAGTACAACTTGACACAGGCTACTAGTCCTCGACCAAAAAAAATGACCAAGAACTGACACATGGGAATCTACTTCGATCAGCCAAATGTTAGTTGATATAACCTATCTATATGCTTGTTATTCTCAGATAAATTTACCAATACCCAGATCCCTGTGACACATGCTTTAGGCAGGAGCCCAAAAAGGGGGGCTTGGAAGCCTATAATCCCAAAATGAATGCATGTATCTCAGTCCAACTGGAAACGGTGTAAAGAATACCAGACATCCCCCTCCAACCAGAACAGCCACCTTCAGCTAGTTCTCTCTGTTTTGTTACCAAACCAGAGAACAATGGAACAAAAGAAATACCAAACTGTTCACCAAGTCTCTTGAGGCCAGCACTCAGACCAATCACAATGCCCACATCTGCATTCAGCAGGCAAAGGAAGTCACCAACTGAACCTCCAACATAAACGGTAGTGTGTTTGCCATTATTCCCACGGGACTTCAGGATGTCGTTGAAGGCTTGAAGCTTGTCCATAGGAGATTCCATCTTCTTAATGATGTCACCAGTGGTAACAGATCCTTCATAAGGTAACTCATTTGAGTGCACATTTAACACTGGTAAGGCCCCTGCTAATGGGAGAGAATATCAACCAACAGCTTAAAGTTGAAGAAATCAATCCATATCTAACAGAAAAATTCCACAAAACATATTTTTTCCCTTAACCATAAGAGTATGACGGAATCTCAACGCCAAGTCACTCTCTCAAAGCTTAATGTCTACCTAACCTTTTTCAGTGGATCAAGTCAAACTGACCAATTTTTGGATTTTGTTAGCTCCCTAGTGATAGATTGATACATTGAAAAGTATTATCAAACTCTTTTTTGTGCATTTTTATTTCTGTCTTGTCATTTTTAATTATGCATCATCTTGATGCTTTTCAATGAAATATCATTACTTCATCAAAAAAGAAAAAATCCATAACTATAGGTACACAACCTAGTTCCACTGACAAGTTTGTTTATATCTCATTAGTGTTCACAGCTGCACTATAGAATACCGGGCATATATTATCAACGAACAATCCCGGTGTGCATTTTGTACAATTTTTGGGTTGATAAGAAAAAAATGAATTTCAATTTCCTGCTTTGAGCACATTCAGCAAGTTAATTTTATAAAGTATTGGAGACATTTTCCTTGTTTTGTGTTCTGCAGCAATGTACATTGATGGAGTGCAAAAGTTCTTGCTAGCTATTCTTCATGATCAACCTTAGAAAATTCCTAGTAGTCTCTACTCTTAACTTTATCCTCCACTGAGATGCATAATCACCTTCTCCTGCGAACTCTCAATCCTTCACAGGGATCTCTAGTGTGGATCATCCTAATTGTTATCTTTACAACTCAAGATCCACTATTTAGCCCTCAAAACTTCAATGTTGGTGACTTTGATATAATGCCAAATCTGAAAATATACAACTCGATGAAGTGCATGATCATGCAATGAGCCGAAACAAGCATACCTGATGAAAAAGCTGATCTGATGAGATCTCCAGACCAGCAATACGACAGTATATGAACATCTGCATGCATGTTTTCACTTCCTAAAATTTCTTGCAAAACATTTTTGCAACCATTTTGGAAGATGAGGTGTTCCCCGACTCGTTTTATGTCTTCCTGACTCAACCCTCTTAATACACCAGAACAGACCACCATATCATTTGCTCTACTTTCAAAATCAGATAGCTGCACTAGTGCTTTACACAGACCCTCATAATCAAATCTCCCAACTGTTTTACTAGGCATGATACTTTCTATGCATTGCTCATATTCCTCAATATACTTGCTGGAAAGATTGCTCCAAGTGGCCCGAAGATCAGCTGCAGAAACATGAGGATAAGGGGATTCACAATCATCCAGATCACTCTTTGCTGCTGCAATGATAGCAACATCTGCCAAAAGGGCTGAGGAATCAACAGCACTGCATGTCATGTCAAAATCACAAAACAGAGTAAGATTGCATCCTGCTGGCTCTTGGACTTGAGAAATGGGGGTTACAGTGGACTGAGTAATTGGCTGAGCAGAGATGAATTCCAACTCAAGTTTCATAGCTTGGTGATACAGCTTTTCCACAACATCAAGTTCTTCGCAAGTCAAGGTAACACTTAGTTTATCCAGCAAGTCCTCAATCCTTGAAGCATATGCCTCAAAACTTTCTGAACACAGACAGTCGATCCATCTCTCATAGATGTTATTGCTCTCTTCAGTGACTAGAACAGCCTTGATCTCCTTGCTAAGAAAGCTGTAAAGCCTCATACAGGGTGCAATAGCACTAAGTGCATAGGCAGCAAGCCGTGTCTTCTCAAAAGGAGTCACAATTTTACCACGACCTTTTTCCCCTTCAACTTTTCCTGCTGCTGTCGCCAGCAAGAAGTCGGTGTATCTAACTGTGGCATTATCACAAGTGCTAACTTTTGGAAGTTCAAAGCCCCATTCCCGTACAAGATCATCTTGATCTTTAAGCTTCCTTAGCACACGCTTTCTCATTCCACGAATAGCTTCCTTATCTTCATCGTCATCAGCATAATCTTCCGCCAGTTCATATGCCTGAGCAAAAGCTTGAAGGAAAATACATCTTGAGAGATACAGTGAAGAAATGATTTGGAATCCAAAGTCCCAGATGCCAAACACACTATAAAAGGAGTATAAAGAGCACACAGAGATTCATTATTGAACTTGACCCAAAGCCTCCTTGCTATTCCACCATCATCTGGGGTTGCTTGCAATCCTTCCATATCGTCTCCAACTTTTCAAACTAATCTGAGCTTTTCACTACAAGTAGCACCAGTTCTTACTTTAAAAGCTGTTAACTTCCTTGACAACTTTGACCCGTCAGATTGAGAGGAAAATTGCCAACTTTGTTTGAAAAAGTGTTTGTAAGAAAGACGTGAGGGAAAGTCCAAGTTTTTATAGATTTGGTCTAAAAAGAGAAACGGGAATGCGCGTTTGTTAGTGAGAAAGAGTAAAGGAAGGGGGAAGAGGAGACTAAGTCTGAATCGGTCACACAGATTGAATTGAATGGTCGTGTCTTACCAAAGGAAGAAGAAGAATTGATTGGTGTAAGGAAGGAATCAAAGAGTTGAAAAGAGAAGGGGGGAAAAAGGGGCGCAAAATGCGGTGGCAACTAAGCAAGTTGCAGGTACACCATCCGGAACACACTACCTACTACTCTGCGTGCTTTCGTTGAAACTACCCACCGCATCTTTCATTCCCTTCCCCCTCTTCCTTGTGAATCCAACTTATTGCTATCCCCCGGAACT
>TR6579|c0_g1
TCAATTGTTTCTACATATCCATAGTATCAATTGTTTCTACATATCCATAGTATCAATTGTTTCTACATATCCATAATATAAAATTGTGTTAATTATAAAGACCAAAAAAACTCCTACCACAAAGGGTAAAAGGGAAGAAGTAAAAATAAAAGATTCATAATACCTCTTTATAAAATTGTCTCTTGATCTTTTGGACTATATATCTTGAGCATAGAAGTCAATAATCTCCTTGAGATTGAGGTTAAACAAAGAAGAGCAATCATTTTGCATCAACCACAACATGTGTTCAAACAAAATAGCATCAACATCAACATAAATAACTTTTTTTGCTATATTTTCTTTGACTCTTTCTCTATCTTCTTTCCTCATCACCATATCAATCAAACTTCTAAATGGACTTTCTTCTAACACAAATGCCTCCACCAAGAATTCTCTCTTCTCTTTTCCCACCACCACAGTTACCGGATAATCATCTGAACGATCTTCTACAAGTGGTCTATACCCTAATAATCGGCCCGAGCATCGCCTTGTCAAGATTGCTACTGGCAATACTATGCAATCCATCAAATGATACAAAAATTATGATACACTATAGTATTTTGTATATATGATGAGATAATTTTTTTCCCTTTTCTTTTGAGGTTATTTTGGTAATGAAAAGGAACAAGCCAACGGCTAGTGTCCCCCGTAACTAGGCCG
>TR6585|c0_g2
GAAAAGAAGAGAAGGTATTGACAACAACAAGAATACAATAGAAGTAACCCCACGAGCTTCAATTATATCAGATGTGACCCCTGCCAAAACCCCTCCGACGACTCCTCCTATATCAAAAATTGTCGAAAGGATCCCAGCACTTTGGTTAGACAGCTGCACACCAGCAACAACTGTATGCCTTAAGTAGAAGGGCAACCAATACAAAAAAGTGTAGGCCACTAGCTTGGAGAAAAACAAGCAGAATGCAAACGGTGCCACTCCTGGTAAACTCCAGGCTTGCAAGAATCCAATTGCACCAGCACCCTCCATTTCAGGTTCCACCACCCCCTCCTCTTCGGCTTCACCAGTCTCCGACCCCACCAATGCAAATCCTTCCACATTCATCTCAATCTCCTTTGAAGCCAATTCAAGACCAATGTGATCAGGACTCACTACAAGAAACATATAAACTAAAGCTGCCACAACCGAAATGAATATCCCAGGCAATAAGAAAGACCAACCCCAACCAAAACCCAATACAGATGAGGCAACTAAAGAACCTATAATATTACCAACAGAGGTATTTGAATTCCACACTCCCATTATCAACCCCCTTTTAGCCTTCCCAAACCAATTTCCCATCACAGCCACAACACAAGGCCATCCAATAGACTGAAAAAGGCCACACAAAATCTGAACAATTAGAAAAAACCCAAGCCAATGCACTTTAAGAAAATAACCTAAACCAAAAGCAATCACCAAAATCCCACTACTCAACATCCCAAAAGTCAAGAAAAGCCTCAAATCAATATTATCACCAATATGACCAGCAAAATACATCCCAATTGAATATGCTAACAAGAATGCAAGATCAAGCTCCCCTAAACGGTGTGTTCCACTAGGACCCTCAAATGGGGCCCACCCAGTCCCATCAATGGCAGTTTCAGTTCCATTAACAGCTTTGATCTCAGGTCCAAGAACTGATTTTACTATACTTGGTGGTTTCCTAGAGGCATGAAAAGCTGCATATGCTATAAAAGTTAGGAAAAGGACCAAAGACTTGTGGAAAGTTAGAGTCTTTTCAGGTGGATTGAGTGTGGGGAAGAGATTGAGACCCGGTGCTGGCTTTATAGGTGGAACTGAATTAAGGGGTTTCAGTTCCATCATATTTTTACAATCTCATACATTCAAAATCAAATCTTTATATGTTTTTTGTGTGATTTGACTCGATCTTATATATGAGGTTTATGTACAGGGCAAGATTTACAGATAAATTCTGCAAAAGGGTATTTGAATTTCCCTCTTCTTCTTCTTTTGGAAATGTTTGTTCAGATCTAAATGCCTGAAATGTGTCTATGTCGTAGAAGTTAAGGAAGAGATATTTGGGAGTTTTTGACTGTCTTCCCAGGAACCTCCCCCCCCGTACTA
>TR6587|c0_g2
ACTAGTATGTATATGTCTACTACTAGTTATTACATAACTATAAATTGACATAATTATCTCCTTGTACCTTGTAATAAATTTCACTATCTACTTCCTAGGAATTTGAGCAACAATGATCCCAACATTCTTCCTAGTTTTTCTTGGCCTACTACTGATTAGTATTGTTGGTAGATTCTTGTATAGATCATGGTGGTATCCTATTTCCATAACAAATATGATGAAATCACAGGGGATAACAGGTCCACCTTACAAGTTTTTTAATGGGAATGACGACAAAGAAATTAGAGACATGGAGAGGATATCCAACTCTGGTCCCATGGAGCTAAGACATGACATATTCTCTACAGTTCAACCTCATATCCACACATGGATCAAGCTATATGGAAAGAATTTTCTTGCTTGGCATGGTTGTGAGCCAGAATTGGTTGTAACTGATGTTGACTTGATCAAAGAACTTCTTAGCAACAAGGAGGGTGCAATAACTCTGCCTAAATATGACGGTCCTTTATTGGATTTATTTGGGAATGGACTTTCTTTGTCAGAGGGCCAAAAATGGTCCAAACTTCGAAAAGTGGCTGATTATGCATTCCATGGACAAAGCTTGAAGGGAATGATTCCAGCAATGATAGAAACAGCAGAAGCAATGTTGAAAACATGGAAATCTTATGAAGGTAAAGAGATCGATGTGTTTGAACATTTTAAGCTTATGAGCTCGGAAGTCATCTCAAAAACTGCTTTCGGAAGCAGCTACTTGGAGGGGAAGCATATATTCCAAATGTTAGACAAACTATCTCAAATCGTCTACATGAACATTGGAAAGCCTAGGATTCCTGGAATCAAGTATGACAAGAAACACAACTGTTTATTTACTCGGATAAATTTTATCATTCTGTTTGATTATCTAATAATGACACAAGTATATATCTAATAAAGACAAAACTGATATCAACATGTATCTGTCTTTATATCCATCATAAAGATTCCCTTACACATTAATCATCATTGTCATAAATCTTTGCTTAAATATAATTTCAAAGTTAAATAGAGTTACATAT
>TR6592|c0_g1
AGTTAGGGGGGACCCATCCATTCATTTCAAATTTCTAAAATATTTTTCAATGGAATTCGAAACTCACGCTCTCAACTCTCAGTCTTCCTTTCTAGTTACCAATGCTGCTAGTGTCCGGAAATGTCAGTGCCCTGACATCGCCGGAGATGAGATTCCGGCGGATATACCGACGACACGTCATGCCATAGCCGCAACGGCAGTGCAGAAGGTTTACCGGAGTTATCGCACCCGGCGCATGTTAGCGGATTCTGCTTTGGTTGCCGAAGAACTCTGGTGGCAGGCGATAGATTATGCTCGATTGAATCACAGTACAATTTCATTCTTCAATGTCCCCCAACCTGAGACGGCAGCTTCACGGTGGAATCGCATCAGTTTAAATGCTTCCAAGGTTGGCAAGGGATTGTCAAGAGATGGAAAAGCTCAGAAACTAGCTTTTCAGCACTGGATTGAGGCAGTGAGTCACTTCCCAGTGCTACTTTATTTGAATGTGCCCCATCTACATTATTGATGTTTGTATATGTCAGCAAAATCGGTTCTGGACCGTAAAACGGAGCAAAACAAAGAAAGAAGATAGAGGAAAAGAGCTAATTGTATTTCACTCGATAAAGACCTCTAATTACATTATTCTATTATTATTGTTGGAGTTGCTAAGGCTTGTGATGATATGGGATGATATGGGTCATTATATCTGAGGCCTATTCTATGTTATATCTCGTATACATGTATATATATATCTGAGGCCCATCCGGTTTGTGAATGTATTTTATTTTGTTTCATTTTAGTCCATGTATATAAAGGGAGAAGGGACTAATCTGTAATTGGGATTTCTTATTATTTGTTTTGTAATTTCTCTGATGAAATGAAAACTCATCTTTCTCTCTAAAAAAACACACACAA
>TR6599|c0_g1
CGGGGGATCACAAAAACAATACTGGATTACTACTTTGTGTGTTCAATAGCCGAAAAAACAAGTTAAAAACAGTCGTCGTTCTTTCTTATTTTCCTCAAGTGTTTTTTGAATCTTGATCAAAGAGAGAAAAAAGATGGCACAATACGGTAACCAAGACCAAATGCGCCAGGCTACTGATGAATATGGAAACCGTGTCCAAGAAACTGGAGCCTATGGAACTCATCAAGGTACCGGTATGGGGGGCACTGGTGGAATGGGGGCTGTGGGTGGAGAATATGGAACTCAAGGTACTGGTACGGGTATGGGCATGGGTACTGGTGGAACCCATGGAACTCAAGGTACGGGTATGGGTATGGGTACTGGTACCCATCACCATGAGGGACAACAACAGCTTCATCGATCCGACAGCTCTAGCTCTTCGGAGGATGATGGACAAGGAGGGAGGAGAAAGAAGGGCATGAAGGAGAAGATAATGGAGAAGATGCCAGGAGGACATGGGCAGCAGGAAGGTCAACATGGGCAAACAACAACCTATGGTACTACTGAAGAAGCTGGAGAGAAGAAGGGAATGATGGACAAAATCAAGGAGAAGATCCCTGGGATGCATTGAACAATATGATGTTGATCATCGATCCTTTAATTTGTGCTTATAATGAATAAGGAGTCTAAAAATTAGTGCATTGATTTTATTTCAATGCACTAATTAGTGAGTTATAATCTTCATTGTCGTGTGTTTTAGAGTCGTGTAAGGGCAGTGTGCTGACGCCATGTGTATATAGGCGGCCTTGCCCGGCTCCTTCTGTTTTTTCTTTTTTTCAAGAAGAAAGGTGAGTTTACTACTTTACTATATATGGTGTATAAGGGTTGTGCTTCCATGAGTGGAAAGCAATGATGTCCATATGCATCATGTTCATGTGTTGTGGTGTCCCTTGTTTAATGATGTTTTGGAAATAATATGTAAGTTTTACGTTGTGCCTAAAAACACACACA
>TR6601|c0_g1
ATGTTTTCTCCGAGAACTACAACAACAACAACAACAATGTTTTCTCCGAGAATTACAACAACAACAACAATAACGGTTTCTCCAACAATTACTACATCAACAACAATGGTTACTCCGAGAATATGGCAGAGAGGCAAGGCTTAAGCGATACACGATTCTTGGACAATGGCAAGTACTACTACGACATCAAGAATGAGAATCCCAACAACAACAACAACAATGCCTACTCCACGAACTACAACTATGCTAGCAGCTACAATAACAATGCCAATATGGTGGAAAGGCAAGGATTGAGTGACACTAGATATTCGGACAACGGCAACTACTTTTATGGTAAAAATGGTGAGAAAATGACCATGGAGGAATTTAAAAGACAGCAGGACTATCCAGGCACTGAGAATCAGTATGAACTTCCTTGAAGATAAACAAACATTTACCAATTGGTTCAGAGCAGAAGGACAAAAGCAAGGGACATGAAAATAGATTTTACAGAGTTTGATTGAATTTTAAGTTATTATTATGAGTGAGTGTTTGTGCATTAGTTCTACTTGTGTCTGCAAACACCTTTTTTTGTATTTGTTTTATAGTTATGCAAATCAGACCAAGGGAACTTTCTGATGTTCAACACTTCTGAATTTTTTTACACTTACTTTTTATAATGACATTGAAGCTTCATGCCTGGTTGTAAACTTGTACCAATATTTTTATACCTCAGTTCACTTATTCCTTTTTGTCTTTTTGGGTAACAAGGGAATCCGCAGTCGCTATTCACTCTATATTCTTGAGCATTTAGTCAATTCATCAGTTAGTAATAGAGGTTTCATAAGCA
>TR6603|c0_g1
GCAAAAAGCTTGGCAATAAAAGCTTCTGTAGCTGCTTTCTGAAGCTTTTCATCTTCATCATCGAAGGCCTTGAACTGTGTTTTCTTGAGTAACTCGCTCTTCAGTACGTCATTCTTTGCGATATCATCCTTGACATGTTCACTGATTTTTGGCTTCTGATTTCCACCTGTTAGAGCTCGAATGTGCAAAACCTTAGCAAACGTACGAGCCAATTTGCTCTTACTCGGGGTCACAGCAGACCGATTAACTGAATCCATCTTTGTTCAAAACCTTCAGAAAATGAACGGCAGAATATTCAGCTTCTTTGCCCAAGGAATAACACCATTAATCCTCCATTCAAAACAACCTCTTTCTCTCTTAAGGAATAATTTAACCTGTACGGCAAACAAAAAAAAATGAACACGCAAACGTTTATGATGCTGCAGAAACAAATTTCTGTATCAGTAGAAAGCTGGCATTGAAACAGAGATGATGAGATAAATAATGATAGAGAATCTTCAACGGCTATTATGATGATGGAGCTTTTATGTGTTTTTGGATAGGGGAAAAAATTTTGGTGAGTGTTTTAGGGGAAACAGAGGAAAAATCGGAGCTCGAGGTCCCCCGTAAACT
>TR6615|c0_g1
TGAATGAACCAACTTGAATAATAGAGGTCAACACGTCTTGGCTTGTCTTTCCTGGGAATAGTAGGACATGGCACTCCCTTTGTTACACAATAATATGATCTTCCTGACTCCCATATTCGACGGCCAAATATATATTCTCTATCACTGCAGAAAAATGGGAATTTTCGAACCCAATGCACAACCATTGTTCCTGTTGTGGGGCACTCTTCTATCGTTTCAGCATGTACAAGCATGTTGTCCCACTTCACTCGAAACTCATCATCCCAGAAAAAGTCCCTCAATAACTCGGGCGTCGCGTCCTCATACACAGTTCGGCTGCAATATTGAGGGGGACCATTCTCTAGATCACGTTGCCACGCTTGATAGCTCATATTAGGGGCAGAACGATCCATCATGTGTTTCCACGGAGGACCTCCATCTTTCCTCTCAACAAGATGCCATAAATGATCCAAATCTTCATCTGTTATTGGTAAAGTATTCAGCTGTGATGGACCACTGCCAAATTGTTCAACCTCTGAGCCAGCATCCTCATAAGAAGAAGTAAAGCTAGGGGTACGAGCCTTAGCGGAATGAAAGTTGTGGGGTTGGGTTAATTCCAAAACTTGGGACGTTGAAGCAACAGTGGGCGAAGAAGGCGCTGAAAATTCAAACTTATAATTCTTCCAACAAGCCCATTTCGGTTTCCAAATCCATCCTACCATAATACCCACAAGAAATGCAATCCAAACAGGACCAAGAAACATCATAATCTCCACAGATACTGCACCTATTGTGGGTCTTTCAAGAATCTCCATAAATGCCTCAACTAACACCATATCTACACCTAATAATAACAAAGGGGGAAAGGGAACCAAAAAATAAAGGGGGCAAAGAAAGATATTAAGAAGAGGAAGCCAAAGATTTTGTGATAAGATTGAAAAGGAAACGAAAGGTGGAGAGTGAGTTTCTAGAAATAACGGGGTTGTGGGGAATTTATTGTGGTGTGAAGAAAGTACAGCGCAGCAGATTGGTAAGGAAAGAGAGAGAAGAAAATGGAGAAAAATAAGGAAAGGGATAAAATGCGAGAAAGAAGGGGGAGTATTTCTTTTGGATAAGGAAGAGGGATAGAGTGGACTGCTGGTGCGGTCCCCCGTAACTAGGCCG
>TR6622|c0_g2
AGAGTATTTTGGGAAACACTTGAGTGCTTGCTTCTAGTTAGACTGTTCGTTGTGGTGTAGGGCTATCTTGCACAAGTGCTTGCTTTTGACTACCAGCTTTCTGTAATTGCGATTGATGCTTGTTCACATCATGGTAAGATTACTGATGCACGTGCAGAGCGAATCAGGAAACACTATGCAGCTAAGATGCGTAAAAACTGCTCCGAACACAGAGAGTTTAGTGTGCCAAAGACAGTTACATGCCGAGTGCTGTCTTCTGACACACTGAAGGCCTTGAGTAACTCCCCAGTAGAGAATGATTATGCAGGGAATCAACACTTGAGCCAAAGATGTTCAGTCCCTCAGCCATCTCGACTTGCTGAGGATATACTACCTTCTCTATCTTATAATGATTCTGCTTTGGTTATTGCTGGACTTCATGCCTGTGGAGACCTCTCAGTGACAATGTTGAGGTGGGTACCATACTGTATAGCTGTGTTCCTTTCTAAGTCTCATGAGGTTGTGCTGAACTAAAGGCTTCTAGGACAAACCATGAATGTTCATGGGTTACTCCATTTGTCTGACTGGTCAGTGGAGTTCGGCTTGCGTTATTTATTGCATAAAATACTATGTACAGAAAGATGGATATCCCTTGTTTATTCTCCTTTGTCACTCTAAGACCTTAAAATTTCATTTGGAATAAGTTCTAGGTTTTATGTTTCTATCATATATTGTATTCTGAGAAGCTTTATGTGAATAATTCTTTACTAAATGCCTTATTCTTATCTTTGTTTGCTGTATGAAATCATTTTAGGTTATGATAGTCCCTCCCAATTTGATATATGTGTGATGTTTAGTTGACTCAATATTTCTTATAATTAAGGACATTCTTGGAATGTGACAAAGCTAAAGCGGTGATTAGCGTTGGTTGCTGTTATAACTTGCTTTCTGAGGAAGTCATTGGCATAGCAGATTCTTCTTGTGGTTTTCCTGTAAGTCAAGGCGTTAAATCTGCTGGAGTAATGCTTGGCAAAAGTGCTCGCGATCTAGCTTGTCAGAGTGCTGATAGATGGGGAGGCTTGGGTGAGCAAGCAGGGGTTCATAACTTTGAGTTGCATGCATTCCGTGCGGCCCTCCAGATGGTTCTGTTCAGACATTATCCAAACATATTGGCAGAAAGCCCCACAATAGGGCGTCAAGGTAAAGCCTTACGACGCCAACAGAATCAGAGGATCCTGGAGTCTAATTTGCATTATGGGGCTCCTTCAGAATCTGGCGAACCACAGGAGAGTGTGGCGTTTCTTCATGAATGCTCTTCTATTCAGAGTTCTAAAAGCAGCGAGTCTAGAGTTGTGGACAGATATTCACTATTTGTAAAATTTTGCGAGTCTGGATTAGGTCGCCTACATCTCCCTCATTTGGAGGATACAACTTACAGTGCAGTCTGGAGGGAGTCTGAATCATATGCTGAGTTAATAGGTCCTTATTGGTCTCTTCGTGCTGCCCTGGGCCCCGTTTTGGAAACTCTTATACTGCTTGATCGATTATTGCTCCTCCAGGAGTATGGCAATGATCTGGAAGCAAGGCTTTTACCAATTTTTAATCCTGTATTATCTCCGAGGAATATGGCTATCATAGCTAAGAAAATTAGGAAGTAGAAATTTTTCCAAAGTCCCCCAAAAATGTAATTTAAGATACTGTGTAGAAGTTTTATCTATAGATATTTGTTAGCAAGGTGTTGGCTGAAAGGTTTTCTTTACACATTTGATCTCATGTGGTCCACTGCTGGTTTTCTCTTATTTTAGAAGACTTGACTCAGAATTGGCGTGATGGTTATCAATTGAACCGTTATTCTTAAGATGTGGATTTGTTTAATATCAACCAGTTACCTTCTATAATCTTTTATCTATCCAACCTATTGCTTTCTTAGATGCTTATTGGTTTCAAATTATGACCACTTCTGATTATCTTATGGACCTTTATTCACTTGGGATATAATATCATGAGAAACTGTGCTTGTTTTTGACAAAA
>TR6641|c0_g1
ATCATCACCATCACTGGGTAAAAGTGAATTGGAATTTAAGGCTGTAAAAATCATCAAGACAAGTGAAACTATCACTGACAGTCCAAAAAGAAGCAGCATTAGTATGTGGGAAGCAGTGTTCTTCATTTCTTGAGCATATTTGGTTGATGCCATTGCCATCACTGTTAAAGGGAAAGAATATGCCCACCATGATACATTGAATTTCTTCATTGACCTCTTGAATAAGGCTGGTCTTGATGCCAGTGAAAGGAAGAGGAAAAGGGATAGGAAGAAGAGCATCTTGGAAGAAGAATCGAACTTTCCATAAATAGAGTCCCATGCCAAGCTAGCCATGCTGGGAGCAGCTAAGAACAAGAAGAATACTGGCCTTAGCATTGCTGGAATTGAACTACTTCCTGGCAACCTTTGATAAAGTGTCACAAATAGCACTAAATAATGTGACATTCCAATTGCAAACAATAATAGTGCACTCTCATTCCATCCCATTTCAGCAGCTGCCCTTGATCCTACCAAATTCCCAATAACCGATAATTGACTCGTCGGATTCGCCACTCCTGATAAGAAGCGCTTCCCCTTTGTGATCCATTGTCCATATATCTTGATATCCAGTGCCAATATAGGTACAACGAAGATCCACCAAAGTACAACATAATAAACCTCTTTGGGTTTGAATAATGGGGTGGCTTGAAGCAACACAAGCCAAGAAATCCACGGGGCAAAAAGGTAATTCACTCCAACATGGTGCAAGAACTCACTTTTCACCATGTCAAAGTGAAAAATGAGACGAAGTAAATATAGTAAGGAAAGTGATGCTAATGACAATAAAGCTAAAGACCATATAAGAATGAAAGCTGTAGAGGGAAGCATTCGAAAAATATTTCGAAACTTATGTATGTCATCCGATGGCTCACTTAATGTTTTCCATAATAATGCTTGACTGCATAGAGAAAGGCTTATTCTAAAATAACCCGCATGAAATCTACTTAATATTGTTGAAAAATTGTTCTTTTGTGTTAACAAAATTCCAGTTTGGAGCA
>TR6673|c0_g1
GAAACATAAACTTGCATGCATGGGGACATTTGTTGGGCACCTAGTACCTGGCTTGGCCTTAGCCCTTGTTGGTTTTTGGCATACAATTAGCACCATTAGAGCCAACTATCATAATGGATCTACAAAATTCAGATCCAGGTTTTGGTACTCTTTCAAGACTCCTCTTCCTAATTGTCTACAACACATTGATCTCATTCTTTTCTTGTCCTTCTCCCTCTTTTGCATACTTGTCCAGTTCATAGACTACCCTTCTCTTCACTTATCATTCAAGCTTCATAACATTGAACATGCCACCATGTTCCTAAACTTGACCGTGTTCGCGGGGTTCGCTCTTGTTTCTGAGATAAGCAACTTAGCTGATCATCAGATGCTACATGGGATCTTAGGCATACTTGCTACATCTGTTTTTGGTCAGGAGCTTTTCTTACTTCACTATCATTCAACTGATCATGTTGGGATTGAAGGCCATTACCACTGGCTACTCCAACTTGTTGTGTGGATATCACTTATCTCAGCTCTTGTTGTTACTTGCTACCCTTCTTGTCTCCCTTCAGCACTTGTGCTCTCGATTTCTGTCGTTTTCCAAGGTCTTTGGTTCATCAACATGGGATTCAACCTATGGTTCCCGCGCTTTGTTCCACATGGATGTGTTACTACGCGATCAACTAGTAGTGATCAAGGATCGGTCATGTGTCATACGGATGAGGCTGATTTAAGAGCCAGAGCTATCGCGAACTTGCAGTTTAGCTGGATACTTGGAGCTATCTTGATCCTTGTGGCTTCTATCTCGTTTATATTCGCCAGAAATCGAGCAGATAGGACTCTGTTGTCCAAGTATGAGCAGCTCCAGAGTAGGAACAGAGACATCCCAGTAACAATTCATTGCTTGAAGCAAACTAGTAGATAAAGAGATGTACATATTATTAGGCATCAAATGCCAAAATTAAAATAAACTTCAATGGATGTGAACTAAACTTCACTTGGTTTTATGTTCTCTTTACTCTGTACCCTCTCTCCCCTTAAATCATGTTACTTTTCCATTAGGTGTGCATGAAAACACACATAAATTATGCTAAAACTCGAGCAGCTTCTTGAAAAACACACAC
>TR6747|c0_g1
AGTACGGGGGATCACACAAAAACAATTCTCTTCACTGATCTACTTCTTCTATACCCTGGTGGTATTTTCTTTTGTTCTTTTTTCCTTCTGTCTTGCATTTGTTACCGCCGGTTCGGTAGCTATTCACAGGTCATTATTTCACGGTTTTGATACATTCTCTATCTTTTTTTCTATTCTTTTCTATCCAAGCTTCATAATCCACCCATCTCAATCCCTCAAAATGCATCACCTCACCTTCCTCTTCGCCGCTGGTCTCATCAGCACCATTTCTGCAGCACCTCTTCCCGCCGCCAACGATGCTCTCCTTGACTTCCAGGCTCGTTCCGGCTACGCCGATGACGATACCCTGGCAAGGATCGCCAGAAGTCTTGATGCACTGGATCAAGAACTCGAGGAGCGTGGTCTTTTCGACAAGAACCCCAAGCCCTTCAACCCTGACAAGACTCCCAACAAGCTCAAGAAGGCTGAGCCAGTCCCCAAGCAGCCCAACAAGCAGCCCAAGACCTCCAACACGCTGAAGAAGGAGAAGAAGGGTTCCAAGCCTAACCCTGCCACCAACTTCCGTCGTGGATTCGGCAAGGAGCCCAAGCCATTCAATCCTGACAAGACTCCTAACAAGCTCAAGAAGGCTGAGCCAGTTCCTAAGGTGCCCAACAAGCAGCCTAAGACTACCAACACTCTCACAAAGGACAAGAAGCACAAGACGAACCCTGCGACTAACTTCCGTCGTGGGTTCGGCAAGGAGCCCAAGCCCTTCAACCCTGACAAGACTCCCAACAAGCTCAAGAAGGCTGAACCTGTCCCTAAGGTGCCCAACAAGCAGCC
>TR6756|c0_g1
AGTTACGGGGGAGAAACAAGTCTTGAAAAGTCATCTTAACACTTAGGGTCACATTTCCATCTTCTCTTTCCCTTCAACAATGGAAAATTTTCCCTATAACTCAAACCCTAATAACCCTAATAATAATGGGGATACTTATAGCTCCAATTATATCGATACACCGGAGAATTTTGATCTCTCCGATTATTATCTCTTCCCTGAAGATGGATCGAGTGACGACTTTTTATCTCAAAATGAATTTATCCAAAGTGTTTGTGACAACAATGGATCATATTCCAATATTAATCCCACTCCAACTACTCATCATAACATAAAATGTACAAATGGTATAACAAAGAAGGTTAATGCAAAGTCTAGGGTTGCATTTAGATTTAGATCAGAATTGGAGGTGTTGGATGATGGATTTAAATGGAGGAAATATGGGAAGAAGATGGTCAAGAATAGTCCATATCCAAGGAATTATTATAAATGTTCAAGTGGAGGATGCAATGTTAAGAAGAGAGTTGAAAGGGACAATGAAGATTCAAGCTATGTCATCACTACCTATGAAGGAATTCACAACCATGAGAGCCCCTATGTGCTTCACTACACACAATTCCCTCCCAACAATATTCCCTTTCATAACCTTCACCTTTAGAACCTTTTCGTTGTCCTACTCGAACACTCTCATGGACCTATGGAAGCTTGCTCACTAGCTCACGTATCATCCTCATCTCATGTGATACCCTTTTAATATTTTGAATCTTTTCTTTTCTTTTTTTTCTTTATAAGAAGTTTGTAATTAG
>TR6761|c0_g1
AGTTACGGGGGCCCCACTGTGAGTTGTGCAAAAACTAGGGTTTTTTCTTTTTCATTAGAGAACAGATCGCGCAGCCTCGCAAAAATGGGTCACTCTAACATCTGGAACGCTCATCCTAAGAACTACGGCCCCGGCTCTCGCACCTGCCGTGTCTGTGGGAACCCTCATGCAATCATTAGAAAGTATGGACTCATGTGCTGCAGACAGTGTTTCCGCAGCAACGCCAAGGAAATTGGCTTCATCAAGTACCGTTAAATTATCAGATGAGTTTCTGCGAGGACCCCTCACAGAGTGGTGCTGGTAGATATATTCAATTATAGCTTTTTGATTCTCAATCTCCTTCAGTTTAATGATGTAATGGGATAATTTTGATTTATGTTTTGCTTCTGGAAGTGAATTGCGATGTGGAACATGAGATTAGCTTTTAATTTGAATCTGTTGCTATACTTCTCCTATTTTTACATTTTCCTTTAATCTCTTTCTTTAAGTTTATATTCTCGTCAGCTTACTTCTGTGTGGAATGGAAAATGTTGATGGATGTAAAATATCACTGTCCTAGGTGATACTTCATCGTTTTGGCTCCCAGTAAAAAACGAAAGCACTAGCGAATTATCATGTAATGGTTAGTCTTGTTCTTTGCTGTAGGGATTTAACTCTATAAGAATTTACTTCCAGCAGACTTCTAGTTAAACATGTGCTTCGGTGCTAGAAGTTTTTATATCTATGATACTAAACTGATATTGTCGAAACATGAGCTAATTATCAGTTTCCCCAGTGTCTTTAGTATTCTAATGTAAATATGTAATCAAGAGTGTACGTCACTCTGCCGCGAAACAATAAATTTGGATCATGTGTAATGAAGGGGAATTGTTCTGATAGGGAGAATTGCCGCCGTATACATTA
>TR6810|c0_g1
GGCCGTGCGCAGACGACGCAGCGCACGGTCGGATTTGGTGATGTCCTTCTTGTGCTTGGTCTTGAACTCCTTAACGAAGTACTCCATCATGCGCTGATCGAAGTCCTCACCGCCCAAGTGCGTGTCACCGGACGTGGCCTTCACCTCGAACACACCGTCGTCAATGGACAGCAGCGACACATCGAACGTACCACCACCCAAATCGAAGATCAAAACGTTCATTTCGCCTTTCTTTTTGTTACCCAAACCGTACGAAATGGCGGCGGCCGTCGGCTCGTTGATGATACGCAGCACATTGAGGCCGGCAATGGCGCCGGCGTCTTTGGTGGCCTGACGCTGCGAGTCGTTGAAGTAAGCCGGCACCGTGACGACGGCGTGCTTGACCTTCTCACCCAAATACGTCTCAGCGGTCTCTTTCATTTTGGTCAGAACCATGGAACTGATTTCCTCAGCGGCGAACTTCTTGGTCTGGTTCATGTACGACACCTCAATCATGGGCTTGTCGTTAGGGCCCTGCGTGACCTTAAAGGGCCACAGTTTCATGTCGTCCTGAACGATTTTGTCGCTGAAGTTACGGCCGATCAGACGCTTGGCATCGAAGATGGTGTTCTTCGGGTTCATAGCGGCCTGATTCTTAGCGGCCTCTCCGATCAGACGTTCAGACTCGGTGAACGCCACGTACGACGGCATCGTACGGTTACCCTGGTCGTTGGCGATAATTTCGACCTGGTTGTTTTTCATCACACCCACACACGAGTAGGTG
>TR7098|c0_g2
TATTAATGAAAGTATATGTAGAGGTTATGGTGATCGGTTACAAATATATTCAACTGATTTTATTGATGAGGATTTTGTGGATGCTTGTATTGGACTTACAAATGCAAGGATTGAAGGGAAGCTCTAATATAATTAAGGTGCCTGAAAGGGTAAAGATCAGCCAAGCTTCCTCCTGACAACTGTGTTTCATAAATACATGAATTAATATGCAGTCAGTTTGTTGTTCCATCTACTCAGGGTCATATGTATTTTGATTATTACCATTTGTTACTACAAGGTAAAAATGGTTTGATTTTAAGTTTCAGGTTTTATAAGTAATTAAATTGTGTGTATAATAAATGAATCTATGTAAGTTGTAGTATTGAAATTCCACGTTGTTTGGAAGGACACGTAAACCTAATTAGTTCACAATTAGGTCGGTTGACCAGTTCAATTGTGACAGTTTTCTGTCATTTTCCAACCAAATCAGAAGAAGTTACACGCATCAGCTTATGCCGTCTGTCACAATGCCATTCACATCAATACGGCTGGCAGAAGATTATTTTCTTTTCTCTACGTTTTTTATTTAGTTAAGTTTTATCATGTCGTA
>TR7103|c0_g1
GGGGGGGGGGGGGGGGGCCGAGGTTGGCTTCGTTGTGGGAGCCGTGGTAGGGCGGGTAGTGGGAGCCTCGGTGGGGGCAGAAGTGGGGCGGGTGGTGGGAGCAGAGGTGGGCTTGGTGGTGGGAGCCGTGGTGGGAGCTGCGGTGGGCTGCTCGGTGGGGGCAGCGGTGGCTGCGCCGGTAGGGGCAGCGGTGGCTGCACCAGTGGGGGCAGAGGTAGCTGCGCCGGTGGAAGGAGCGGAGGTGGTGAGGGCGAGCTCGAGGAAGTCGAGGTCGCAGTCGTCGGTGGACGTCTTCGAGGAGAAGCGGAGCTGGACCTGTCCGTTGCTCACCAAGGAGGAGAAAGCACCATTTCCGTTCAAGGAGAGAGAGCTCCATTTCCAGTCAGCGGCATCAGCGTTGTCACCGCCAGCGATCCACGTGTTGGAGGCGGGCTCGAGCCACTCGAATGCCCATTCCTGCTCGGACTTCTTGGGACCCCTGAAGTTGACGTTCAAGCCGAACGCGGACACCGAGGCGGCGTCTACGCTGCTGGCGTCGAACGAGAAGATACCCGTGTATGCCTGTCGTGAACCATAAAACTCAACGTATTTGTTCCATGTGTCCTGATTTCCACTTTGGTCTTTGGTCTGCAAAGCAGAGATGGCTGTGTCAGAGACAGAACCTCTCTGCGTGGTTAAGCTTTTTGGGTAGAGTGAATCCCCGCGGCACATGGAGAGTGTGCCGAAGAGGAACACCAATAATGCAAATAGCTTGGTAAGATACATGATTGTGTAATTTTATACAAAAGTATAAAATGTATAATACAAAAAAAAATAGTAAT
>TR7124|c0_g2
TAGAAGCAATAAATACACACACCAACGATGATGATGATGTCAATTTTCAGTTCCTTTGATGCCCTTTCTGCTGAACTTTTTGGCCAAAACTTGACCCTTTTCAGGGAACCCAGTACTGATACTAAACAACAGCATCAAGGAGTTGGAACTCTTGTATCAGACCACAAGACCGTGGCTACTCCGCCGTCTACTTCTTCTTCTGATCTGATCAAGAAGGCCGGAGAGGCATCGCCGCCGTCATCTTCACGGCAACAGAAGAGGCAGAGATTTGCACTGGAATTCGATGGCCTCCACTGTTTCGAAACTATCATTCCTTATTGATTCTTGTTTTTTTACTAAAATTCGGACATCAAAATTCATTTAATTATTCTTGTCTAGTCATGATTATATAATATGGTCATGTACTCTGTTATAAATTCTCAAGAGACTGATATGTACAATTTTTATATAATTCATTTTTGTTGCTTATTTGTAATAATACTTCAATTCGTTATTTCTCCTCTGTTTCATACTATCTCTTTTTAATTAAAGTAAAATTTTAAATGATTACTCAGCTTAACGAGAAA
>TR7133|c0_g1
GAGAAATGCAAAAACTCAAGGATGAAGCTGAAAGACTTGGAAAAGGTTCATTTGCTTTCGCTTTCTACATGGATCGTCAAAAGGAAGAAAGAGAACGTGGTGTCACCATCTCCTGCACCACCAAAGAGTTCTTCACAACCACCAAACACTACACTGTCATTGATGCTCCTGGACACAGAAATTTCATCAAAAACATGATCACCGGAGCTTCCCAAGCTGATGTTGCTCTTCTCATGATCCCAGCTGATGGTAACTTTACCACTGCAATTGCAAAGGGAAACCACAAGGCTGGAGAAGTCCCTGGACAAACCAGACAACATGCTCTCCTCATCAATTTACTCGGTGTCAAACAACTCATTGTTGGAGTTAACAAGATGGATGCTGATATCGCTCTCTACAAACAAGAAAGATACACTGAAATCAAAGATGAAATGGATCGTATGTTGATCCGTGTCGGATGGCCAAAGAAATTTATTGAAGAATCTGTTCCAAAACTCCCAATCTCTGGATGGAGAGGAGATAACTTGATCACCAAATCAACCAACATGACATGGTGGAATGGAGTTGATATTAAAGTTGGAAAAAACACTGTCCATATCCATACCCTTCTTGATGCTCTAGAATCAATGGTCACAATCCCAGAAAGACCAAAGGATGCAGTCATGAGAACCCCAATCTCTGGAATTTACAAAATCAAAGGTATTGGTGATGTTTTGACTGGACGTGTCGAACAAGGAACTGTCAGACCAGGAGATGAATGTATCTTTTTACCAACCCACACTTCATCAACTCCATGTATTGGAAAAGTCTTCACTGTTGAAATGCATCACAAGACTGTTGAATCTGCAACTTGCGGAGACAACTGTGGATTCAACGTTAAAGGTTTGGTCAAAGAAAACATGCCTCGAGTTGGAGACGTCATGATCTTGAAGAAAGACGAATCCCTCAGAAGATGTAAATCATTCACTGCTCAAATTCGTGTTTTGGAACACCCTGGAGAACTCAAAGTTGGATACTGCCCAATTGCTTTCGTCAGAACTGGAAGATCTGCTGTCAAGATGACCAAAATCGCATGGAAAGTCGGAAAAGAAACTGGAAACCAAAAAGTTGAAAACCCAATTTCCTTGAAATCAAATGAAATGGCAGAATGTGTCTTTGAACCTCAACAACCTTTCGTCGTTGATTCATTCAAAAACTGCGAAGGTCTTGGACGTGTTGCTATCATGGAAGGAGCTTCCGTCATTATGTTAGGAAAAGTCGTCTCTCTTGAATTTTTGACTGGAGATGAAGGAAAGAAAGGAGCTGCAACTGCTGCTGCTGGAAAACCTGGAGCTAAACCTGCTGCTGGAGCAAAACCTGCCGCTGGAGCTAAACCTGCTGCTGCTAAACCAGCTGCTAAGAAAT
>TR7160|c0_g1
GTTACGGGGACCCACACTCACGTTCATTCTCGCAACTTCTCAGCTTTCAGCTTGCAAAGCGTCCATTCGTTCACTTATCGAAACCAACATCTAATCCATCCTTCAAAATGAAGTTCACTCTCGCCACCCTCGCGCTCGCCAGCGTTGCCGCTGCCCACTACGGTGCTCATCCTCCCAGCTACCCCGACACCACCTCGGCTGCTGCCCCCGAGACCACTGAGTACCCTGCCAAGTCCTACCCAACGGAGACCCAGGTTGGCTACCCCACTGAGTCCGAGGTTGCGTACCCGACTGAGACCGAGACTGAGGTTGCCTACCCGACCGAGACCTCCGCCGGTTACCCCGTCGAGTCTGAGACCGGCTACCCGTCCGATTACGTGACTAGCACCGTCTACACCACCAGCATCTACACTGTTTCCTCGTGTGCTGAGACCGTCACCGACTGCCCGGCTCACTCGACCTACCTCACCACCGAGGTTGTCCCGGCCTACACCACTGTCTGCCCGGCTGAGACCCCCATCTACAGCCAGGTGCCGGTCCCGACCAACTACCCCGAGTCTTCGTCCTCCACCTACTGCCCCCCGACCGTCGTCACCTCGTACGTTCCTACCGGCACTGGTGGCGCGTACCCCACCCAGACCTACTCGCAGATCCAGGTCACCGCCGGTGCCGCCGTTGTCGGTTCCGTTGGTGGTGTTGCCGCCCTCGCCCTGGCTGCCCTTGCTGCCTTCTAAGCGCTGATGTGGCGAAGTTTGGATATTTGAGGAAGCTGCCTGGCTGAGCGACTAGACAAGCAATGTTTTATCATGTATAATATGTCAAATCTGTGTTTAGCAAGACATGAATAATTCCAGCTTTCCTCTTTAAACAAA
>TR7283|c1_g1
TTTGAACACTAAGAAATTAAGTTCTATTGAATTCTAAAATATGTTGTAAAGAGAATTGCATATATTAGACATTAAGAAGATATCAAAACAGCAGAAATTACACTTTAAAAATAATATTAGACTCTAAATAATAAAAAGAACTATCATAAATATTTAAAAATTCTTCAAGTTTGTGAAAGAAGTAATGAAATAGAAGCCCGGGGTCAAATTTGTTTGCTGTTGCCTGTATAACTTTTGTATCATTGATATTAAATGTATCATTAGGATGTATCGAGTCAAATCCGCTCTCCTTTTTCTCTCGTTGCAGAAAAGAGACTCGATCAGTATTAAAACGAACAGAGAAATGATGGAACACGCATAATCACATATTGGATTACTCCAGTGCGGCACGAAGCCGGTGATGCCGAGTCGACTCCTATGCCGCTAGCTATGCCCTGCTTGGCTCCCCTCCCTCGGCACGTTAGAGATTCCATAGCAAGTCAAAATTATCATAACATATTTTAACTTTATAAGTTTCAAAAATCTCCACTCAATCAAACATCATCATCGTATAAAATAGAATCGAGGAAGTAATTAAGACGTATACAACCCTAGATTTCCTCGTGAAAAATGACAAATCCAAAACTTCAAGTACATCAACATATATAAAAATTCCCAAAAAAAAAAAAACACAACCAAAGAAATAAAATAAAATAGTCACTTGACTAAAATTTCATTTTTCATTTCTTACCATATAATCTTTTACTTTTTCTTCTGCTTCTTCTTCTTCTTCACATCAAGATTGCATAACGCATACTATCACAAACCATAAGATG
>TR7304|c0_g2
AAAAAAGAGAGAGAGAAGAAATTTACAAAAACTTTAAAGCCAAAAAAGAAAAGAAAAGAAAAGAGTAGAGTTCAACAGGAGCCTGTATAACTATTAAGATCTCCCCATACAGCTTGCTCGACTTCTTCCCATGATTTTGCCATCTTTAATTCCTTCCAAGTTCCGAAAATAGCTCCCAAAACATTATCATCATGCAAAATACAATAGCACATGACCCGGTAAGAAAGTCTCTGAAATCCATTGCTTTTAGCTGATGCATTCACTTCTGTTTTAACAAATGGAAGTTTATAATTATCCAGAAACTGCTTCAGTAAACGTGGATCTCCTCTAAAGATATCCAAGTGTATTGGGATTAAGTCAGTAATCGGATCACCAACAGAAAGACCACTGAAATCCAGTATATGAGTAGGACGCCATGCATGTATAGGCTCACTCAGATCAGATCCATTTGCAGAAACATTGTCAACTAACCCAGGATCATCATTAGTCCCTCCAGGGCGAGAAGTAAGGGAACATGGTTCCATGTGGATATTGTCATCCATTACATCGGAGTGTATCCACGTACAAGACCCGACTCCCATGTCAACCTTTAGGAGGTCGTCAGGGATGTATTCCACGACTTTCTCAATTAGTTCTTTAGGAATTGGATCACCCCATTTGGTCAAGCGGTCACAAACATCCTTCTTTTTCCTGTTCAGAGTTCTCAGAAATAAATTCCACTCTGCAGGGGCACAAATCTTGTCCTCATCATCCTCGAGATTCCCATTAGCGTTGGAGTCTGGTTTCTGCTGGGTTTCCAACAATGCCGAATCAGCCAAAGCTGAGCACGGCACAAGATGAAGGTTGCGCATTTGTTGTCCCAGGAACGAGGCCAAATTTAGAGTGTCTTCCCATGACATGGAATCTCTTATTTGAGCATATATTTTCCCTTTGCATCTGCGTGTTATGACATACGGCCATATTGTTTCGCCACTGCCAGCTTTTACTAGTTCGGCTAATGACATCCCAGCTTTTCTAAAATCAAACTGCCTTTTACTCCATAAACCAAATGGATAATCAGCTTGCTCATGTTTCACAGCGGGAGTAAAATTAGCAATCACCTCTGGAACTCCTTTGCCATCCCAACACCGAACCTTACACAAGCCATTTTCAATATAGAGAATCCCAGAGGCTAAAACACTAGGAATGTGATTCCTCAAAGGGGAGTTCATTTTCTGGAGGAAACTGTAAAACTCAAGCTCAGTGCCCAAAGAATGAAGACAAGCTTCTAATCCCTCTTCAACAAGTATTTTTATAACATTGTCCCCAGCTAGATAAACCGGATTGCTGCCTGTTCCAACAGGAAGCCTCTCATCATCTGTTGGCAACGGCAACCCATGGAAGGTACAAATTTCTTTGACGCGTGTGTACCATCTATCAGCATTCAGCGCCAGACAGGCTCCCTTCCATATAAGGTCTCTATTCTCTGGTTTTCCAACCCAAAGCTTTGATAACCATTCTCTCATTTCTCTCTGTCCAATAGGGTTGCTTGAGCTCCATAACGAAGTGTAGTGATCTTGCTCTTTATCCAAAAACTTAGATAAGAAATTTATCTCGTAAGAAAATTCCATCTCTTCCAAATCTATGCATTTAGAGACACTATCTACAGTACTTCCATTTTCTGAAACTTTAGGTTGGTCAACTCTAATCCTCTTATCTTTCCCTGACATGTCAGAGCAGCCCAAACCACTTTCTAGGGACAACATATTTTTTCTGACATCCTCAATACTGGTGTCATCCAAAGCAAGAAGCCCAGCACGACATACTCCTTTATGTCTATAACCAGGAGCCATATCCAGACACACAAATTCAAAGTTCTTGGAGTTCACAAAATTCTGTGTCACAGCAACAGTAGTCTCTAAATTTAGCACGCAATGCCACCATCCACTTGGGACAAATATTGTTTCACCAGGCAATTGAGTGCACTCTATTGGTTTGTCTTCCTCAGCAAGAAGAGGATAGAATTCCAGCCACCACTGCAAAGATGATGGACTTTCAATATTGACATCACCATCTTCTTCATTTACATGCACTGTTACTCCTAAAGGTACTCTTCCAGGGGGATATAACGCCCACCTTTTCTGGCCACATAGAAGTGTATTCCAGGCACTAGTTAGACCTGGATCAACATGCCAAGAGGCACCAGACCTCTCTGGTCCCATAATGAGCCATCTGAAGGGAGGTCGCTGATCCATGTCCAGCACATCAAAGAAGTCCTCTTTGAACATGTTGGGAACACTGTAATCCTTCAACAACTCTGGTGCAGCTTCTCCAAACTTCTCGTCAAAAATGTAAAGAGGATCCTCATCATGCTGAACTTTCATATATGACACATAGTCCTTAAGTTTCATCCTAATCTTGTGACGACTTCTTTGAGATAATTTAAATGCTGTATCTCCATATTTTTTTAAAAGCTCCTCTGTTGTCCATGTAGTCCTTGCAGGCCAATTGTCAGCCAATCCACCAATTAAAACTGGTTTCTGTCCATCATACTTATCACGAAACTCTTCTATAGAAAGGTTCTTCTCTCTTTCCACGTTTCCAGTATCATAATAAAATCCATTCAATGATGTATAGCACCGGTAGAATCTACAATAAAGGAACATAGAGTTGAATCCATCAAAGTGCAGCGGTTTCTGCGGCTTCTGGCAGGATTCATTATTTCCAAAAGTCACATTCAATTGATGCAGGGCTGTTTTCTTCCAGGAGCCTTTATACTGAAGCTGACGATCAGCAATATCAATGCATAAGCTCATCCATAGGGGCTCCTCATTGCATAATACATACATCACACTGCTAACACAGGAAAGGCGAGCGATATCACGAGGAGTGAGATAAGTGAGTATGGCGCACAGAATTTCGTCGGGAAGAATGCGGAGGTCACCGAGAGCCGCCGGTCTCCGGTCAATTTGTTCAACCTCCATCGGTCGTATTTGCGATGGAGGATTGAGAAGGATGATTTTCAGAATTCCCCCGTAACTAGGGATACCACTGCT
>TR7304|c0_g3
ATTTTTCTTTTGATTAGTAAGAACCACCAAGTAATTTGTTTTCTGATACACATGAAACTAATGATTAGAAGACAGTAGATTCTACCTTCATCTATTCAAGTCTCCTGCTTTAACTTGGAACTATTAAAGAACACTTGAAATGTTAAAGTAGTTAAGTAGAAGTGGATCCAAGAATGAAATAAAACTAACTTTGCAAGAACTTGAACATTTTAGTCAGTTTCCGAGTGATAGCTACAGTGACTTCTGATACCAAGATATTCAATCAGTGCAAAGATAATAGAGTGAAGGTTTCCCTTTAAGCAAAGAAGAGACAACTGAGGGACTTAAAAAAAGAATATATGGCATATAATTTGAGATAGGCAGCATGTTCAAAAGGAAGGAGATAAATTGGCTTGAAATAATGCACGCTAAAACATAATTTATCACAGATTTTATGTGATAGAAGATAGTGAATACAGAGATAATGTAACAAATTATCAACAATCTAACGACCATTCCATGTGTGTTAAAAGCTTTTATAAGTTGCGAACACCATACTGGTTTCTGTCCATCATACTTATCACGAAACTCTTCTATAGAAAGGTTCTTCTCTCTTTCCACGTTTC
>TR7318|c0_g1
AGCAGTGGTATCACTAGTTACGGGGGACTCTCACCTCTTCACAAAAATGATATATATTCCTCTCATCTTGACTCCCTTTTGACAAAGACTCTAAAATTCTTTTATTTACAACATAATTTTTGACACCCATTCTTGATTTTCCTAGGATTCATCACCCATTAGCAGATTCTGTTTTCTCAAAGCCACAGAGGGGAATTTTGGTGATGCTTCTGGAGAGAAGCAGAAGTAGTTAACACTCTGGCCAACACTCCAGTGAAGTCCTCTCCCCCTTTTGAATGGGATAGGGTTGAGGCTAGGAGGAGGATACTTCTTGGAGCTTCATTTCTCAATTATCTTTCTTCATCTCCATATTTGTCAAATTGGGCTCTTTCATTGCTTTGGCGTTTGCCTATTGATTATGGCTAATTTTCTATCTGCTGCTTTTTTGTAATCAAGATTCAATCTTTTACTAGTTCTATTGGGCTTGGTTTTTTTTTTTGTGATATGTGACTTGTTAAAACTTTCAAAGATCAAAACTTTTTTGTGGGGGTGGAAGAAAGGAGGAGCTAACTAATTGGAAGGAAGAGAATTTGATTGTCACAGTTAAAGAAATGGCAATTTGCAGCTGCTTTCCGGGAGGGAGAAGCAAGAAAGATAAGGGAGAGAAGAGAGCTCCAAAAACTGTTGATGTGCCTGAATTAGTTGAAAGTTCTGGAAGATCTACTAGTAAAACAGATGACTCGAAATCGTCTTCTGTTGTTGTTCCTTTACCCTTTGGGAGTTGTAGGAGCAATGAAAAGATGATGGATCAAGAAAGTCATGTTAAGGGAGATATAGAAGAGGTGGCTTATGAAGGGGAAGATGAGCATGATGAAAGCTTGTCCATGAAGAGGGACAACTCTGATTTTGATCTTCAAGCACGCGGTCGTAGCTCAGAGGAAGAGTATGATCAACCGTTCAATCATCGTAATTCCTCATTTGAACCTGAAACGAATGACCATAGCAAATCTGAGAAAGATGCAGAGGCTGTAGAGATTGTGAAAAGTGGACACATTAGTGATCCGGGGTTCGGTAAAGTAGAATCTTGGGCTTCGCCAAAGCTTCAACGCTCCTGCTCTGATTTAGCAATGAGGGATATGCTGGGTAAATTGAGTGAGCAGCTATCACACACTGAGTCCAAATCTTTCGATGAGATGCAGAGATTAGCTGAGAAGATGACTTTAGGGAGTCCAGCTTCCGTGTTGACGCATCACAGTGCTGACAAAGTTATGTTGAAGAAGCATTCTTCAAGCCAACTCCTACCATCCAGAAATCGAAAATTGTGGTGGAAGCTGTTCTTATGGAGCCATAGGAACCTACAAGGAACAGGTGGTGTCCAACAACTACCAATCCTTGCTAAGACTGCTCTAAACCAGCAGGGCGGGTACTCCTCGGACACACTAGAACTAGGGAAAGGCATAGAATTGAGCAACATGGGATCTCCTGGTTCGTTCACAGCGGAATCCTTGAATAAAGGGCGATATGACAAGGGCAAGGGCAAGGAGGTTATGGAGGACTTCCGAGGAGCAAGTGGTTTTTGGCCACAAAATCAATGGGTTGCTTTCCCTGAAGAATCTTCTAGGTTTATGAGAATCAATGAATGGGTGAATGATATCCCTATTCATCCACCATGCTTGATTGATGAACATGATCACCTCGATGACGAGGTTGATATCTCGCCTTCACCTGATGCTGGTAAATCACCAGCAAGAAACTCGCCTCTCATCAGCTCACATCCAAATATAAATGTCCCAGAAGAATTTGCACATGCTAATACAGTCATCCGGTCTCTCAATTCTTCCTCAACAGTTGCTCACATCGCAGGCGCTGGTCTGAAAGTTATCCCTGTCATCTCGCACTTATCTAGCCTTCGATCTGTCAATTTATCAGGAAACTTCATAGTTCAAATAACTCCAGGATCACTACCAAAGGGTCTTCATGTACTCAATTTATCAAGGAACAAGATCCACACAATTGAAGGACTCAGGGAGTTGACACGTCTGCGCATGCTTGACCTAAGTTACAACAGAATCTCTCGGATTGGACAAGGTTTGTCGAATTGCACGCTCATCAAAGAGCTCTACCTCGCTGGTAACAAAATAAGTGATATAGAAGGGCTGCACAGACTTCTGAAGCTGACTGTTCTAGACTTGAGCTTCAACAAGATAACAACAACTAAAGCACTTGGTCAGCTTGTGGCAAACTATAACTCTCTTTTGGCGCTGAATCTATTGGGCAATCCAATTCATATCAATATAAGTGATGACCAACTGAGGAAGACAGTTTGCAGCCTGCTTCCGAAACTAGCTTTCTTGAACAAACAACCTATTAATTCGCAAAAGGCACGAGAAGTCGGAACAGAAGCAGTTGCTAAAGCAGCACTGGGTAGTAGCACTCGGGGCACTCATAGAAGAGCAACCAGGAAGGTAAGCACTGGAGCTTCTTCATCGTCAAGTGTGCATAGGAGCAGTGCCGCGAGTGTTTCTCAAAAGAGCAGGCATAGGCTAAGAAGCCGAACACAACATCAGTCTTCCAAGGCCAAGTAATCTTTTACTCTAGCATCTCCTTGTTGCAAAATGTTCGTGCTTTCGGACATTGCAATCCCCAGATGGTTTCGCTGTGTGTTTAGATTTTGTTTATCTGTTTTCAATTTGTTCTTCGAAAGAGATGAGTGATTTTGATATTCATGTTAAAATTGTAGAGGTTCTTCCTCGTTCTGCTTTTCATTCTGAAAGTTCTGCTTGAAAGCCAGGTCACTTGTGGCTTTCTATGATTGTCCAATTTGGCATGTTTCTTCTACATTAATTTGGACCTTTCTGTTTCTGGTTGATATTGAGTTTTGTTTTAAATTTTTTGATCAAAAAA
>TR7341|c0_g2
TAGTTACGGGGGACTCCTGAATATCTGTTATTTCACCTTTGGGATTTCAGAGTGGAAAGCTTCACTTTTAGTCTGAATTACGCTTCTTGATTTTGTGGGTCTCTGGATTTTCACGTACAGAGTGTGATATCAAGTGTTCTGAGCTTAGAAATGGTCCAAAAAGGTCATCTTTTTTGCGTAACTTGAAGAAAATCTTCAAGATTCTTAGCAATTTGGAAGTGGAAACAAGTTAGAAGTGTCCTTGGATAGAGAAGTGATATCCATTAGCTTCTTTTTATGATCAGAATTGACATGTGTGAGGTGATGGAGAAACAGCAGAGTTTTAGAAATGGGGTGATGGAAAAGCAGAAAAGTTTCAGATTAGTAATGGAGAGGCAGGTTAGTTTTAGTGTTGAGAAGAAAAGGGGAAATAAGGAGTCACCAGGTAAAAAAGGGGATTCCCCTCTTCACCTTGCAGCTAGAGCAGGGAATTTAGGAAAGGTGAAAGAACTTGTACACAAGTTCGAGAATAATGGCAAAGGGATTAAGGAGTTGATGTCTTTGCAAAACCAGCAAGGTGAGACTGCATTGTATATTGCTGCAGAGAATGGACACACTTTGGTTGTTGCTGAGATTTTGAAACATTTGGACCTTCAAGTTGCTTTTCTTGTGGCAAATAATGGATATGATGCATTTCAAGTTGCAGCTAAACAAGGTCATCTTGAAGTACTGAAGGAACTATTGCAATCGTTTCCTAACCTGGTTATGGCCACAGATTCATCCAATTCGACAGCCTTACATACGGCAGCTGCCCAGGGACACGTTGATGTCGTAAATCTGCTTCTGGAGATTGATTCGAACCTTGCTAAGATAGCTCGAAACAATGGGAAAACTGTGCTCCATACAGCAGCAAGAATGGGCCACTTGGAAATAGTTAAGTCCCTTCTGAGGAAAGATCCTGAGATTGGCTTCAGAACAGATAGTAA
>TR7348|c0_g1
TAGTTACGGGGGAAGTCGAATTATATTGACAAGACAAATGAAAATAATTCCGCACACTCAATATCACCTCATAATAAGCATGACTTAATGCATTATAACATGCAAGTCTTTGGATCATGGCCTTTTGATTGAATTATTTATATTCTTCATTTATACAAGTTTAACAGTATAGTAGTATTTTCTTGTGTAACAATGGTTTCTTGGAAAATACTTTTATGGTGTACCTCAATTTATCTTACATATATTAGCTCTTTATCTCAAGAAACTAGAAATATTGTCCCTCTTGGTTCCAATATCACAGCTGGAAGTAAATCTTCAGACTGGCTATCATCCTCTGGAGATTTTGCTTTTGGATTCTACAGCCTTAGGAATGGACTCTTCCTTGTTGGCATTTGGTTTGATAAAATACCCGAGAAGACTCTCGTATGGTCAGCCAATCGCGATGAGCCAGTTCGTGCTGGATCAGTGGTTAATCTAACGCTGAGTGGACGCCTTGTGTTGACAGATCAATCTGATGGGAGAGAGTTTGTTCTGTACAATGGTACAGGAACAAGTTATGCTTCTATGCAAGATGATGGAAATTTTGTCCTGGCAAATTCATCCTCAGGAGTCTTATGGGAAAGCTTTGATTTCCCTACAGATACTATTTTGCCTGGTCAAGTTCTTGTTATGGGGCAGAAGCTATTTTCTAATGCCAATGGAACGGTTGATTACTCGACAGGGAAGTACAGATTAGAGATGCAGATGGATGGGAATGTGGTCTTGTCTTCATATAGAACTGCTGATTTTGGCTACTGGAATGCTCAAACTATAAACAACAATAGTGTAAGACTGGTATTCGATAACACCAGCGATACTTTGTTCATTATGAATGGAAGCTCAATCATATTCAACATGACAGCAAACTTGCCTGATTCAGTTGGAGATCATTACCACAGAGCTATAATCACTGATAAGGGAGATTTCCAACAGCTCTTCCGGAGCAAAGTAAATGGGAGCGGTTGGGATGTTGCGTGGCAAGCTATTACGCAACCTTGTATCGTGAATAACATTTGTGGTGTATATGGCTTTTGCCAATCACCTGACAATAAGGAAATAAATTGTAGTTGCTTGCCAGGCTATTCTCCGAGGGATCAGTACGATCCATCTAAAGGATGTTATCCGACTGTGGTGAAAGACTTTTGTGATCCGAATTCTTCACATTCGGATGTATTTGTTCAAAGGATCTCGAATGCTGATTTCCCTAATAGGGATTTTGCTGAACTAGAAAGGGTATTTGAAGCTAATGAGGAGATATGCAGGCAGGAATTGTTGAATGATTGTCTTTGTGAGGCAGCTGTCTTGATTGGCTCAACATGTTTCAAGAAGAGGATGCCTATACAGAATGCCAGAAGTGTTATTCCTGACACAAATAACATGGTTGCATTCCTTAAAATCAGCAACTCTACAGCATCTAAAAACAAAAACCACCCTGTCTCTAAGGGTGTTCTGCTAGCAGGCGTGATAGTGTTTTCGGTACTTGCTCCACTTTTTGCAGCAATTGCAATATATTATCACCCTTTTGTGCAGAAATATAGGCATGCCAAAAACCCTCCGAAAAGAAAGCCAATTGAGCTGAATTTAAGGGCATTTTCGTTCCAGCAGCTGCGCGAAGCCACCAATGGTTTCAAGAATAAATTAGGCCAAGGAGCTTCTGGTGCTGTTTATAGCGGAATTCTCAAGTTAGAGGATGAAGAAGTTGAAGTTGCTGTGAAGCAATTAGGAAAGGGCATTGAACAAGGTGATGATAAAGAATTTTTGGCAGAAGTAAGGGTGATTGGCCTAACACATCACAAAAATCTGGCTCATTTGTTAGGCTTTTGCAATGAAAAAAACAATAGGCTTCTTGTTTATGAATTAATGAAAAATGGGGCCGTGTCAAATTTGATCTTTCGGGATGGACAAAGACCAAGCTGGAAGCTAAGAAATGAGATAGCACTTGGCATTGCTAGAGGCCTGTTATACTTGCATGAAGAGTGTGAGAACCAGATTATTCATTGTGACATTAAGCCACAAAATGTCCTTCTTGACCAGAACTACACCGCGAAGATTGCTGATTTTGGTCTTGCAAAGCTTCTTATGAAAGATCAGACACGGACAAACACAAATTTTAGAGGAACCATTGGTTATATGGCACCAGAATGGCTAAAAAACGTGCCCGTTACAACCAAAGTTGACATCTACAGCTTTGGTGTTTTGCTGCTTGAAATTATTTTCTGCCAAAGGCACATGGACTTGAACCCAATTGGAGAAGCAAACGAAGAACACGAGTTGATCTTAGTGGATTGGGTTATTTATTGTGTGAGAAATGAGATGCTAAGAGCTGTTGGTAGTCTTGATGAAGAAATTATGTATCATTTTCACAATTTTGAGAGGATGACTATGATTGGACTATGGTGCTTGTGTCCTGAGCCGAATCTTAGACCGTCTGCAGCAAAGCTTGTTCAGATGTTGGAAGGAACTACAGAAATTGGTGTTCCTCCTATGGTTGATACAACTATATGACTGACTTGGTATTAGTAATTAGACCTGGTTAAATTTCAGTGTATTCTCATAGTTCTCTGGTTTTTCACTTTCACCCTTGATGTGTGCATTATACTTTGATTTTCACCTTATCCTCTTAAGGTATTTGTTTCTTTGTAATTATAAAATTGTTCATTTGTGAAGAGTCAAGATAATAGTAATGTAACTTAACCAAGGTAGTCAGTGCTTGGATGTTCTGTAAATACATTCTACCCCACAAATATGTGTAACTATGGCTGAAGTGCTTCATTGTTT
>TR7349|c0_g1
GGTAATGGACCTTCGTATACCGGAGTAGGTGGTGGTGGTGATGGTGGGGGCGGAGAGTTGTAGTAGTAAACTGGTGGTGGTGGTGGTGGAGAGTTGTAGTGGTATACTGGTGGTGGTGGTGGTGATGGAGAGGGTGGTGGAGGTGAATGAGGTGGCGGAGGAGGAGGAGGTGAATTTGGTGGAGGAGGTGATGAGTATATGTATGATGGTGGTGGAGGAGGCGAATTAGGCGGTGGAGGAGGTGAATGTGGTGGTGGTGGAGGTGGTGGTGAATTGTAATAGTAAGGTAAAGGCGGTGGAGGAGGTGAGTGATAAAGTGGTGGAGGGGGTGGTGGTGAATTTGGTGGTGGAGGTGGTGGTGATCGTACACAATAAGGCAATGGTGATGGTGGCGGTGGTGATGGTGGTGAGTAAACTGGAGGAGGAGGTGATAGTGGAGGCAGAGATGGTGGTGGTGGAGGTGGTGAATAAACTGGAGGTGGTGGTGATGGTGGAGGCGGAGACGGTGGTGGGGGAGGTGGTGGAGGTGGAGGTGGTGGAGGAGGCGGAGAGGGAGGAGGCGGAGGTGGAGGTGACGGAGGAGGAGGAGAGGGAGGTGGTGGAGGTGGTGAATAAACAGGTGGAGGAGGTGGAGGAGGTGATGGGGGAGGTGGAGACGGTGGTGGTGGTGGTGGAGAAGGGGAAGGAGGAACATAAACTGGCGGTGGTGGTGACGGTGGCGGAGGAGGAGAAATAGGCACAACAACAGGCGGCGGAGGGGCGGGAAAGGGCGGTGAAGGTGGCGGAGGAGCTGGGAAAACAGGAACAAACTTATGACACCTAAAAGCACCACAGTGAATTCTCTTAGACAAAAATGCTTTACACTGAGAAGGACTCCTTTGAACTGGTCTATTCACCAAACAATTCCTCTCATCATGAAACTCCGGTAAACCCAAACAAACCGGCGGTTCACCAGTAAAGAAATTATAAGAATAAGTAAAATTCTCAAGCTTAGGAAGCTCACATATGCTCTTAGGAATAGTCCCAGAGAGCATATTATGTGCCACATTCAGTTGTTCCAAATTAACCAACCCACCGAAATTCTCAGGCAATGGACCCATCAACTGATTAAAGCTAACATCAAACACCGTCAAATTTTTCAACAACCCAATCTCCTGAGGCAAACAAGAACGCAACCCATTGTTCATCAAAATAGCCTCATTAAGATTACTCATGTTCCCAATACTTGCAGGGAGACAACCATGGAACCTGTTACTAGCCAAAACTATAACAGAAACAGGCGAATTCCCGAAATTGTCTGGTAACTCAAATGAAAATCGATTATGGTTAATGAAAATGGCATCTAATGGCTTATCAAATAGCTCAGAAGGCACATTACCTTCAAACTCATTGAACCTAATATCCAAGAATATCAACTTAGGTAAGCTCAAGACAACATAAGGGAACTTCCCAGCAAACCTGTTGTTACTCAGATCCAGCTCGAACAGTATCTTCAACTTGTTGAACTTCCTCGGTATGGTACCACAAAAACGGTTCGAGTTGATGTGGAAGATCCCAAGATCAGACAGAAGTCCAAGCTCTTCTGGCAGGTAACCAGCAATGTCACCATGGTTGAGGTCAATGCCAGCAACTGTACGGATTTTGGGGTTATCCAAAGCTAGAGCACAGAAGATACCTGTGTAGCTGCATACAGTAGGACCAACCCAATTCACAGTGATGTTGAAAGGATCTGAAATGATTGCTTGTTTCCATGCTTGTAAAGCAATATAAGCATTCTTGATTCTATCATTTTCAAACACCATAGAGGCATCAATCTTTACAACTTCACCTCTATCACCAAACTCATCTCTGTAGTACAACAGCTGCCTGTGTTTGATGTACTGAGCTTCAGAATCAGTTAAAGGGCCTGTCTCTGAGACTGTAAACTCAGCATTAGTGTGCTCAGTAAACACTGAACACAACAAACAAAGCACAAAAAACAGGAGAAAACTTAAAGAACAAATGGGTGTTTGTGTTTTCTCCTTCATCTCACATGAGTCATCTGAACAAAAAAAATCAAGAATGCTTGTTTTTTTAGGCTTTTTGGTATAAAGATTGAATCTTTAAGCAAATGTGAGATGAAAAAAATGGAGATCTATGAAGAGAAATGGATTTGAGGAAATGGGGTTCTTGAAATTTTTCTTTTTTTGGTTTAAAAATGGAATCTTTAAACAAAATGTGATATGAAAAAATAAAAGGGATAATGGAAATGGGGTTGGGTTTGAGATCTGAGGGTGTGTTTGAAGTAGAGAGAGGTTGAATATTTATTTGGCCTCTTATTTATTTTTGGGTTAAAGGAATTTTTGGTGTGTGTGAATATCCCGTAACT
>TR7566|c0_g1
CAGATCGTCGAGGAATTCCTTGACAGCAGCGAGCGTCTCATGAGCATGCTCCAGCTTCTCCTTAAGAACTGCGAGGCGCCTATGCTCAAGGCCAGCAGCAAGAAGAAGCAGTCGCTTGGACAGAAGTCCGGAATCGAGTTTGTTGACACACTCTTTGGCCGCGACCGCGAACTTGACCGAACGGAGAAGTTCATGCAGAAGGTGCGCAAGTGGGCTCTCCGCTTCGATGTCAATGTTAGTCCCATTCTGGATCACCCTACCCAGTAAAGGGCTACTACTACAATATCGACCATCATCCCCTGGACTCAGACCACATAACATGCACACACCTACACCTCTAATGTCCTCACCCTCAAGCTAACGGAATCATCTACCCACCCTCCTGAGGCTAACCTACTCTACCGTTTCCCGTTATGTGATCCTTGGTCATGTATGGCTTGATGTGGATCCGGACCCAACTGAGGATTTTATACTTGCCACCGGATGGAGAGGCCGACGAAAGGACTGTACATTACAATTATTGATTTCCCGGATTTCCTTTGGATACCCTCGGTCAATCTCGATAGGACCGCTTTTTATCTCAATGTGCCATTTTCCGGAGTGCACATCATTTTTATTATACCAACACAACTTTTTCCTAAGAATGCAAAGGGCGACCTGTATCAGCATACGCACATGCGTGGAGGCCTATTTCTTAACAGGAGTTTTATTTTCCTTCAAGATACCCAGCAATTTTTTATTCGCTCTGGAAGTCGGGGGCCGGTTAGAGGCTGAGACGCGCAGCGGAGGAAAGATACATGGGGAGGGAAGACAAAGGAGGGTTCATCGACTGATGACATGATGACTCTCCCTGAACACTTTTCTTTTGTGGTTCCATTTGTTTCTGCGATTGGGATGGAAAAGTTGGGATTCGGTGGAACTTTGCTTTTATTGATTTTTCGGACATGTTTTAGAATGGAGGAATAGATACGAGATACCTTACGGTTAATAACGTTTTCTGAAGTTTGGGCGCACACACCTGGATGGCTTATACGCCTCAGTGGGTGACGGATCATTTTCTTTTTCTCGATAGGTAGTTTTATTTTCTGG
>TR7652|c0_g2
ATAATATAGTAGGTATTTCTTCATTTCTCAATCCCAAAAGAGAAAAAACAATATTCTCTTCCTTTCCTTCACCTTATGCGAAACTCTTCTTAATTTGAAGAATTTCGTTTGCACCTTTCTAATATTCATTATAGTAATTAGTTTTCAAGATTTTTCTTCTCAATTCCCAAGAAAATAGTTCGCTTTTCAAACAAGAGCCGGTTGTTCCTATTTCATTTTTTTCTTCCAAGCTCGTCGCACTAGCATTAAGTTACTTACGGAATCTCAGATCTCTCTTGAAATAGAGAACTTATCTTTTGTTTACGCTATTTCAAGTGAGAATTCCAGTTTCGCCTGTTCCCGGCTATTGCATCTTTCCTGCCACAGTGCTTCAAAAATAGCTTCTTAGCGACCTACTGCCCTACCACCATTTTTTTTTTTCCAATGGGTAACTATGTATCTTGCACACTATTAGGAGCAAGTGGCAACAAGCAATCAAGATCAACAAAGGTCATTTTACCAAATGGTGAAATCCTAAACATATATCAACAAGTTAAAGCAGCAGAGCTCATGCTAGAGAAACCTAATTTCTTCATCGTTAACTCGAGGTCTCTACGTATTGGCAAAAGATTTTTTGCCTTAAATGCTGATGAGGATCTTG
>TR7707|c0_g1
TTTTCACAGTGCTCAAAAACATCCCCCATGGAACATCTCCAACAAGCATCCAATCTCCATCTTTATCCTCATATGTGAGAACAAACTCTGATGATCCATCCAAAAGCTTACATGACTTTGCTACTTCTTGTTCCTTTTCTCCACAATTAGTAGAATTTGTAGTTTTTGTTGATTTGAAGAACATTTCCTCCAAGATTTTGGCTAAAGTTTGATAGCAAGTGTGAGAACTCAAATCCACTTTTCTTCCAATTGCCAATCCATCCATGTTCACCTTCACAAAATCTACATCATTCTTGGTATTTCCATGACTAATTTTCTTCTTTGAACTCTCATTTTGTTCTTGTTGATGAGCATTTGTAATCTTTGATTGATTAAAAGTACTACAGTTCATCCTATAAGTCCTTATTGGTGGCCATCCCACAACCTGACTGGCACTTGTAGAAGCTGATCCAATATTCTCCTGATCATCAGTACAAATATTGTTATTATTATTATTATATCTCCCATCAGCTGTAATAAATCCATTAGTAAAGTCTTTAGCAGTCAAGATTCTACCATACTCAACCCCCCATGTTGTTGATGATTTCTTAGCCTTTGTAACAACACTTGGACCAAGCCCTAATCCTAACTCAAGCTCAGTTTCATCTGTGTAAGATG
>TR7718|c0_g1
TTTGCAGAAATCGGCGAATCGCCATTGATTCAAAACTCAGAGAAGAAAAGAGAAGAGAGGGTTGAGAGAGTTTTACAAGAGATGAAAGCAGAAAATGAGCATCTCGTTCATTACATGGGCCGGACAGGGTCTTATATACATGACCCGTGTAAACATAAAACGGGCCACAATTAATTAACAGATAAAGCCCAAATAAAATAGAAGGATGAAAAACGAGCCCATCAGATTAGCCCATCATCATCTGTGTATATGGAGTCCAACACCCCCCCCCCCTCAAGTTGGAGGGCGATAGCACACCTTATAACTTGCGTAAGTGAAGGTTGTGAGTAGCCCCAGTCAATGATTTAGTGAACAGATCTGCCAACTGAGAAGATGTGTGAGTATAATGCAACGAAATCAGTCCATCACCCAACTTGGTGCGAACAAAATGACAATCTAACTCGATATGCTTGGTACGCTCATGAAATACAGGGTTTTAGTAATATGGATTGCATATTGGCTATCACAAAATACAGGCACTGGCAGGGACACAGGAAAACCAAAGTCAGCCAATAATCGAACAACCCAAGTCAACTCAGCCACAGACTCGCTGAGAGATCTATATTCAGCTTCAGCGGAAGATAAGGACACAACAGGTTATTTCTTAGACTTCTAAGTTATCAAACAACCTCCCAGTAATACACAAAAACCACTCATAGATCTTCTAGTGTCGGGGCTATTACGATCGTTTCTGAACTTAATCGAAAAGTCTTCATAACTTGGCAAGTTTATTTGATAAAATAGAGTCACCACTTAATTTTAGGAAAATTAAGAAACCATTTTAAAGGTGCTTATGAAAAACCTTTTAACTAAAACCAGAGAAAGGGTAAGGGTTCGAGTGATCTCCCAAAGAAGGTATTAGGCACTTTGAGAAATCCGCAACTGCGGTTGACCGACGGATTTTAAAATAAATTGTGGCTAAAGATATATTTTATTTTATA
>TR7732|c0_g1
CGGTTAAAAATTACTCTTTTCCCTTTTTTTAATTTTAAAACGGTAAAATACTCCTCCGTTAAAGGGAGGGGTATGAAAGTTGTTTTTTTTAACCGCAGGAGCACCAATGATCCTGAATGAAGTTCGGGAGTATATTTGACTCATTTTCAAAAATTCAGGGTTGGATGGTGTGGAAGGGTAGAAGTGGAAGAAGGCATATTGGAAGAAGGATTAATAGAATTATTGAGAAGCAAGCTAGGGCCACCAGCATGCAGATTCTTTGATTGTCAAGTTCATTCACAATGCAGAAGTCGTGGTTGCGCTAAGTGCAATCATATAGCTCGTAAATGTAAAATGTAATACTGTGTCTCTATGTTGTTTTTATTTTTACATGTTTTTCGTACTATTGATACCAGTAAGAATGTGATCATTATTTTATGTGTAACTTGTGTATATTCTATCTCTTTATGTATTGTAACTCAAGTAACCTATGTAACATGTTATTTATCTACCACATTATTACCTCATTATCTTCAAAAACACACACAA
>TR7733|c0_g1
CATCACCAGCTGCAGTTGCATCAAAATTTGTGTTCCAACTTCCAAGTAACGTAGCCGAACGTGCGTATTCAACACATTGTCTCTTTATCCGCCTGCAAACAAGCGCGTAAGCGTGGGCGAGTCATTTTCTCCCTGCTATCAATTTCATGTACACACACAATAACTCTGCCTACATATTGTCTCTCCTTACTCATCCTATAAAATTATCAATCCCCCTTCCCTCATAATTCATCATTCACAACCACTTGCCAATTTGCAAAGCAACTAATTAACTCTTTTTAAGTCTAGCACCAATCGGTTAACAACAGATCGCTCTAAAGAAAAATTGTTTGGAGATGGAAAGAAGAATGATTTATGACAAAGATCTGAATCTTGAGGCAACTGAATTAAGATTGGGTTTGCCTGGATTAGATGAATCACAGAAACAATCTTCAGCTTCAACTAGCGCTAAAAATAGCAAAAAAAGACCTTATTCATTAGAGATGGATAATAATAACAACTCATCTAGTGGAAGCGATGATGAACAACAAGACTCAGCCCCTGCACCAAAAGCACAAGTTGTTGGTTGGCCACCAGTTCGATCTTACAGAAAGAATATCTTACATGCCAAGAAACCAGAATCTGATAATTCCTCAGGGATGTACTTAAAAGTTAGTATGGATGGAGCACCTTACTTGAGGAAAATTGACCTTAAGGTTTACCAAAGCTACCCAGAGTTACTCAAGGCTTTACAAAACATGTTCAAGTGCACTATTGGGGTATATTCAGAAAGAGAAGGATACAATGGATCTGATTATGCACCTACATATGAAGACAAGGATGGTGATTGGATGCTAGTTGGAGATGTACCATGGGCGATGTTCATCAATTCTTGCAGAAGGCTTAGAATAATGAAAG
>TR7744|c0_g1
TTTATTTTAAAACAAGTCATTAAATTTCAGAATATTTTTAGATCTTAAATATATTAGGGATTGATAAATGGTACTACAAGTAGTAGTACTAGCGTAACTATTAAACAGCCTAGGCATTTAAAGAAATAGTTAAAAGTCATAAACTGCAATAAGTATTAGTAGTACAAAATGGGCAGAAAGTGAAGGGAAAATGACTTAACGTCCGTTTCTAAGAGGACTAACGGCAGTTTCCTTGTATGGACTTGGCGGCACACTACTTCTTCCAGTAGCAACAAGGCGTTGCACCAAACCGCCGATTCTTTGCCCGTTAGTCTCCGTCAGTAACCGCTTACCGCCAAATGGCAATGACTCCACTCCTCTTTCTTTTAACGTTTCCTCAATTCCGGGTCCCACTTCTCCACTTGCATAGCCGGTCGCCTGAACTCTGACATAGTCATTGGGATTCCAGCAGAAGGCGTTGCCAAGCATTTGGTCAACGGTTTCAGAAACGCCGACGAAGA
>TR7777|c0_g1
AGTTACGGGATACATATATAGCAGGAAAAGGAAGAAAGGCGGAGAAGAGAAGGGCGATGGCGTTGAACAACGGCTTGCGTTCATGTGCATCAATTCTCTCCAAAACTGTGAAGAGAGAATTCCATTCAACAGGCGTTAAGAGAATGGGAGGTCATGGACACGATGAACCTTTTTACCTTCATGCAAAGCATATGTACAACTTGGACAGGATGTCAAACCAGAAGCTGAAGATGACTCTTGGTGTCTGGTCTGCAGTCGCCATCGGTGTTATTGTCCCAGTTTATGCTGTCATCTTCCAGCAAAAGAAAACTGCTTCAGGATAGATCATTGTGGTGTTGTATCTCCACCACAATAATGCTTTCCTCGGAGTTTCCATGCCTGAAGATCGCACTTGAACCTATTGAATTTGAGAGCATTATATAGCTTTTAATTTTAGCTTAGCTTTACCCTGGTGATTGCTTCTCTTGTTTCCATCTGGGAACAGTGTTGCTCTGTCTGCTTCTTTAATAAAATTTTCTGATACACCATAATTGGTTGGACATTTGTCTGATTTAATATGCACTTAATTGATTTTCTTTGGGTTGGATGTCATATATATATATATTTTTTTTTTGTAGAA
>TR7812|c0_g1
AGGTTTTTCGTTGATCACTTAAATATTTAATTAATCGGTTTCGGTTTATTACATAAAATTATTGATTCGATTACATGATTCGGTATATTTTTGTTTTATTTTTTGTATTTTGAGCTATTTATCGATTTTCTCACCGTTTACATTATTATTAAAAAATAGACAAGATTTGGTTTTGAAGTAATGATACAGTTATACAGGTAGGAAGAGTAACAGTCGTAGCATTTAGAAAACTAAAAACAAAAACAAAAATAATAACAAAAAAAAGAATCGTAGAATCATAGACTTAGAAATTATACAGGAGATCTAATTAATATATACAAACAACAGAAAAATGAAGTGAAGAATAACAAAGAACACATATTATATATACTAGAGCATATATATAAAAAAGAATTAAGAATAGACTAGAAAGTAAAAAAAAATAAATGTAAAGCTAATAAATCGGTAAACATTACTGTAAGCAGCTTTGTATTGTAAAATTCTACTATTGAGACTAGCTTATAAAGCCCGGTTGAAGTAAGTCTTTTGAAGAGTAAACTATTTTGAACATTGGCAATATTTTGTATTCGAATTATAATAATTGTTGAACTACTCTCTCATTTTGAAATAAATAAATTAATAAATAATAATAAATTATTGAATTTCTTTTTACGTTCGCTTTGCGCGTTGCTTTTCTTTAAATAATAATTCTAATTACTTTTTGGCTGCTTTTTATCGTCGAGCAACTTTGTGGTGCCCGGAATAAGCAATTGATTGAGCTACTGGTGAACTGTGCGATCCATGTTCACCGTATGAATCGTATCCACCGCTGCTCCATCCGCCGCCGCTGCTTCCACCGCCTGATGACCATCCACCGCCACCGCTACCTCCGTTTGTGTAGGCAATGATTTCTTCGTGTCCACCATGTCCGCCAGAGTATCCGCCGCTTCCATGTCCACCGCTGCTACCGCCTCCTAATCCACCGAGTCCGCCACTGAATTTGGAGAAGATTCCTCGGATGGCAGATGCTCCAGACAAAGCGATTGAGATGATGGACAAGATCAAAGCCTTCTTAGCGATAATACCAATGGCGAATAGGGCGAATACTCCAAGGATGGCGAACTTAATTTTGAAGATTCCCAACAATGGCAACAATTTTTTCAAGATCTTCTTCTTCTTTCCACGCTCTTCGACGACGAGGGAACGAACGGATTCTTTGATGTCATCGGGAATGGCGTTGGCCAAGGTTCTGGCTGTGTTGGCAAAGTCCCAGCTCAATGAACGTTCCTGGAAGAAGTTCTTGGCACGGTTGACGACGTAGCTTTCCAATGCATTTTCACGGGTTTCAACGGTATTGGCACTTTCGATATCAACGGTTGGTTCTTCCAAGCTCTTGCCGGCACGTTCAGATTTGGCGAGTGAAAGTCCACCGAAGATGTCGATTTTGGGTTGATCGAAGAAGGATTTAGCCTTTCGGTAAACCGCAACTTGAATACACGAAATGGAATCCTTTTCCAAACAATCTTGGAAACTAGACGATTCGTCAGCAGCGAACACCGCACTAATTAACAAACAAGTCACAATAAAAATCTTCATTTTTTCTCACTTTTTTTTTGGGTATATCAAACTACAATTTGTACAGAAACAAATTGAATCAAAAAAATAAATTTCAACCGAAAAAAAGAACTTAAATATTTGACTGCAATTATGAGATTACGTGTTTATTCGGATAGAACAGTCGATGCATTGACCCCCCGTAACT
>TR7852|c0_g1
GAGGTGGTGGTGGTGGTGGTGCTTTTGATACTTGTTGGGAATGGTTGCTTATCAATTGAAGCCTTGTCATATCTGGTGGAGGAGGTGGTGATGAAAACTTGGCCCTTTTTGACACATACGGCAGCTCTGGCTTAGTATACTGTAAGGGAGGCTCAGGTGGAAGTTGTTCCAACTGACCTCCTTGTGGTTGCCGTGGTGGAAATGGAGGAGCTGGAGCTTGCTTAATGGATGGTATTATAGTATGTTTTACCTCGGGGGATGAATCAGAAAGGCGTGATCTTGGAGAAGTTCTCTTTGAATAAGGGGCATAATTCTTGTTGCATAGGTAACTCTCACGTAAACTGGGAGTGTAATAACCTTCTTCATTACTTACAGAGGAGCCTTGTGGAGTGTGAAATGCAGTGTCATGACTCTCCTCATCGGATGATGACATTGCAGTAGGTGAATTTATGCTAGGAGGGGGTGGGGGTTTGGTCAATGGTGGAAGGGGTTGAAGGTCAGGACTTGGCCTATACCTGGTATCCAATTTTTTTACAGAGTTCAATTTTCGATAAGGTGAGTCACTAGCACCATTGGACTCTGTCACAGCTGATGTCTTGGCAGGTGGCTCAACTGTCCCAATATAAAGGAAAGTAGAAGGTGGTGTTCTTGATTCCTCATTGATCATCTGATCAGAATTGCCCCTTACAAGCTTCTGACTTTCATCAGGGTGTTTGACACGGTGCTTGTAAAGGTAGAATGCCAAAGCAGATAACATTCCCAAAGTGACAATTCCAACTGATATTGCAATAGCCACTTTCTTGACTGGCTTTGCTGGTTGTGCAGCAACTGAGTTTGACACTGGAGTTCCATTAGCTGGAGTTGCTGGAGGTTGATGTGTCTGATCTGGTGTAGTCCCTGCTGGGACTTCTGGGAAAAAAGGCTGTTCTGGACTGGAAATGAACGGCTCGGCCGGTGGCGGCGGCGAAGTTGAACTA
>TR7898|c0_g1
ACTAAAAAAACGCACCACTATTGATCCGTCTAAGCTTTCCGACAGCACATAAAACAGAAAAAGGAAAACTGAAAATTGGAGTAATTGATTCTTGGTGTACGTTTGATAAAAGGAGTATATATGGTAATGGAAATTGTGGTCTCTGTGATGTTGCTGTTTGTGGGTATAGCTGCTTTGGTGTTCATTCATGTTTGTATAGTTGGGAGAGCTTTCAGGAGCAGAAATGGTATCAATGGTGCTGTTTTTAACCCAACAAATGTGATGATGAACAACAACAAACATACAAGCATGTCACAAGAAGATATAAAGAAATTGCCTTGTTTTGATTATAAAGGGGAAGGTGGTAGTGGTACAATTACAAGCCATGTGGATTGTGCTGTGTGTTTAGAGAATTTCAAGGTTGGTGAAAAGTGCAGGGTGTTGCCTATGTGTAATCACAGTTTTCATGCTCACTGCATTGATTCTTGGCTAAAGAAAACTGCTGTTTGTCCAATCTGCAGAGCAAGTGCTAAATCAACATCATTACATATAGATGAACAAAGCAATAATAATTCTAGTGAACAAGTTGTTGAACTTGAAATTACTTAAAGGTAACTCTTTTTTTTCTTCTTTTTTTTAGTTGGGATTGTGGAGTAGGTAGTATAGTTTGAAATTTGATCCCATCTTGTTTCTCCTTTTCTCTTCTCTTCTCTTCTAGAAGAGAGCTAAAATGTGGATGATTTTTTTCAAGAAGAATATATTTTTTATTTTTATCCTCTTCAGAAACATTCAATTTTTTTTACTTTTTCGATAACTCGAATCAACAATCTTTAGGATTGGAGATGGAGGTTCTTAGTACTATTTTTGCAACCCCGTTTGTCAAAAGAAAGTGGCTGATTTGTATCATAAATTGTGGGGAAAATTAAGACAAAAAGTTTATATTTCTTTGTTAGTGTTGATTACTTTGCGTAGCCATGTATGTATTCTTTTTCTTTTTTCCAAATTGTAATG
>TR7902|c0_g1
GGATCTGCACGGTCAACCTCACATGGGGAAGCTGCCTATAAGGACAGGTGTAGGACATCATCGGGTCTCTGGGAGGAAGAAGATGGAGACACAGTATTTACCGGACTTCTGAATCAGGATAATTTAAATGAAAACCATAATCTCAACGGAGAAAATTTGCAGAATAATGGTGAGAAAGCTGTTTCGAACAATTTTTTACCCTCTTCTGATGGTATCCGTACTAAGATTATCTCCAAGTCTGGGCTCTCTGAGTATATTATGAAAAATACATTGAAAGGCAAAGGAATCATATGCAGAACACAGTTACCCCGAGTATCTGCCAGTGAGTTTCAAGGCCAGATTCATCCGCAGTGTCCTAATGCTTCTTCCACTGTTGCAACCATGGATGCATTTGCTAATCCCAATATCTATCAAGATGGGATCAGTTTACGAGAACGGCTGAAAGCTGGGGGGAAAAAGTTGAACATAGATGAAGGCTTGTATATCTTCAAACAAGTTCTGTGTTTGATGGATTTTGCTCACTCTCAAGGAATTTGCATGCAAGACTTGCGTCCATCTTGCTTTAAATTATTGAGCTCAAACCAAGTTGTATATATTGGAGCGTCTGTACGCACTCAGTTGACTGAATATGTGGTTGATCAAGGTGTTCCCCAGTCAGAGAATAATCAGAAAGAGAGAAGTTCATCAGGGAAAAACATATCTTCCTTGATCGATCCTTGTGCAAAGAAGCTAAAACTTAGTGAAGACACGCACTTGAAGAGGAAGTGGCCTTTCAAGTCAGCCGACAAATCTGAATGCAGAAACACTAAATTAAATGCTGCACAAGGCTATGGAGATGATTCAAATGAAGAGGATTACCTCGAGACCGAACCTAACAACCTGAGCAAATTTAGATTGCCTCAACGATCCATTATGTCAAAATCATTGCTGACTTCCATGAGCTTTAAGTTAGAGGAGAAATGGTACACCAGTCCTGAGCAGTTTAGCGAGGGTGGCTGCACATTTTCATCAAACATCTATTGCCTGGGGGTTCTTCTCTTTGAGTTGCTTAGCTCATTTGACTGTGAAAGATCTCATGCTGCTGCAATGTCGGATCTTCGCTATAGGATTCTTCCCTCTTGTTTCCTATCAGAGCATCCGAAAGAAGCTGGATTTTGTCTTTGGCTGCTTCATCCAGAACCTTCAGCACGTCCAACAACAAGGGAAATCTTACAGTCTGGACTTATTGCGGAGGTTAAAGAATTACATGGAGATGTATCACTGTCATCTATTCATAAAGTGGAATCTGAGTCAGAGTTATTATTGTACTTCCTCATGTCACTGAAAGATCAAAAGCAGAAGGATGCCGCAAAGTTAGTCGACGAACTCAAATGTATAGAAGCAGATGTTGAAGAGGTTCAGAGGCGTCAAAGCAGCAAAGCCTCTTTTTTTGTCTTCACCCCAGGAATCTCTTGTTCTGCGAGAGAGCAAGTTTATTCTGAAAGGAGCATCAAGTTCAAATGTGTATCGAAAGCTTCCACCTGTAGGTGAGAGTGAAACTAGATTGGTCAAGAATATCAGGCAGCTTGAGAGTGCTTACTTCTCCATGAGATCCAATATTCAGCTATCTGATGATGTTGCCATGGTCCGTAGAAGTGAAGAAGTTCTTAACAATCAGCAGAACTTTGTCTCGACAAGAAACGATATAGGGAAGTATGAACCCACAGATCGTCTTGGAGGTTTCTTTGATGGCCTATGCAAATATGGTCGGTATAGCAAGTTCAGAGCAAGGGGAATATTAAGAAATGCAGATCTGAATAGTTTTGCAAATGTCATTTGTTCTCTAAGCTTTGACAGGGACGAGGAATATTTAGCTGCTGGTGGGGTGGCCAAGAAAATTAAAGTATTTGAGTATGGTGCCTTCTTTAACGACTCTGTTGACATTCATTACCCAATTATCGAGATGTCAAACAAATCTAGGCTCAGCTGCATTTGCTGGAATAGCTATATCAGGAACTATCTGACTACCACTGACTATGATGGTGCAGTTAAGTTATGGGATGTGTCTACTGGTCAAGCTTTTTCACATTTGACTGAGCATAATGAAAGGGCTTGGTCTGTAGATTTTTCTCGTGTGGATCCCACAAAGTTAGCCAGTGGAAGTGACGATCATTTTGTGAAACTTTGGAGCATCAACGAGAAGAACAGTGTGTGCACGATCAGAAACAAAGCAAATGTTTGCTGTGTTCAGTTTTCACCGGTCTCCAGTCATTTTCTGGCTTATAGCTCTGCTGATTACAAGACTTATTGTTATGATCTTCGTAATGTCTCAGCTCCGTGGTGTATATTGGCTGGCCATGAGAAATCTGTTAGTTATGCAAAATTTTTGGATGCTGAAACACTCATTTCTGCATCCACTGACAACAGTCTGAAGATATGGGATCTCAACAAAGCCAGTGGCTATTCGACGGATGCTTGTGTCCTAACCCTTAAAGGGCACACTAACGAGAAGAATTTTGTGGGATTATCTGTGAACAATGGATACATAACTTGCGGGTCAGAAACAAATGAGGTCTTTGCTTATTACAAATCTTTGCCTATGCCTATTACTTCTTACAAGTTTGGCTCTATTGATCCAATCTCTGGTAAAGAGACTGATGACGACAATGGACAATTTGTTTCAAGCGTTTGCTGGAGACAAAAATCAAACACTGTTCTGGCTGCCAGTTCCAATGGCTGCATAAAACTACTCGAGATGGTTTAGACGTAGACCAGCTGAAGAATTGCCACCTTCATTTGGTCCTTCCTCTGGGAATCCTTGAATAGATTGTGTTGAAATGCAGCTGTATGATTCCTTGGTAATTTCTGGGATGTCCTCTAAAAGTTTGAAGGTTAAACTTTGAGAAGGGACCTGAGTCTGCTACTTATCTTGCCAGTTGTGGGTCGCTTGGTTCCGAAAGCTTAGGGAGCTGAACAGAAACCAGCAGTATGGTGGGCGGAGTCTTCTTTTTGAAGCTGGAAAGGGGATGGCTGCTGAAATTACTCGCTCAAACATTCCTGAAGATGCAATGCAAGCGCTATTGGGATATCCTCTTAAAACAGATGCAAGCACAATAGTGATGTCCTCCATATTTACGAAGGCTCACGGTCTATCTGAGTGAACTCCATCATATGATATTGCAGTCGAGATAAATTTTGTTGGTGTGCGGTGTTCATTTGTACATCTAGATAGATACAGACATTGTAAAAGCATGTCTTGTGAAGCAATATAGTTGATGATGAGTTGTTGTACATGTCACAATTCCCTTACCCTTACATAGCAATATATAGAAAGTTTGTACATTGAACTATTGAATGGTTTTAGTGCTTTGCCAAA
>TR7914|c0_g2
AGTTACGGGGACTCATCTCCCCTATATATATAAGCATATATACTTACCCATCCTCATCATCCTCTTTGCTCTAAGCTCCAGTTTTAGCACTTGTATGTACTGAAAATTTTCTTGAGCTCATCACACTTTAACTCCTTGAAAATGGCAGCTAAACGATTCTTTGATGACACCGATCCCGATTCTAATCAACAGAATAACAAACGCATGAAATCTACTAGACCTTCTTTTGCTTCTGTCATTAAAGAAGTGGTGATGGTGAATTTCCTAGAGAACGTTTCTTCTGCCTTGGAACCTATGCTCCGTCGAGTGGTTCATGAGGAGGTTGAAAATGGACTAAGACGTTATTCATGCCGTACGATAACGAGATCTCCTTCACTAAGAATCAAAGCATTAGAACCATCAAATCTTCGCCTCATTTTCAACAAGAACCTCTCTCTACCGATATTCACCGGCAGCAAAGTCGTCGCCGCCGGCGACGGCCAGAATCTCCAGATTCTACTGGTGGATACAAGCGGCGAAGGCATGGTTCCGACGACTTTACCGTACCCTATCAAAGTAGAAATCGTCGTACTCGACGGGGATTTCCCCACCGGAGGAAGTGAAACCAATTGGTCGCACGAAGAATTCGAGAAAAACATAGTGAAGGAGAGAACCGGTAAAAGGCCATTGCTTACCGGCGAACGGAATTTCACGATGCGTGACGGCGTCGTTTCGGTTGGAGAAATTGAGTTTACGGATAATTCGAGCTGGATTCGGAGCGGGAAATTCAGAATTGGTGCAAAAGTAGTTCAAATTGGAAACAATCAAACTACCGTTCGAATTACTGAAGCCATTACTGAATCGTTCAAGGTTAAAGATCACCGCGGAGAATTGTACAAAAAACATTACCCACCAGCACTAGGAGATGAAGTGTGGCGTCTTGAGAAGATTGGAAAAGATGGAAAATTTCATAAAAAACTGTCTTCGAAAAACATCAACACTGTACAAGATTTCTTGAAGTTGGCCACTATTGACACACCAAAGCTTAGAAGTATACTGGGAAATGGAATGTCAGAAAAAATGTGGGAAGTGACATACAAGCATGCAAAAACTTGTGATATGGGCCCAAAGTTATACATGGCCCGTGGGCCTAACTATATTCTCTTCCTAAGCCCAATATGTCGTGTTGTTAGGGCAATTGTTGATGGCCAAATTTACCCTATTCGTGACTTGACAGCAATACAAAAGGTGTATATCGAGAATTATGTGAAGGAGGCCTATGCCAATTGGAATTCTTTAGAGGAAGTTGATGGTGTAGTGAATGAGCCAGCACTACTAACTCAAGGAGAAGCAATTGTAAATCATCAGTATCCAAATGTTGAGCAGGCAATGGTACAATCCTCCTATCAGCGAAGCCCAATTTTCACAGATGCATCTGAACAACTAGTTGAATACAATGACTGGATGGTTAATCCTAACTATATTGCTGATAACAGCAACAATGGTTGTTACTTTTCAGTGAATAGACAATTGCATTAAATTTTTGCACGAAGACGTTGGAAGGAATGAGATTTATGCATCATGTACATAGTGTGTAGGAGGAACAAGATTTCGCCCAATTAATGGTCTGAAAATTGTTGTAGAAGTTGCGCCACCCCCTTTGAAAAAGATGTGTGGTTTGGCAATAGTATGTACAAGTCTGTTTCGTTTTCTTTTTTTAAGATTCAAATCTGAATTGTCTATTGTAGCGAGCCATCGTTCACTTTACGTGAATGAACAAATTCGGCCACTGTTGAGGGTGTTTTACAACTTCTTTGGCAAAA
>TR7968|c0_g1
TTTCACAAATTTCAAAAAACTTTCTATTCGTCGTAAATTAGGTACCCAGTCAAGCTACGACATATAAATTGAAACAAAAGGAGTAGTTAAGAAACTCAGGGAGGAACTGAGTTTTTACATTATAATCCTGCATTTGGTAGAGCCATTTGTACAAGACATATACAGTTGGTGAGTAATATATTAGCATCCGTAACTAGCATCACTAAATCTAAGTCACACGTATACTCTACTTCAATAAGAAACTATTTGAGCAAAGATTAAGATCCATTTGTTTGAGCTCGAGAACTATCATGTTGAGCGAAAATTCTTTTGATGGCTTCTTCCTTCTCATCAATGAAGTCAAAGAAACTGTAGATCGCCTGTGAACATCTGGTGTTTGAGGGAGAAGAAAGGTCCACATGCTTCCTTTTGTATCGTATATATTGGCGAACACTTCTGAGTAAAAAGACTAATAGAGCAAGGAGAGTGACAGCACCAGATAAAAGATAGAGTGCCCAGAAGCTGCTCAAGTGGAGCTGGTTAGGTTCTGTGTCTTTTCTCCTATCTGTTGGACAACCTAATTGGCAAAACCATTTTTCGTGTATCTCTTGAAGTTTCCCACTCTCGGCCAGTTTCAGGATTGCTGTTGACATGTCGGTAGCCAGAGGAGAATCCTTTTTGAATGCGAAACCCCATCCGCTCTTAGTAAATGGTCGACCAATGATCCCAAAATCAGTACGATTTTGAAGGAACAACTCGACGTATGGAAGTTCATCAACAATTGCCATCACTCCTCCATTTCCTGAGCCTCGTCTCAGAGCAATTTCAAATTCTTCTGGGGAGCGTAAAGATATTAATCTCGCTGGAGCTATGTTGAGATTGTCTTTCAAATAGCTATAAGCAAACGACCCAACTTGATATCCAATAAAAGAGTTGCTTGCAATCAAACTATCAATTCCTGTGATCGGTGATGAAAGTTGCTGCACCGTAAGGATGGATGTCAAACTTGCTGTATAGCTTGATGTGATCACCAGGAGTAAGAATAGCCAAACCACCATTACCATTCGACCAAGAGTGCTTACAGTATTTTCTTGGTTTGTCTTAAAAAGTGTTGAGAAGCTGAACAGGAACATTGTTATTATCTGCCTCTTTGGAGGACCACGAAAATCATCATTGACGCGATGCTCAAGTATCCAAATGACCACCGCTATTATAAGAAATGAAAGAGCTGTAACACCCCACATTTCCAGTGTAAAAGGTTTGAGGAAAACCCAAGCACTTGATTCTGAATTATCAACGGGGGCCACTATGACAAGGCCTGTAGACACATAAGGCTGAGTGAAATCAACCGTCCTTGTCCTATTTGTGACAATAGCAATGTCTCCAACAGCTGCATCAAAAACATCAGTTGCAACCATATTCACAAGAGCATCATAATCTGGATTGGCAAGACCAGTACCAAACGGCTTAAATCTGAAAGGAATATCATAAGGTACAAGCTTTCGTGCTTCATAGAAGAGATCTATGCAATAACCTTGTACGTTGTGGCTGTCGTCCAATGTCACAAACTCTGTAAAACTAGCTCTTCTTGGAAATCCAATTCTCAAGGGTCTTTCATCATTAGCAATAATCCAACCACGAGGTGTTTCGCTCTTCCCACCAGGCCAAGTTACAACCTTGAGATTCTGATTTAACCTGGTACCAGCTGTTTCTTCGTTTTGTAGTGATTTAGGAGGTAAAATCGAGAGACCAGAAAAATTTGACCAATAACCAACCGTGTGAATTTCCTGTCGGGCAATGTTAATGACTTCATAACCATTACCAATAAGATTTCTATCTGGACTGAAATGAATCTTTCCTGTCAAGCCAGTGAAGTTGGTCTGTGATGAGATATTCATTAGAAGTTCTCCGCCATCAAATTCTCTAAGTTTCCCGAGCTGTAATTTTTCACTTGCTGTACCATTTAACATATTGCTGAGAGAAAAGCTTATGTTGCCTCCCTGTTGAAGCAGGTCATCAACTGAACGTGCAACTAACCACACAGTATCATAAGCATAAAGAGCATATGCAGTCAATCCTGAGTGAACCAGCGCATTCTGCTGCAATTTCCTCCAGCGAGACAAAAAATCCCTTTTCCGGGTAGTTTGTGGAATATAGGGACGAAGACTAACTACACCTTCAAGAGTGCTTAGATAAGATCTGTTTTTCGGGGAGAAAGAATCTAAAGTAGTAGAAAACCAATCAGTCATAAGCCACACATAATTGCTACCAGTCATTTTCAGCTTCCGGACTGCGTTGAAGAATATTAATTGGGAGTCAGGATTGATATGCACCACAAAAACACGAGGTCCTAATGATCTCGATTGATTTAGCACATACATTATGTCAGCGATATCATAATTGATAGGTAACGGAAGCTTATTTGAGATCTTTGAAATTTTCTTAGCGAGTGCATCATTTAGAGCAGCTATGCCATTTCTCCCATAGTCATCATCCAGAAATATAGCAATGACTTCCTTCCATTCGTAAAAGCAGACAATGTCAGCAACAGCTTCCATTTGGTACTGATCACTCTGCGTGGTTCGAAGGAAAAAGGGGAACTGGAGGGAAGACAGTGTTGGATCAGTGGCAGCATACGAGATAAGAGGAACTCGAAGACCATTAGAAATGAAGGAAATCATATGAGCTATTGCAGAAGACTGTGGACCAATTATTGCCACCACTTGCTTCTCAATTACCTGTAAAGCACCAATAGTACCCTTAAAGACACTGCATTCAGAATCCTCCATAATCAAATTCAGTCTAGTCCCATTCAGAATGCTGGGATCCCCATTGATATCAGAAACTGCTAACTCCATAGCAGTCTTGGCTGCCCTACCTATGACTGAATCAAAAGCAAAAACTGCACCAACATTCACAACATCAGGTCTTTCACAGTTCCCATGTTTATTCTTCAGTACCCAAATGAAAACAAACAGTGGCAAGACTGCCCCTACACTCTTCATCTTCATTCCACCACTACAAAAGAAAACTCAGAAAATGGATAAAATTTGGAACTTCATTCAAGAAATCATTTGGGGTTTGAGAAAAAAATTCAGGTATGTCAAATCAAGAAAACCAGACCCTTGTGGATTCTAAGGTTTCTTGAATTTGTCTGCAAACCAAATGACAAATGATAGAGAAAGTGAGAACAGAGTTTAGAACAATGTTAAGTTTCACATGGGAAATTGGAGCAGCCCCAATTGTCTGGATAGTCTAAAATTGAGAAAAACATGATGATATATAAATTTTTGAAACTTCAAAGTTTTAACAAGTGAAGCAGCAGCCTCTGAGAAATTGGAAAGAGAGAGGTGTTCCAATAGGATGGCTTTAAATGACAAGAGAAAATTGAGAGAAA
>TR7988|c0_g1
TGGAAGTGATAGACCACAATTTCCATCTTGTCTTGAATGGATAGTAGACAATCAACTTTGTGATGGTTCATGGGGAGAAGAGTCAGTATTCTGCATTTATGACCGCCTATTGAACTCATTAGCTTCTATTGTTGCTTTAACAACATGGAATAAAGCCCTTGACAAGAGGAATAAAGGTGTATTGTTTATAAAGGAAAACCTATGCAAACTAGAGACAGGGAATGTTGAAAACATGACATGTGGATTTGAAATTGTGTTTCCTGCTCTCCTCGAGAAAGCTCAACATTTGGATATTGATATTCCCTACGATGCTCCTGTTTTGAAGAATATATGTGCGAGGAGAGAGATGAAATTCAAAAGAATTCCTAAGGATCTTGTGCATACCATTCCAACAACACTATTATTTTCACTAGAAGGATTTCGTGACTTGGATTGGCAAAAGCTTTTGAAGCTTCAAATGCCGGATGGCTCATTCTTAACATCCATTGCCTCCACTGCCTTTGCATTTATGGAAACAAATAATGAAAATTGTTTGAGATATCTTCAAAGGGTTGTTCATAAGTATAATGGAGGAGCTCCGCATAGTTACCCAGTCGATATGCAAGCGCGACTATGGGCAATTGATCGACTACAACGCCTTGGAATTTCATATTATTTTGAGGAAGAATTCAAGGACATGTTAGATCATGTACAAAGATATTGGAATCAACAGATTGGAATTTTTAGTGGAAGGAATTCAAACTTTTGTGACATTGATGACACATGCATGGCTATTAGGCTTCTAAGGTTACATGGATATAATGTTAATCCAGATGTGCTCAACAAATTCAAAGTTGGTGATAATTTTTTTTGCCTAATGAGTGAAGAAACAGACAATTCACCAACTGCTATGTACAATCTCTATAGATGCTCTCAAGTTTCATTCCCAGGAGAGAAGATTCTTGATGATGCAAACAAGTTTACCTACAATTTTTTGCAACATTGTTTGTCAAATAACCAATCCTTAGACAAATGGTTAATAGCCAAGGATATTCCTGGAGAGATACGATATTCATTGGAAGTTCCATGGTATGCTATCCTACCCAGGGTGGAAGCTCGGACATACCTCGAACAATATGGTGGAGCAAATGATATTTGGATTGGCAAGACATTACACAGAATGCCGGACATCAGCAACGATGTATATCTTGAGGCTGCAAAATTGGATTACAACATATGTCAAAGTCAACATCAATTTGAGTGGACCATTATTCAAGAGTGGTTTGCACAATGCAATTTTGAACACTTTGGAATAAGCAAAAAGGAGCTATTGGTAGCTTATTTCTTAGGTGCAGCAAGTATATTCGAAGTAGAGAGATCAAGGGAAAGACTTGCATGGGCTAAATCTCTTATAACGTGTAAGATGATTACATCTTACTTCACTCATGAAGCACCTACCACTCCTAGTAAAAACAGTAATGAAACAAGAGAGATGGTACTCAAGAATCTTCTTCGGTTTTTGCACCAACTCTCAGAAGAGACTTATGAGACCATAGGCAAAGACATCCACCTACAGCTACACTCTGCTTGGGCATCGTGGTTCATGTCTATTGGAGAGGAGAAAACTGCATGCCAAGAAGAAGCTGAGTTGCTAGTGCGCACGATTAATCTTTGTGGTGGCCATATGATAGATGATGACATAATTTCCAGTATAGACTACAAGAATATATCTAATATTACCAATAAAGTCTGTTTCAAGCTTCAATGCGGAAAGGTGTTTGGTATCAACTGCAAGGATAACCACAATGGAAGCTCTCACCCCAATGAGATTGAATCGGATATGAAAGAACTGGTAAAATTAGTATTGGAGAATTCATCGTGTGGTATAAACAAAGATATGAAGAAAACATTTCTGGCAGTTGCGAAGACCTTTTACTATACAACACATGTCACAGAGGAAGTACTCAACTTTCACATATCCAAAGTGCTCTTCGAGTCAGTTGAGTAGGATTCTTAGCGCGCCCTCTCTTGTACTATGTATAAAATGAAATTTCTGTTGCTATACCGAATGTTATTATAATGCAATAAGAATAAAAAAGCAAGAAAAAGGGAATGCTGGTTAATTAATTCAGAAGTACTTTGTAAGATGTTTATTTAAAAAATAATTTGCCTTATGTTTGAGCTAACTTGAAGGGACTAACAATAATTGAGGAATTGTTTAAAGGGATTATAGTTAATCTCTTAGATTATAGAGTTGTAATATGAATTTTTACATTTTTTTT
>TR8011|c0_g1
ATCCAAATCCCACACACTCATTCTAGCTGTCGCGGTCAGTCACTCTTTCGGCCAGCGACGAAGCTTCCTTCGTTTTCACTCACTTATATGCTTGGAAATTTGGCACTGCTTTGTTCTTCTTCTTCTGGGCCGGCTAGTTCTCTCAAGTCTCGCCAAAGGCAACATTCAAATTGACCCCGATTTCGACCTGACATCACCGTGTTATTCGTTCGACTAGTTAATTAAATATCCGCAACCATGCTTCTCTCTGCTGCCCTCGTGGCGCTTACCGCGACAGTCGTCGGCGCTGTCCCGACTCTCGAGATCAAGGGCTCCGACTTTGTTGTTCCTAAGGATGGCACCAAGTTCGAGATTGTCGGTATGGCATACCAACCAGGTGGCAGCTCTGGGTATGATCCTGCCCACGGCAAGGATCCTCTCAGCAATGCTGACGTCTGCCTGCGCGATGCCGCCCTCATGCAAGTTCTCGGTGTCAACGCCATCCGTGTCTACAACGTGAACCCTGATATCAACCACGACGAGTGTGCCAGTATCTTCAATGCTGCCGGCATGTACATGATGATTGACGTTAACTCCCCAAGAGTCGGAGAGGCTATCAGCAGCTTCGAGCCCTGGACCACCTACTACGCCGCGTACCTGAACCGCACCTTTGCTGTTGTTGAGGCTTTCGCCAACTACCCCAACACCCTGCTCTTCTTCTCTGGCAATGAGATTATCAATGATATCGAATCCGCCAAGGAGGTTCCCCCTTATATGCGTGCCGTCACCCGTGATCTCAAGAACTACATCAAGAACAACATTAAGCGCCAGATCCCGGTCGGCTACTCGGCTGCCGATGTTCGTGAGGTTCTCTGGGACACTTACAACTACGTGACCTGCGCCATCGACGGCAAGGAGGACGATGTGAGCCGTGCTGACCTTTTCGCCCTCAACAGCTACAGTTGGTGCGGTAAGGATGCTACTTTCAAGTCGTCAACCTTTGACAAGCTGGTCGACGGTCTTAAGGAATCTCCCGTCCCCACCTTCTTCAGTGAATACGGCTGCATTGAGACCAAGGAGCGATGGTGGAACGAGACCAAGTCCATCTACGGCCCCGACATGTATGACACCTTCTCTGGTGGTGTTGTCTACGAATGGACCCTTGAGGA
>TR8059|c0_g1
AAGAGTACTTGAAGCAGAAAGAGGTTTGGGAACCAGCAGATTTGCTGTTAAGAGTACCCTCGAAGCATTTAGCTCCAGAAGTTCTTCCAAAGGTTTGGATACTTGGGAGTCTAGCATAGGAATCGGCATCAGGATTCTCACAATCGTAGGAATTAGAAGGGTGAACCCACTTGCAGTTATCAGATCTAGTATCAGTAGAGCAAGAGCCACCACCTCTTCCAGTCAGGGCACAACCTCTAGCGGATCCAGAGCAGAATTCGCTATATTGAGAGGAAGAGCAAGAGCCAGTTAAGAAGCTGCAACCTTGTCCCTTACCCCAATAGTAAGGATCAGCATAACCATTGTAGTCAGGAACCCACCAACCAGTAGATTCAAGGACAGCAAGAGTCATCTCGGAAACTTGCATCTGGGTGATCAAACCGGAAGTCATAGCTTCGTAAGCGAATTGTCTTCTTTCGAAGTGAGATCCAGCAGTTCCAGAAGATCCGGTGTTCTCCATGTAAGCTCCCTTGAGACTAGAGCATCCGAAGTGCTTTCTAAGTCTGCTGGTGAGTGGTTCAGCATTGATAACACTAGTAGAGACACCATCAAGAGTAGCCTTGGTAATGTGTCCAGTGAGGACCTTACCAGAGCTAGTGAGCCAGTTATCATACAAACCCTTACTGAAACCAAGAGCGTGGACAACTTCGTGCATAATGCAGATCATTTGTCTTTCGTGGTCAAGAGGATTAGTAGTAGGAGTGAGGTATCTAGTACTAATGATAGTCTTACCAACGATGGGTCTCTTGGTACCTGAGGATAAAGCACAGGTAGTAGTTTGGGCAATATAATCACTGGCGGAGTTAGTCTCTACCATGAAGAACCAATCGGCGTTGAGACCATTCTTGAGGACGGAAGGAGTGGATTTACCGCAGATGGTGCTGGTAGAAACCTTCAAGCTTCCAGTAATGGGATACTTGGCCTTGAGGGCGCCGGCGAAATAGTCCATAATGGGAGGGATAAGTTGGTTTTGGACGTAATTTCTTACGGAGCTACTAGAGGAGCTGAGGAGACCAGTGTAGAAATAAGGTCTGAAGTTGGAGTAACTAGCGAGGGTTCTGCCATTGGAGTTGTGGTCGTTATCACCATCAGGGTTGAAGTCTTCTTCGACATCGATGATTTCGGGTTCTTGATGATCGTGTTGATCGTGAGTACATTTGTGCTCAAAGGCGTGGTTAAAGGAAATGAGACCGACGAAAACAAGGCTTGTGAACTTTTTCATTTGGAGAAGTAGAGTCGAGTTGAGTTAATTAAATGTTTTTTTGTTTATTAT
>TR8071|c0_g1
CAATTAAACTATAAGTTTTAACTTGAAATCTATGATCAAACAAGAGCGTATATTTGTGGACTGACTTTGTCCAATAGACAAATCTTAGACTCTTAGGTTTAAAATTTAAATAATAACAAAAGGAAAGGTAAGCTTTCAGACTAGTTAGTTGGGTGATAGTGAAGGGGAAAAAGTAAACAGTGAATAAGCTATACTTTTTTGTATGGTAGTACATAGTGTTTTGCAGGGGAAAATTTATCTGATCTGTTTTACTACTGTGCTTGTAATACAACCTCGGAGTATTTGATAAAATTCCTGCTACGTAACGAGGAGATCACAGGTTCAATCGTCACTTGCAAAAACGCACGATACAATAGATCTTTGTGATGCTGCCCTTCCTCAATGGTCAGATGCCCTGCCTAAAGAGTCGAATGGCTATCCGCTCCTCCACTGATTCTGGCGTGCTATTATGAGTTGTAACTTGAAAGTACTCTTTACAGTCTTATGTCTCTTGCTGTGCATCTGCTTTTGTAACGCTGGTCTTTTTTGTTCTTTTTCTATATATGCTTTCTCTACTTTGGTCTTTGGAGGTTCTTCATGTACAGGGGGTATTACCCAATGTGTATTATTAATATGAGATTTTTTGGTGCCAAATGGATCTAATTGAATTCTAATATTAGTATTTAATAGGTAACTAGTAATACTAGCTAGTAGAGGTCGTTTGGTACGAGGGATTAGGGACAATTATTCGAAAATAAAATGCATAATTACTTTTTCTTGTGTTTGGGTTAGGAATATTATTTAGTGA
>TR8222|c0_g1
ATCTAAACAAAAATGGGTATTTGCAGTTCATGTGAATCTACATCTATTGCTACAGCAAAATTGGTACTAGAAGATGGAAGATTACAAGAGTTTCCTTATCCAGTAAAGGCATCATACCTGTTACAAAAAGATCCATCAATATTCATTTGTAATTCAGACGAAATGGATTTCGGAGATGTTGTTTCTGCCATTAGCGCCGATGAAGAGCTTCAACCTGGTCAACTTTACTTTGCTTTACCCTTGAGCAATCTCAAACGTAGACTTAAAGCCGAAGAAATGGCAGCATTAGCCGTTAAGGCTAGTTCTGCATTGAACAGTTGTGGTAGTGAGAAATACGGTTGTCGCCGTAAAGGTTCAGATTTCATAGTAGAAGAAAAGGGCAAAGGTGGAGATAATAACGGCTCCGCGGCGGCGGAATTGAGAAGAGCGAGGAGTAATGGTGGTAGTAGGAGGAGAGGAAAATTTACGGCGAGGTTAACTGCAATACCTGAGTAGGATTAATTTTTTGGGGAAAAATACTGTTCTTTTTTTCTTTTCTCATTTTTGTGAATATAGTAGAGAATTAGTGGAGGTTAATATTCAAGATCTGCTCTTTAGATTAGTGGGTGGTCCAAAATTCGGCATTTACTTTTCTTTTTTTTTAGAATAATAATCTACATATCATCATCCAATATGGGGTTGTATCACAATTTTACCTCTAGTTCGATGAGTTTGATAAACAATATTGGATTCAAATCATGATTTATCATTAAA
>TR8224|c0_g1
GTAGTTACCCTTTTTTTTTTAGTTTCTATCTTGTTGTGTTATGATGTGCCTCGACTATGCTAGTTGTGTCCTAGTACAGTGATAGAGATCGATGTGTTGTGCCGGCTGATGTTATTGTAGCTTTTGATCCAGAGGATAGTCCTCAGGGGACTTTGTTGCCTTGTGTGGATGGTACTGTTGGTTTCTGTGGGCCGATGCATTGCTACTCTATAGTGATTTTCCTTCGACGAGAGCGGTTATTGGTTCCGGCTGTTGATTCTTTTGATTCATGTCCCCGTTGGTCGATACTAGAAAGCTGAGTAGGCAGCCCTTCTTAGCAGATGGTTACCCTTGCTATGTTCTCCCCCTGTGATTGATATAAGTTATCAACGAGACTTTTGATTCTTCAGTTTATCAGGCTCAATTGTTGTGTTAGTGTTCTCGTGGGCTCCATTGGTTGCGTTATTTTGGGGCCATATCTGATACTTGAGATTACGTGGCAGCCTCAGTGATGACAGTATCCATAGTGGTGGATTGATATCTGTGCATTCCAGAGGCTCCTTTCCATCGATGGATGATGATTTAGTGATTGTGAAAGACCTAGTTGAGCCTGTTGTTGATGATATACAGAGGGAGTAGTGACGCCGTTCAGATTGATGGCTGATGGACATCTCAATTTTACCCGAGTTGGCCTTTCTATTGTGTATCTTACTACTCGAGGTTAGTGTAGTTTAATTCATCTGGACTTCATGGTCATGACAGATTGGTTTGGTGGGAAAAGTTAGTCCTACTTTTATAGTTATTATTAACAGATAGTTTTGGACTCCTTGTGCTACGATACTGAAGATTGATTATGCCTTGACACTTATGGTTTTCAGTATTCCTCTGGTAAATGTTTCAGTTTTGATAAATTGATTGCAGTCATATGTGTATGTGTTGGTTCCAGAATGGATAGGGTTGCTGATTGTTCTCTATAAGGCCGTTACACCTGATACATTATGCACCTGGGTATGACGAAGATGGACAGAGAGTTATGATTTGTCATTATGTTTGATGGGTTTCTTGCATATATTCAGATCCTAGATTCATTGTGGCTGACAGAAACATTGGGCTACTTTTTGTTTTGCCAGATAGTATCTCACTGCTTGCATTCCCACCTTGATAGTCCATGGTGACTTGTGAAAATTGCCGAGTATGCTACGAGGTTATGACTTCAGAGATGACGAGGACCAGAGATTACACAGTTTTTGTCAGGGTTATTATATCATGATAGTGGTTACTCCAGAATCCAAAAGACATCATTTGAGTCGGGCACGATAGACACTACAGGCTGTTGATAGATCGGTACAGT
>TR8231|c0_g1
ATCTCAGCCGTCCATCTCTTTCTAGGATCTTTCACAAAGCATTTTCCTAGAAAATCTTTTCCTTCTTCTGATAATGTCTCAGGGATTTCAGGCAACTGATTTTTAACCCCAATTGCCATTAATAATTCGGTAGCATCAGAGAACTTATAGGCTGGAACTCCAGTAACCATCTCAGCCACCACACACCCAAGTGCCCATATATCTGCAGGAGTACCCTGTTCACCACCGGTGATCATCTCTGGCGACATGTACAATGGGGTACCTCTCAATTCACATCGCGTTTCATCATCTCCTTTCTTGGTTCTAACTCTCTTTGCCAATCCAAAATCCGCAAGTTTCACTTTATCATCTTCACTTAGAAGAATATTCTGAAGCTTAATATCACAGTGAGCGTACCCAATTTCATGTACATATTGTAGCCCTCTAAGTATACCCTTTGTGTATCTACTAACTTCAAATTCCGTCAATTTATGGCACTCAGATTTCTTGAGCTTTTCCGCTAAGGAACCTCCAGAAGCATACTCCAGCAACACATTGTACAATTTTTCGTTGTTTTCGAATGAATAGCTGTCACCTAAGCATCGTATGATTTCTGGGCATCCATTAAGTTCATCCAAGATTTTCTTCTCATTCATGAGGGAAGCAGAGTGAAAAACCGCCGATGATTTCACTGCCATTGATGGAAGAAATTGACTAGTCTGGTTTTTGGGTATTGCAAGATTTACTTTTCCAAAACTTCCATGACCAACAGCTTCACCACGAACCCAATCCATAGAAGAACCTTACAAAGTTTCGTCAATTGTAGTGATTCTAATTTTTTTTGTTCAGGCAAAGAGTGTGTGAGAGAGAGAGAGAACAGAGGAGGCTGCAAATCACAAGTCACAACGAACTATGTTTTACACACGCT
>TR8275|c3_g1
TTTCCGATAAGAACAGGCACAATATGAATTATTTAGGCCTAGAAAACCAAATTTATTATCATCTGAAATCAGAGTACAATCACAATTCAGAAGAGAGAAACCCATGGCAAGATCTCATGGGGCATTAACCAAAAACCAACCCTTTTAACAATAATAACCAAACAGCTTATATAATATTAGTATGTTATGCTTCAACAAACTTAGAAACCATGAATCTTGATCTGATCCTTCTTGACAACACCAGCAGTCACAAGGAAGTGAGACACATTCTTCCTTTGATCACCTTGAAGTTGTATCACTTTGCCAAGTTCCTTATCCTGCACAACGTTCCCGTTGCAACAGAATTCTTTCTTCAGATCTTTGAGGATTTTTTCGTAACTAAACTCTTTCCTCAGTCCTTGAACAGTCGTCAAGCTTTTCTTCCCATTCCTTTGTTGTATGCGAATATGAACATACTCCTTGGCTCCAGGTGCACCTGAGTCCTTAGCCTCAGCAAATGGATCGAAAGCAGATGGGATCTGGACGTCGATATCAACCATGTAAATAGCTTGAAGAGAACTTCTCACGCTCCGGACTGAGCTAGTCAATTGATCACACAAGAACTTTGAAAAAAGGCTGATCAAAGAAATCAAACGCTAGATGATCCCCGTAACTAGGCCG
>TR8293|c1_g1
TTTTATTCTTTCTTTTGAATTCGTTAACGAAGTGGTTGACAAGTCTGTTGTCAAAGTCTTCGCCTCCCAAGTGAGTGTCACCAGCAGTAGACTTGACCTCGAAGATACCCTCCTCGATGGTGAGGAGAGAGACATCGAAGGTACCACCACCGAGATCGAAGATAAGAACGTTGCGCTCGCCCTCAATCTTCTTGTCGAGACCGTAGGCAATGGCAGCGGCGGTAGGCTCGTTGATGATACGGAGGACGTTGAGACCGGCAATGAGACCGGCGTCCTTGGTAGCCTGACGCTGGGAGTCGTTGAAGTAGGCGGGGACGGTAACGACAGCGTTGTTGACGGTGCCACCGAGGTAGGCCTCGGCGGTCTCACGCATCTTGGTGAGGATCATCGAGGAGATCTCCTCTGGAGTGAACTGCTTGGACTCTCCCTTGAACTCGACCTCGACGACGGGCTTGCCGCCCTTCTCGATGATCTTGAAGGGGAAGTGCTTCATGTCGGCCTGGACCTCAGCATCTGAGAACTTGCGGCCGATGAGACGCTTGGCGTCGAAGACTGTGTTGTGGGGGTTCATGGCGACTTGGTTCTTGGCGGCATCACCGATAAGACGCTCGGTGTCTGTGAAGGCCACGAATGAGGGGGTGGTTCGGTTACCCTGGTCATTGGCAATGATGTCGCATCTGTCCTCGCGGAAGATGCCCACGCAAGAGTACGTGGTACCAAGGTCGATACCGACGGCGGGACCCATCGACATGATGGCGAAGGTGGGGGGGGGACTGAAGAAAAGTGATGAATTTGTTGCGTGAAGATAGTTTTTTGTTCCTTTCTAGTGCAGAAAGCTGCAAGAGAAGCTGCACTGTAATAGAAAACCAACGAGAAAAGGAAAAGATGTATTCGTGGTGAGGGAGAAGAGAGTTTGATGTCCCGTAACT
>TR8301|c0_g1
GATCCAGATCTTCTACTGCTTTCCCTCTATAAACAAAACATGGGGTTCCCCCCTTTACAATCCCAAAGCACTGATTTTTCTCTCTTCTTCTTCTCTCTTAGCAGCAGCAGCAATGCCTGCTCCTTCAAGAAATCCTTTTCTTCTTCTTCTCCTTTTACTTTTCTCCTTAAACTCTCTTTTCCTCTCTTCTTGTTATTCATATGATGTACAAAGTCAAGCACTTGTTGCATGGAAAAAGACATTAAACAATTCCAATGATGTTTTGGCAACATGGGATTCTTTAGATAAAAGTCCTTGTAACTGGTTTGGGATACAATGTGATTCCAATGGTCATGTTGTGAGTATAAGTCTGAAATCTGTTGATTTACAAGGTCCATTGCCTTCAAATTTTCAGGCACTCAAATTCTTGAACACCCTTGTTCTTAAATCTGTTAATCTCAGTGGTCCAATCCCAAAAGAGTTTGGAGACTATCTTGAGCTTAGTTTCATTGATATTAGTGATAATTCAATAACTGGTGCCATCCCACAAGAAATCTGTAGGCTTAAAAAGCTTCAAACTTTATCTGTCAGTTCAAATCTTCTTGAAGGTGACATTCCTTCAGACATTGGAAACTTGTCCAGTCTCAAGAAACTATTGATTTATGACAATCAATTGAGTGGTGAAATCCCAAAGGGTATTGGAAAATTGAGAAATCTTGAGGAATTTAGAGCTGGAGGGAATCAAAATCTCAAGGGGGAACTTCCTTTGGAGATTGGAAACTGCAGCAACTTGGTTCTTTTAGGCCTTGCTGAAACCAGCATTTCAGGGAATTTGCCACCTTCAATTGGCAACCTGAAAAGGATTCAGACCATTGCAATTTATACAGCTCTCTTGTCTGGACCAATTCCAGAAGAGATTGGGAATTGCAGTGAACTGCAGAACTTGTACTTGTATCAGAATTCGATCTCCGGTTCGATTCCAAGGAGTATAGGGGAGCTCAAGAAGCTTCAAAGTTTGTTGCTTTGGCAGAATAGTATAGTTGGAGTGATTCCTGATGAACTTGGGAATTTGAAAGCTATCACAGTTATCGACTTATCTGAGAATCTGTTAACAGGCAGTATTCCTACAAGTCTTGGTGGACTTTCAGGTCTTGAAGAGCTTCAGTTGAGTGTCAATCAGTTATCAGGTACAATACCTACTGAGTTATCAAATTGTACTAAATTGTCTCATTTGGAAGTTGACAACAATGGTATATCAGGAGAAATTCCTGATGAAATAGGAAACTTAAAGAGCTTGACTTTATTCTTTGCCTGGCAAAATAATTTAACAGGCAAGATTCCTGTTTCCTTATCTAACTGTGAGAATCTTCAGGGTCTAGACCTTTCTTACAACAATCTTTTTGGTCCCATACCAAAAGAAATCTTTGCTTTGACAAATCTAACAAAATTGTTGCTTCTTTCCAATGATTTATCTGGTTTTATACCAACTGATGTTGGAAACTGCACAAATTTGTATAGATTCAGGGTGAGTAACAATAGGCTAGGTGGTACTGTTCCATCAGAGATAGGAAACTTAAGAAGTTTGAATTTCCTTGACATGAGTGGAAATCACTTTATGGGAGAAATTCCTGGATCAATATCAGGGTGTCAAAATCTTGAGTTTCTTGATCTCCATTCGAACGCGTTTACTGGTTCTTTGCCGGAGAAACTGCCTGGTAGCCTACAGTATGTGGACATTTCAGACAACAGGCTTACGGGTTCGTTAAGTCCAAGTATTGGTTCTTTAACAGAATTAACAAAATTGAATCTTAGGAAAAATCAGCTTTCCGGTAGAATTCCAGCAGAGATAGTATCCTGCAGTAAGCTTCAGCTGTTAGATCTCGGGTACAACGGGTTCTCAGGTGATATACCTAAAGAGTTAGGTCAAATACCATCTCTTGAAATCTCTCTTAACCTTAGTTGTAACCAATTTACAGGAGTGATTCCAAGTGAGTTTTCAGGTCTTACCAAACTAGGAAACCTTGATCTCTCCCACAACAAACTCACCGGGAATTTAGACGTTCTCACAAGCCTTCAAAACCTTGTTTCACTTAACATATCATTCAACAACTTCTATGGAAAACTTCCCAATACTCCATTCTTTCATAAGCTTCCTTTGAGTGATCTTACTGGGAACCAAGCTCTTTATATCTCTGGTGGGGACGTTATTCAGACGGGGCCTGCTGGACATGCCAAGTCCACCATGAAGCTTGCTATGTCAATCCTAGTCAGTATAAGTGCTGTGCTCGTGCTGCTAGCCGTTTACACCTTGATCAGGATGCGAATGGCGGCCAAGTATGGACCAGAAGTTGATACTTGGGAAATGACTCTTTACCAGAAGTTGGACTTTTCGATAGATGACATTGTTCATAATCTAACATCAGCTAATGTCATCGGCACTGGGAGCTCAGGGGTTGTCTACAGAATAATGACTGCTAGTGGGGCGACTTTAGCAGTCAAGAAAATGTGGTCATCAGAGGAATCAGGAGCATTTGGTTCAGAAATTCAAACTCTTGGTTCAATCCGGCACAAGAACATAGTACGCCTCCTCGGTTGGGCTTCAAACCAGAACATGAAACTTCTGTTCTATGACTACCTTCCGAATGGGAGTTTGAGCTCATTGCTCCACGGTGTTGGCAAAGGAGCAGCAGAATGGGAGAACAGATTTGATGTCGTCCTTGGAGTAGCTCATGCACTTGCATACTTGCATCATGACTGTGTCCCCCCTATAATGCATGGAGATGTCAAAGCAATGAATGTATTATTAGGCCCTCGAATGGAGCCTTACCTGGCCGATTTCGGGTTGGCAAGGATTGTCAACAGTGATGCTGATTCAAACTTGTTAAAGGAGAGCCAACGGCCTCATCTTGCTGGTTCCTATGGATATATGGCTCCAGAACATGCTTCAATGCAACGGATCACAGAAAAGAGTGATGTATACAGCTTTGGTGTGGTCCTGTTGGAGGTACTAACAGGAAGGCATCCACTGGATCCAACATTGCCCGGGGAGGCACACTTAGTTCAATGGGTACGTGATCACTTACAAAGCAAGCGCGATCCAAATGACATTCTTGATCCAAAGCTTAGGGGCAGGGCTGACCCTGAGATGCATGAAATGCTGCAAACTTTAGCTGTTTCATTCCTCTGTGTTAGCACGAAAGCTGATGACCGTCCAATGATGAGGGATGTCGTAGCCATGCTCAAGGAAATTCGAAACGTTGATCCTGCTGTGTCTGAATCTGACTTGTTGAAGAAAAATGCAAGTGTAACAGCTCTTCCAAAATCACCAGGCACCAAGAATGTCGATTCTTGTAGCTGCTCTTTTGTATTTTCTGATAACTCTATCTCTAAATAAGGCTTCAACATAGTGAACAAATTTGTGAATATGACATGTTACTATTAGCAGTATGAGTTAGAGCAGGTTATAGATTTTTAAGGAAAAATCATTTTCATTCCTAAATCATGTATCCTTGTAAGGGAGTTTTCAGTTTAGAGTTAGCATTATAGAGTGAAAAGAACAGTTAAACCTTATATATACCAATTAGTACTCTATAATATAAATAGAACTTTGCTTTGGAAAA
>TR8318|c1_g1
AAGCTAAAACTAATTTCCCTTTACCTCCATATTCTCATCATCACAATTACCACCAATTTAATCAAAATTCAAACCCTAATCCTAATCCTAATGACCGACTAATTGACCCGAGACTAGAAAACCCGATTGTTTGTCAAAGACCTACGTCTAGTAGTATGAGTAGTACAGTGGAATCATTCAGCGGGCCGAGGGTTCCACGTCAGCAAACCGTGGTTTTGCCTTTGAGGAAACATCCTAGATCGCCTCCGGTTGAGCTGGATGACTGTCGGAGTGATTGTGATTCGTCGTCTTCAGTTGTTGAAGATGGTGATGGTGGTGAAGGTGATAATGGGAATATTGTTTCGTCTTCGTTTAGGAATCCATTGCCTTTTGATCTTAACTTTCCTCCGCCGATGGATGATGTTTATGCAAATCCGAATGATCTTTACTGCACAGCATTATGTCTTTGAGGGAAAATTGTTTGAAAGTTTCGATCTTTATATCATTTGGAACCCCATTTGGCTACGTAGTTTGCTTAGTCATTGATCTTTGCAATTATGGGGTCGAAAGAGAAAAAATTTCACAGCTTTAAAGCTATTGCTTGAAGAGATTGTAACTCTTTTTTATCCTTATCCTAGTTAATGTCATGGTATTTCATGATAGATGGATGGTGTGTCTGATAATTAATCTGACTATGTGTCCTTCAACTACATATGAGTTCTGGGATAATGTAGTCGATTTATATACATTGACATTTAAAATAGAGGGAACTTTCAGTTCTGTGTTATACTATTATGACGGGAGTTCTAGTGTCGTTGATGCAAGACGATATGTACTCTCTCATTAATTTATGTAAGAATCAAGACTTTATCTATTCAAAATACTATTAGTTTACATGGGTTCATTTTCGTATATGCTTGTTTAGTGTTTCGATCGTTGTGTTAATCCGGTTATCATTTTACTTTCCAGTATGAGTGTGTTTTTACAAGTGATGCATAGGTTGTATTCTTGTATGTTTGTCGAAGGTTTAATTATTCTCTTGTTAGGGATGTGGTAGAAGTTGAAGATATTAAATGTTTCATAAAATTCCATAATTTGGAGTATGTATAGTATTTTGACATGACTTTCAGGTGTTCATTCTTGAGGCAACGGGATAAGCCCAAGTGCATTAAAGAGGATTTTGCTTGAGCATTTAGAATAGAACTCTTAGCTTTGTGAAGTTTTGTGATCTTTTAGGGAAAAAAACAAGGAAATCTATGGATTGGTTGATAGTAAGCTAGAAATGTGTTCTGTTAGCCAAATAGATACTTATATAAAAATCAAGTGTAGTATGGAGTAAAAGT
>TR8390|c0_g1
AGCACGGCAAAAAAGAAATTGAAAGCATCACCTCGCGAACTCGCACATCAGCGCACCATCCATCATTGACTACTCCGTCGATGCAGAATACACCGAGAATGGCCGCGGGCCGAGTAAGTCATAAGTTGGCAAAAAACTTGCTTACAAACATTCATATGGCATTCGGCCACTAACAAACTCTATGGGTTAGTCCAGCATCTGCAAATTTGTTCGGCAACTCAGGCCGCCATGTGCGACCAAGTGATACATCGACCATGAACGCATTATATAGCGATCCATTAGACGCTCCTACAGACACCAGACAGAATTGCAGGGATGCGAATGAGTTAGCAAATGGGAAAACTCTTTCCACCAGATAGCATTGGAAAGCGTTGGAGACAAAGAAAATAAAGAATGCATCGAGAGTGAACGCGGTCCTGTTACAACAGAAATTTGGAATAAATATTTGCCCCGCCTCTGCACCCAGGGAAACAGGTAAGTAGTTTACAATTAATGCTTCCCTAGCATTTGCATATTATTCTGATCTGATGAAATGGAAAAATTAGGCATACACTGAAACCCTTCATCTGTGATTGAACTTTCCCGATAATTGGTTTTACGCGATTCTTCACAAATGAAAAAAACTCTCCTGCGAACCAAAATAAAGAAATACCTCAACCTGAGTACGATCATCGGAGGATCTCAGTTGCTAATAAATTGCGGTATAATAAGGGCTCCCTCTCTTATTTCCTCCGTATGGTCATTTTTATTTTCTTAGAAAGGCATGCACTCTGAATGTGGAGGTTCTCAGTACGAGAGAGAAATCAATCTCTGGCTTCCCTTGTGGAATACCATCTGATGCACCAACTCAGTCATTCTTACGGTAATTGAATAGGCCTTTACAAGTTGAGAGTATAGAGTATAAGATATTGTTATAGAGTTTATAACTCAAATATTCCTTGATATTTGGAGGAAGACCCGGATCGTGAATGTTCTTTAGCTTGACATGTAAAAGATGCATCTCCACTGTCACTAAGAACTCTAATTCTGCAGATATGCCAGAAGGTATAACCCAATTTCATACTCCCTGGACTAGGTCAGTTTTCACAAAAACATCGTCCCCAATTGTTATCTAAGAAAAGCCCTCAGTCTAAACATATTAACTACTCAGTATGGTCTGATAATACTGTCGTTTCTTGCTTTTACTAATCTTGATGCTCAAATTATTCCTTTTTGTTCATTCTGGATATTACTCTTTATATTCTGATACACACATATGTTTGCCACATTCCAAACTGAGATGCACACACCAATGGTATCATCCCTGCAGGTAAACGCAACTTCAGTTGCCTTACCTTCCTCTGGATTGGTAAGAGATATTCAGTGAACACCTTAGCTTGAGGGAGTGGATAAAGGCGAGCATTTCCAAGAACTATCCTGAAAGTTGTTGATGCCGATCTTTTCACGGAACATCAAGA
>TR8425|c0_g1
GGAGGTGGTGGCTTTGGAGGAGGTGGTGGAGCAGGTGGTGGTGCTGGAGGTGGTTTTGGTGCAGGTGGTGGAGCTGGAGGTGGTATTGGTGGAGGCGCTGGTGGCGGTGGAGGCTTTGGCGGAGGAGGTGGTGGTGGCATTGGTGGTGGTGGTGGTGCAGGAGGAGGCTTTGGAGCAGGTGGAGGTGCTGGAGGTGGTATTGGAGGTGGTGGTGGTGGCGGCTTTGGTGGTGGTGGTGGCATCGGTGGTGGTGGTCTTCATTGATCAACAATGCTTTCATGTCCTTGTTGCATGAAATAATTAAGCAATATTAATGTTCTCCTATTTACTCTTTGAAGTGCCCTATGTGCTCTTCTATCTTAAATCAATTACTATGTACAAGTACGTTGTTATTCGTTGTGAAACTTGTTGAGTTAAATGTAAAAGCTTTTGTCTATCTTGCTTGTAAAAACTTCATGGACAATATAGTCCTAATGCCCGATCTACTCAATAAAAATTTATATAGTTTTGGTGTCAAAAAAAAAAAAAGGCCGC
>TR8471|c0_g1
AAATGGCTACTTTCTCTCTCATTTAGCGGGCTCTCGTAAACTCCGTTTCAACTGTTACAATAACCACACCCCATCATTCTCGTATAGATAACTGTTCATGTTCTTTCCTAAATCATGGCTCAAAATACCAACACCAGTTCTTGATTTATAGGAAATTCATACTGTTTGCAATTTTAATTTGTTTTTTGAAAAAGGGGTGTTTAGTTTTTGGCAAAAATGTGGAGAAATTCATGTAATTTATTGAAGTTGACTGTTACATCGGCTGTGAGGACAAAGTCGATTAACTATGGGACGAGGCAGTTTTTAGGTGTGGATTATTATCAGTTCGGGTGTTATTGTGGCCCGACCCGGATGGTGGGTGGGTACTATTTTTGCTCTGGATCAATTGGGGATGAAGAAAACAAGAATGTGAATGGGAGTGGAAATAATGGGGATAGTATTACTCATGAGGAAGCTAAGAGGTTGATGAGATTGGTGAATGTTGAGGAGCTGAAATGGAAGTTAGGGATGAAGGATAGGGAGGTTATTGGGTATGTGGATCTGTTAAAGGCTTGTCAGAAAATGGGTGTGGCTAAAACACATGAAGAAGCTGTTGGTTTTGCTAGAGTTCTTGATGAGGCTGGTGTTGTTTTGCTTTTCAGAGATAAAGTTTACCTTCATCCTGATAAGGTAGTGGATGAAATTAGAAAGGCAGTTCCCTTAGCACTTCTACCTGAAGATGACCCCACAATAGAGGAACTAAAGATTTTGCAGGAGAAGAAGGATAAGATTGATCAGCTTGCACATAAGCATGTGCGCCGCATTTTGTGGACTGGTTTAGGGGCTGGCCTTTTGCAGGTCGGGCTCTTCTTCCGCCTTACATTCTGGGAATTCTCTTGGGATGTGATGGAGCCAATTGCCTTTTTTACAACTTCTGCTGGACTAGTAGTAGGTTATGCTTACTTCCTTGTTACATCTAGAGACCCGACATACCAAGATGTGCTGAAGAGGCTTTTCCTCTCAAGGCAGAGGAAGCTGATCAAGAAGTATAATTTTGATATTCAGAGGTTTGTCGAATTACAAAAGAAAATCAAAGTACCAGTGAATAGTCAAGCTTCCATGAAACATCGGTTAGGGGTGGAGCTAGAACCCGAGGATCTTTTACATGGTCACTAAATTACGTTGGTCTCTGATCTTCTGCCTCCCAGCTTCTCACATAATTATATCCTTACTAAACTCTTAACTTCCAGCTAATGTAAGCCCTTCATTTTGTCGCGGAGGGTGAATATCTCAGTTGTTAAAAATTGTCCCTGATTTTACCTTGTAATTTGAAGGTTGTATTCCTCAAATCTTCTTGTACAAGATAGGCTTAGATAGTAGTTCTGACCATCCCAACTCTGATGTTGTTGTCCTGTCATATATACTTGAAGTTGTAACAAGATATATACTGATGCTTTGTCAATGAACTTTGGATGTTTGTTCTTCTGGATAACCCCAGTTAAGGATTTAAAAATAGGCAATCAAGGTATCTATTTAACTTGTCGCAGTATTGATGCTAGATACTAATGCTATATCGATG
>TR8473|c0_g1
GGGGGGGGGGGGGGAGGGGGGGGTGGTGGTGGGGTGGATGATGCCGGCCATTCGTGATAGAGAGGAGGAGGTATTGATTTATGAAGAAGAGCATCAAAATTATCAACACTTTTTGATCTGTTTTTTCTCTTCTTTTTGTGATACAAAGAGTTAATAAACTCCTTTGTTGCACTTGCACCTCCTCTTTTCCGATCACTTTTACTGCTCCTTGGCTCCACATATCGTGGCAATGGCGGCGGTGGAGGCGGCGGTGGAGGAAGCGTCGCCGGTGCTATTAGAACTTTATTTGCTTCTTGCTCATGATTTTCCCTCCTCTTGCTTGCTCTCTCCTTTTTACGCGGAACACTCTGCGATACTTTCTTCACTTTCTCAGGTACCGGAGCTGGTGGAGGTGAAGGCGGAGACAGAGGCGGCGGAATTGAAGCTGGTGGAGCAAATGTAGGAACCCTTTTGTTTTCTAAAGGATATTCATAAATAGTTCTTATTTCAGGTTCCGGAGAACGATCAACATCTCTCCAGCTACGGCGGCGATTAAGCTGACCGGGATCAGAAAATCGATGGTTATCAACTTGCGTATCATCATAAAATCGCCAATGATCTTCACCGGAGATCCACCGCGGTGACACTTCACTCAAATCAGGGTACGAACTAAAACTCCTCCTCAAATTACCGCCACCACTATTACTACTAAATGAAGTCCTGCCCACATTATCGAACCATGTGCGCGGAGTATTCGGATTTGGATTTGGATTTCGAATTTCATCAAACCATCGAGTATTTGGCGTTGATGGGTTCGATTTCTGAACTTCATTTCTGTTAACTGAAGAAGCAATTTGCAGATATTCATTGGTGTTTCTATCTTCATTCTTGTTTCTACTGAGAAAGCCAAAGATCACAGCAACTAGAACCAACACTACATTAAGAGAATCCCAGCTTTTCTTTACGTTGCTTGGTTTAAATATCGAGAGGGTCGAAGGAACTACGAAAACTAAGAAGAAAACCGCGGTTACGAGTAGAATAATGAGCAAGATTCCGGCGTTAAAGAAGAGAGATGACAACCGGTTGCGGAGCCTTTCTGTACGGCGGAGATCATTGGTGTTTTGTACCCAAAATGGGGTCAAGTTTTCCCCATCATCTGCCATTGATTTAGGCTAAAAAGGAGCTCTTTTGGACACAAACTTTAACTTGGTTTGGCTCTTTGCTTTTGCTTTTTTTGGTATTGGTATTGCTTGTTTAAGGCTTTGGGTTTGGCACTTTTTGTTGGATGGATAAATAATTAAGGACTTGAATACATTTATAATAGTATATATAAGATTATGGATTTTGGAGTTGTAAGATTGCTTGTGGGGTTGGAAAATGGAGCAGTTGTG
>TR8481|c0_g1
ACTAAGAATGGTGGCCCAGTCGATATTCATCGGGCACTCAACAATGGATTGCTCGTGGATCCGCATGATCAGCAAGCTATTGCTGATGCACTACTTAAATTAGTATCAGAAAAGAACCTGTGGTCCGAGTGTAGGAAAAATGGTTGGAAGAACATACACCTCTTCTCATGGCCCGAACATTGTCGAACATACCTAACTAGAGTTGCTGCATGTCGAATGAGACACCCACAATGGAAAACTGACAATCCATCGGATGAACTGGCTGCAGAAGAGTCGTCTCTGAATGATTCACTCAAAGACGAGCAAGATATGTCCTTGCGACTATCTCTTGATGGAGAAAAGACATCATTAAATGAATCATTTGATGCATCTGCAACTGCTGATGCCGTACAAGACCAAGTTAATCGGGTTTTAAGCAAAATGAAGAGACCGGAGACAGGTAAACAGGAGTCTGAGGGTGACACAAAGGACAATGTTCCTAGCAAATATCCCATGTTAAGGAGGCGGCGTAAATTAATTGTAATTGCTCTAGATTGCTACGACGCGAATGGGGCTCCTCAGAAGAAAATGATTCAGATAATCCAGGAGATACTTAAGGCCATTAAGTCGGATCCACAGAATGCACGAGTATCAGGATTTGCCATCTCAACAGCGATGGCAATGTCTGAATTGACAGCATTTCTAAAGTCCGGGAACATCAAAGTAACTGATTTTGATGCTTTAATCTGTAGCAGTGGGAGTGAAGTGTTTTATCCAGGAACTTGCACCGAAGAACATGGAAAGCTTTACCCTGACCCCGACTACTCATCACATATTGAGTATCGATGGGGTGGTGATGGCTTAAGGAAAACAATTTGGAAATTAATGAATACACAAGAAGGTAAACAGGAGAAACCTGTAACTAGTGCCATCGAGGAAGACGTGAAATCAAGCAATTCCCATTGCATTTCCTACTTGATCAAGGATCCTAGTAAGGCAAAGAAGGTAGATGATATGAGACAGAAGCTTAGGATGAGGGGACTTCGCTGCCATTTGATGTATTGCCGGAATTCAACAAGAATGCAAGTTGTTCCTCTGCTTGCTTCTCGGTCACAGGCACTCAGGTATCTATTTGTACGCTGGAGATTGAATGTGGCAAACATGTGTGCCATCCTCGGTGAAACTGGAGACACAGATTATGAGGAACTTATCTCCGGAACTCACAAAACACTGATCGTGAAAGGTGCTGTCGAGGAAGGTTCAGAAAATCTGCTAAGAACATCAGGGAGCTACCTTAGAGAAGACGTCGTTCCACCAGAGAGCCCCTCGATCACTTACACCAGCGGGAAAGAAACAGTTGAAGAGTTTGCCAATGCACTGAGGCAAGTGTCTAGATTAGGCACATAAAAATGGTACTCAATACTATTCCTCACAGAAGGAACATACTATATACAAACAGCCTTTTTTTTTCTTCTCTCCCATATTTTGAGCTTATATTTTTGGCAAAGTGTAAGGAATGCAATAATGTGCATGTCAAGCATTTCTTGATCAAAATACTACATATTATCTTATGTTATCCGACCAGAGGCAGATTCTTGATTTAAATCTGATTCGTTCAACTTTTGAAAA
>TR8495|c0_g1
ATGCCGAATTACCACGCACACAATCTGTTGGTCAGAAGCAGCTGGGAAAATCATTCCCTAATTCAAAACCCGTTCAAAGCGGTGTGTTAGATCACGGGGAGCCTAAGAATTCCAAGGCACCAAAGAATCATGATGCTGCCAGTCTGCTTCTCGACAAAGAACAACTCAAAAGAGACGCAAAGTCAATTCCTATGAAGCTGAGGCACAAACAAAACTATGACTTGGGTATGGGCATGAAAGAGAGGATGGGAAATCCAAAAGAAAACGGGGAGAATTTTGTATGTACCTCTGCAAAAAATCAATCGGAGCAAAATCAATTGCCTAACTTTGAGTCCTATATTGTGGAGGAAGAAGAGGGTTCAGGTGGTTATGGGACGGTGTACAGGGCAAGGAGAAAGAGTGATGGAGTGAAGTTTGCAATTAAATGTCCTCATTCAAATGCTAACAAACAACATGTCCATAATGAGTTAAAGATGCTAGAGCGCTTTGGGGGAAAGAACTTTGTAATTAAGTATGAAGGATCATTCAAGAATGGAAGTTCTGACTGCCTTGTTCTAGAGCATGTTGAGCATGATAGACCAGAGGTCTTGAAAAGAGAGATGGATGTTTCCCAGCTCCGGTGGTATGGCTATTGCATGTTCAGGGCACTTGCTGGTTTACATAAACAGGGTATTGTTCACAGAGATGTTAAACCTGGAAACTTTCTTTTCTCAAGAAAGGTTGATAAAGGTTACCTCATTGACTTTAACCTTGCCCTGGATCTGCATCAAAAATATGGAACATCAGACAAGACAAAGTCAATCGGTGCCCCAAGCATTGACAGTGGTCTGACTCCCCTTGCCAAGCCTCTTCCTCCAATAAAACAGAGAAACTCAACTGTAAAACTTGAGGAAGGCATCAACAAGGAACCAGCAAAAGGCATTAAGTCTCTAATATGCTCAAAAAACCTTAAAAGGAAGTCTGAGCAAGAAAAGATCGGCACTGACATTGCATATAGGAGAATTATAAAAAGTAAAGGTGCTGATGGTTCGGGGATAACCTCAGCAAAGGATGCCACAAGCAATAGGACTCCATCAGCAGAAAGGTTGAGAGAACCCCTTCCATGTCATGGTAGGAAGGAGCTGATTAGCCTAGTGCAGGAAGCACGTCAACGTTCAAACCATATAGGTTCAAACCATGTAGGTACGAGTGGTCCAACTTCCAAGAGAAAGCGGGTCGCTGCAACTCCTGGAAAAGTAGACAACAAGTATGTTTTCGTAACTCCAATGCCATTGCATTCATCTGGAATTACCATTGGTGGTGCTGGCTTACTGAAAAGCAAAGGGGACAAGAAGCAAAAGCGAGAAGGACCTTGTGTTGGAACTAAGGGTTTCAGAGCTCCAGAGGTGCTATTCAGATCTGTACATCAAAGTACAAAACTTGATGTTTGGTCAGCTGGAGTCACTCTACTCTATTTCATTATTGGCCGAACACCATTTTCTGGAGATCCTGAGCAGAACATAAAGGAAATAGTGAAATTGAAAGGGAGTGAAGACTTGTGGGAAGTGGCCAAACTACACAACCGAGAGTCTTCGTTTCCACCGGATTTATTTGACACGAAATGTCTGTCGCCTGTTAAATTACGAGAGTGGTGTGCAAGAAACACCCGAAAAGCAGATTTTCTAGAGATCATTCCACAATCACTTATGGATCTTGTGGACAAGTGTTTAACGTCAAACCCAAGATTGAGGATTAGTGCAGAGGAAGCCCTCCGGCATGAGTTCTTTGCTCCGTGCCACGAGGCTTTGAGAAAGCTGAGGCTGCATCGTCAAGGGCTCAGCCAAGAGCCCCAAGACGTAGGATCTACACTTACTCTACCAGAAAATTCTCAGTCATGTGGAGTATTGTAAACAAGGTACACGTAGCTTTTTGAAGATTTTTACCTGTTGTCATGTAAAAATAAGCTAACAAATGAATGTAATTCTTTCAACAACTCTTGAATTTAGTGTAGTTATATGCTTTACTGATGTTGTATCTGTAAGTTGTTGAAAGAAACTCAAAGCTATTATGCATTAACATTTGACTTTTGCTGCCA
>TR8507|c0_g1
TTTTTTCCAAGTAACAAAATTCCTAAAACAAATTTTATAGAGAAGAGAAAAAAGAAAACTAATTACATACAACAAAATAAATACTCAATACATATGAAGGAATTACACTATGACGAAATAATAAGTCACTATTGATATACTGATACAGCTGAAATCGCTAAATGTTCGGGAATTCCTCTATTTTTTTACTTACTTATTTTCCAATTATTTTTACATTATTTCACCAAAAGTGTTTCTTCTAAATCTATTTTACAACTTGTAATTAAATCTGAATTAGAATCTTGATGAATTATAATTGTATTTTCTTGAATATTGTTTTGCTTCACTGGCTCTTCCTCTATAATAATATTTTCCTCTTTTTTATCTTTTGCTTTTCCCCATAGCACCACATATAGTCCAAATATCACAGCAAGTGATCCCACCAAACTTCCAGTGTACATTTCTTCATGCATAAATGTTGAGGCAAATATTGTTACTATAACAGTGCATAAAGGATTGAACATTGCTGAAAATAATGGACCTCTCTGTGATATACACCATGCTTGCCCAAAAAAAGAAATTGCTGATGAAAATCCAGTGTATAAACAAGAAATGAGTTGTATAGAAGAAGTAATTTTCCAGGTATTAATATTTGGTTCAATGAATAAAGTGGCAATTGCAGATTGAATAGCAGCAAATAGACATAACCAGGCTGTTAATGATAAATGATCTGGACAATTTGCTGATAATGTCACCTGCAAAATGAGCCAATATGACCAACAAATAGCACTTGCAATGAGCAAAGTTACACCAAGCATCCAATTAGAGTCCAAATTCTCACTATTTAATTCTTTTCCAAGAATTAATAATAATCCATTTGTGGGAATAAATTCTGAATTTAGTAACTTTGGTCCTTTAATTAATGCCATTGAAACAGCTCCAGCAACACATAAAATTGTACCAATCACCTTTGCTATACTTCTCAAGCTTTTCATTTGCACTTTCTCTAATCCCATGATCCATGCCATGAGAAAAGTGAATGCTGGAACAAGATTACCAGTTGCACTTGCAATTGAAGATGAAGAATAGTATAAACCAGAAAAATAAATATTCTGATTTATTGTTACACCAATGAGAGCAGCCAAGAATATCAACCCAAAGCTCTTCCATCCCAACCAAATACTGTCTGTTTTCCTTCTTGACACAAAAGCAATAGGAGCAATGAGGAGAAAGGCTATAGTTTGCCTATAAACTACAAAAACTCTAGCACTTAATCCTTGTACAAGAGTAACTCTAGTAGTTAAAGTAACAATAGCATACACAAATTGCAAAACTATCATAACAATTGTGGGCTTGTAAGTTTCAAACCCCATTTTCTTTCCTATTAAAAAAATAAAATTTTGACTAAGATTTGTGATCCCCCGTAACTA
>TR8520|c0_g1
ATATCATATTCTTACACCGATGCTACAATAAAATTAAGTGGTGCTATTGGTTGAACATTGAGTTATTTATCTAGAGGTGCACCTCATGGAATTTCTAAATTCGCCTCTTATTTCTTGTACTCATATTCCACTCTATCTGGCTTAAATTTATACTGGCAATACACGAATAACAATCAAACAATGTAATAACTTAAAACTCTCAACAACAAATTACAAACTAGAATCACATTACAGATGGTTAGGCAGTGGGACATGATGTTTATTGCTTATTGTTCCTTGCCTGGACAATATGATTCAAAAAACAGGAAAGCAAAATCACTGTTAAATCAAGATTCCTTTAACTGCTTTTAAATCTGATCATTATGAAATAATCTTCAAAAGCTAAGGTTTCCAAATAATGCACTCAAATCCAAACCACCAATTCCACCAGCACCTGATAATGCTTGTAAGACATTTACAGCTGATCCTCCAGTATTAACTCCACCAGCACCCATCATATTTTGGTATAAATTTGGTATTCCTCCTTGTCCCGAACCAGCAGAGGCATAATTCATAAGTGTTTGGTTGAACTGCTGGTTTATTGCTTGGTTCTGTAGAGAACTGGCTGCTATGAGTTGGCTTAGTTGTTGATTCTGCCGAGAAGTTGCACCCGTGATCATTTCTTGTATCATTTTATCCTGATCTTCTCGTTGCTTTCTCAGAATTTCCGGGAGTGACATTTCGTTGTTCTGATTAGCCCCGAATTGTGGTACAGCAGCAGCAGAACTAGTTCCGTTGTTGAGTCCTTGATTCGTACGACCTAGTCCTACATCGATGAGTTGGTTTAGCCGTTGATTCTCATGAGAAACGGCACCCATGATCATTTCTGCCATCAATTTATCCTCCTCTTCTCTTTGCTTTTGCAGAATTTCCTGTGGTGACATTTCATAATTTATCCCATGATTTACCCCAGCAGAATGATGCTGGCCGAGGCCAGGAGGTTGATGTTGCTGAGGAGCAGATCTAGAACTAGTACTTGTTGTTGGGATCTGATGGAAATGACTTTGATGGGGTGGGCTTTGTAACTTTGTACACTTCATATGAGCATCAAAACCACAAGTATGACATCTATAGAGCCACTGATTGGTTCCGATATTCTTGCAAATATCACAAGAGAACGATTTATCAGGATAAGGAGATGAAAACTGAAGCTCAAGCTGGTGATGATGAGACCAGTGAGTGACACGTTGCGGGAAAACTGCACAGAGTATGTGAAGGTCAGTGCCACAAGTTTTGCAGTGGTAAGAGAATCCATCACCTGTTTCGCCACACGCATCACACTGGAAATTCCCTTCAGGGTATATGGGTTTTGGGAGGAGGGTGAAATTGTGTTGTTTGTCAAATGGATGAGTTATTTGCTGTGGCATTTGGGAACATTCAAGATGGAGGAAAAAATTGCAAGATTTGCAAGTGTATACTGATCCAGTAGCTTGAATTTTGCAGCCTGAACATACTTGTGGTGATGGAGCAAGATCTTGATGAGTGATTAGCTCTAAAGGATGTTGAGGATGACTGAAATGATTTATTGTGTTGTTGGATTGTTGAGGTTCCAACTTCAGCCTCCCCATTTCTAGCTATCTCTAGTCTCTCTCTGTGCACTTCAATATTTAAACTGACCAGTTTTGGCAATATATATAACTTAAATTCTTCGCGGATTGGTATGGTAGCCAAATTGTAACACTAGATGATGAGTTTATATTTGTTCACTAAAGAAGGATGGGAAAGACAAGGAACAGAATTGGGGGTAGTGGGTGAGAATATGAATTCTAAATAGAACTTGTTTGCTTGTATGGTCACCAAGTCAAAGTCCACTTTAGTGATTTAACGCGGCTGAGGAGGAAAATAGCCCAAAATACTCACTAGGTGAATTCATGAGGGAACGTGCTTTGTAGACTTTTAGAAACTAAAACTAGGATAAAATTACTTTTTGGCTTTGTAAATAGTG
>TR8716|c0_g2
TTTTTAGAGCTCTGATACCAAATATGTTGAATTATGTTGAAAATAAGAGAGAAAACAATATACAAAGATACGCTTACAACTTAACTTCCTAAAGCTAAAAACAAGCAACCACTAAGTAGTGGTGAAACAAGACTATGGGAAAATTCCCACTAACATTGCTAAACAGAAAGAATAGCTATAGAAAGTAAAGGCATTGACTAACTAAAAAACTAATTCCGCTAATCCTGAAAAAACAGGACCATGAAAAGATTCTGTATGTAGTGATTCTCGAAGAATTAGTCAACAAGATTTGCGTACAAATATACATACAAATGGTCTTATTCTCTATGGCTCTTTTTTCTTTTCCTTTTAAACCAGTTTGAACCTCTTTTTGCTTTCTTTTCTACTGAGACTCTTTTTGTTCTCCGCGATTGCTGGCAAAGACGTAACCATACCATGTTGGTCTAAATATAAAAGATGGATCCCTATCTTCTTTACTTTATTTCCATCTTCGAAGACTTCCACCTTTTCTCCGCCTTTCATCTTGAAATCATTAAAAGGCGGCATAAAGTTATTTCTATACTGTATACTTGACAGTTCTGCATGTCCAGCGCATATTTCATAACCATATTCCCAATGGAGTGGTAAAGTCATTTTTCCGTCAATGATAATCCCCCAGCCATCCCATGGACCAGAATAGCGAACGCACCAGAGAATCATTCCTAAGAACGTATATTCGTTATTCTGTGTGGGCATAGTGAAGCAGATAGACGAAGCTGTTACTCGATTGCTGCACCAATCTGGAATTTCATTGCTTTGTAGATCAATACTTATCCCCAATAAGTCTAATGGATGTGATAATGCCATAGCACGTGCACGAAAGAAGCTTTCTTTGAATGGATTCTGCAGAGAGCTACAATTAACCATGTTGATGTTCTGTATCGAAAAGAGGTTGTCCAACGAAGTAATCTTGACCAATTCTTCGCAATTTGCAATTTCAAGATCCCGAAGAAAACCTAAATTTGATAATGATGGGAGCGTTTGAAGATTCTCACAATCATTCAGACGCAAAGACATCAAGAATGGCATCTCGGAGAAATCAAAGGGTAGATAGATGAAATTGTTGCCGCTCAAATCTAAATTTCTCAAGACGGATAAACTCCCAATGTTCGTAGGAAGATCAGCCTCAGAGAAACCACAATATCTAAGAACTAAAGACGAAAGATTAGTTGGCAAAGATTGTATCTGACGGATTCTTGGACGAGATAATAAACTCGTTTTGTCCTCTAAGTATAGACTTCCCACTTCCAATGTTGTGAGATCTCTTAGCATTTCGATAGACACGGGCAATTGTGTTATACCGGTATAACTTGCACGAAGAGTGTTTAGATCCTGCAAGTCTCCAACGTCAACTGGCAGTGTTTGTAACGATGTCCAACTAACGTCCAAAGATTTAAGTGATTTCAGACGACATATGCTGCTTGGAATTACCGTAAGCCTTTTGCATTCGCCCAAATCTAAAACAGTTAGTCTGACCAAATTTCCTATTGACGGATGGATCTCCGTCAGCTTTGAGCAATTCTGAAGCAGCAAAGCTTCGAGACTTTGTGAACCATCGAAGTTTGGTGTTCTTTTGAGTCGCTTGCAGAAAGAGAGATCCAGCTTCTTCAGATTTTTACAACACTGCAAATTCAAACCAAATTCTTCGATATTACTTTCTTGCATATCCAGAACTACGAGTTTCTCAGCTGGAAAATTTGATGGCATACATTTTAAAGAACACTTTTTCCAAGACAACCATCTGAGCTCCTTGGACAACAGCCCCAAATCTCCACTAATATGTAACTCGTCGATTTTAAGCATCCTCAGATTTTTCATTTTCTTAAATACTTTTGTGCTGAGGTTCGCACCATTTAAGGAACGTCGATCTACCATCAGTACTTCGACCTTTTCAGAACCTTTATTTCCTTGTAAAACATCGCAGACTTCTTGAGGATTGAACAGCCTACTCCGGTTTCCAGGTTCTCGGGGTGATTCCATTCGAACAATTTCTCTTCCCATATCTCGCACTAGATCATGCATCACCAAATTAGGCCCCATATCTTGCACTGGATCATGCATAAAAAGAAACTGAAGCTGAGTGAACAATTTATCTTCCTTTTGGAGCAAGTGTTTTTGAACTAAAGTTGCGATTTCACTTTCAGTATGAAAACGACATGCAGTTAATATCCTTGTAACTTCATACTCATATAACCCATGGAAGGCACAAGCGATATCAAGAAAAACATTCTTGGTATCATGTGGAAGTCCATCAAAGCTTATCTTCAGAATCTTTTGGATATCATCATGAGGAATTGCTTCTAGTTTCTTGAAATCTCTTATCCATTTATCAATGGATAGCCCTCTCAAATGTGACCTCAATGTCACAAGCGCTAATGGTAGCCCACCTGAATATTTGATTACGTCTTGTGCCACCCCAACATATTCTTGTGACGGAGGAAGACTATCAAAAGCATGACGATAAAAAAGTTGCTCAGATTCATTTTCATTTAATAGTTTCGCCTTATATATTTGATTTGCTCCAAATCCACGTATCAAACACTCATCTCGGGTAGTAATCACTATTATACTACCCGAACCAAACCTTACTTTTTCATTTATTGAGGATTCTAACTGTGTATTTGTGTCTACGTCATCATGAAAAATTAGAACCTTCTTTGATCGCAGCTTTCGTTCAATTTGATTTATGCCTTCAGCAACACTGTAAACGTTGAATTCCTCGGTTTTGATCAGCATATTGAGAAGTTTCTCTTGGACCTTTTCTAGACGAATTTCTTTTTCTTGTGAATTAACATTTGGAAGGAAGCAACTACCATGGAAGTCTACATCTCGAGATAATCGATTGTAGATATATTTTGCCAGAGTTGTTTTTCCGATTCCACCAAGTCCATATATACCAACCATGCGAACTTCATCTTCATTTTCCTTTTGCAATAACAACTCTATATCTTTG
>TR8722|c0_g1
TTGGTGATTGTTAAAGAGCTGAATGCAATAATATTAATTTCAGATATGAAATGAACATCACATCAATTGATCATTCTATCTGAACTACAAATTGACGTATCAAATTATATGAAACCTCTCATTCTTTGAATGAAGTAACAAAACTTGGAAAAGAGTCTGTTGCTGTTAGTGATTGATTTTACATTTAGACACTGTTTTTACAATAATACAATTAATCATCTTTGATAGAGACAATTAAGGCAACAGAAATGACATATAGTTTTGTGTAGGGATAGAAAGAACAAAACAAAGGAAGAGTTCAAGTGATGAAATTTTAAAACACTGTGAAGCCACTTTTGTTTTCCTAACAAAGTTGGCATGGTAATATATAGGACTTGACTCATCACTTCTAATATCCTTAGTGTATACCACCACCTTAATAACTAGCTTTTGGGGTGTGGTTCTCCCTGTGTTGTATCAATGATATCAGAGCCACCCATCACCTTTCGTGCTCACCGTGCCGTGGAGGCACCTGGGCACCTGACTCGAAAAGGGCTACCTGGGAAAGAGCTACCTACTTGTAGTAGAGTGAAAGCTACCAGAGTGAAGCTGTCAAGGACGACGGATGTGGAGCGTGATGATTTGTTATGATCCTATTGCAAGATATGAGACTTGAGTCCACATCGGTGAAATAGAAAGCTGATGTGGGGCTTATATAATTTTGGACTCTCCCACCTTAATAGCTAGCTTTTGGGTTGTGGTTCTCCTTGGTTGTATCTCCCACCAATGTTTTGTGTCATCGAACTACTTCTCTTTAGTAACGTAACGACAATTCTAAGATGGAGAAAGAAATCATAAAAGCAGCAAATATTTGCACAGACTCTTCGGCTTCCAAACTCTTGTTATTGCCCAGAGACCAGCATTTTCCCTCCACAGAAGCAACAAAAGAAGCAATCATCCTCGTAAAAGCATCTCCAACTTTGAATGTAGTAACCCCCCATTGGAGTGGAAATTATATGTCTATCCTCAAAAGCTTCAGACAAGCAAGTTCCTCGCTAGTTAATCTGGGATCCGATGAAAGCACTCCGGGTGGCTTTGATTACCATCAAGCACCGCAATATGCTCCATTCTTTCTGGAATTCTCTTCAGCATCGGACACTCGGATATACTCAAACTTTTAATTAGACTCATAGCAGTTGTGTCAAGATGCCAGTTTTCTAGTTTTTCAAGATAATCAAGTCTAAGGGTCTCCAGCTGACCAAAACTGTTGCCCTTGCAACTAATTTTCTTTCCATCGTAAGCCCATGACAATTCGAGATGCTTTAAGTTTGGAAACTTCCCCAGAATTGGCATTGGATCTTCCACGAGTCGTGCAGACTTCAGGACTAACACGGTGATGGATTTAGGTAGCTTGTTTAAATCTGTTAGTTCTTCGATCCCCCCTGATAACCACAATCTGTGAAGGTTTTCACAAGAAGAAAGAGGTTCAAGGGGAGGAAAAGTTTCACCATATTGGCAAGACAGAAACAAGGTGGTGAGGCTTTTCATGCTTCCAATGGAATTTAGGGAGTAAGATTTCCTAATTCTTTCCATGCCCAATTCTTGAAGGTTGACTAAAGCAGCAGCATCAGTATGTTTCCACTGATCACAACGAATATATTTAAGAGTTCGTAGATTTGTCAGCTTTTCGACTTGCAAAGGAACCTCATATCGAGAAACTAAATGTCTCAAATTTGTCAGCTGGGCTATCTGAGGAGGTAGTTTGCATGAGCAATGGTCACCAAGCAGCGCTTCCAGCGTTTGTAGTCTTTTTAGTTTGCCAATGGAAGGTGGGAGTTTGAAAATCAAGGTGTTAGACAAGCCTAAGAACTTGAGATGTACCAAATTGCCTATAGCATCTGGTAGTTCATACCTATCAAAATTGATGTTCTCCAAGTCCAGCACATATAGATGCGGGAACGTCATACAGAATGTCATGAAATTTTTACTAAGGTCCAAGTTCTTAAATTCTTTATCAAAGAACAATATCGAACGTACCTTCAATTTAGAAAGATCAAGTGAAAGATACCTTTGAGTTTCCGCATGAATAGTATGTCGTAGACGAAATGGAGTGACCGAGTTTACTCTTGGATCATAAATGTCATACAAGTGAACCTCCATGGCCTTTTGTACGGCAAGATCCCTAAGTAGGTCGTGTATCCTACATGTAAGAATTTTACCAAAGAATGTCTCTGCCCCTTGAATCAAGCTTCGACTTATTAGCTCATGTAGGAAGTTTTCAGCGATATCTTCCATATGTTCTTCTCCAGTTCTTGGAATGAATCCCTCCGCCTGCCACAGATACATCAGTTTTTCAGTGTCAATGGCATGATCTTCTTGGAAGATGCCAATGTATAGAAAACATTGCTTGAGCTCAAACGACAAATCATCGTAGCTCAATGATAGGATGTGAGAGATCTCAACAGAGTCATTTTTCATATTCTGCCAAAGGTGCGTCTTCACCTTTTGCCATTCGTCCACCCCCTTTTTGTAAGAAAGTAGCCCACCTAGTACCACAATGGCTAGTGGTAAGCCTTTGCACTTCTCCACCATTTCCTTAGCAAGTCTTTCCATTGATGGGGAGAACAAGTCAGCACCAACCATCTCATTCACCGGACGTAGTTTCTTGCATAATAGGTCCCAACTTTCTTTTTCATTTAGAAAACGAAGTTTATGGGAGAAACCTTTGTCATCGACTCTTTCAGCCACATCCTCCTTTCGTGTGGTAAGGATAACTCTACTGCCATTGTTATTATCTGGTAAGGCTCTTTTCAGACTCTCCCAAGCTTCTCGATGCCATACATCATCGACCACCACAAGGTATTTGCGTTCTTTCAATATTTTACGGAGGTGATTTTCTAGATCTCTCTCTGTCATATCCTTCAGCAATTTTAGCGTTTCCTCACTGCAACCTTCAATAGATTTTATGATGCTCTGAAGGAGATCTGGGGTGCTATACTGTTGAGAGACGCATATCCAAGCTCGAGTTTGAAAGCTAGACAGTAGACTAGGGGAGTTATATAGGTTTCTTGCAAGAGTGGTCTTGCCCAACCCACCCATACCATAAATCGAAAGGACATTCCGTCGAGACTCCTCTTTGAGAAGTTCATTAAGTAGTCTTTGAAAGACCTCCTGAAACCCAACAAAGAGTTGATCTTCATCTGCATAGGAAACTGCTCTCCTCAATGTTCTTATTAACATGGAAGACGGCTTGTTTGGCATATTACTCGGCCCTTCTCCAGCATTACTATTATTGATGTGAGTAATACCATAGGTATCTCGTTTTCTAGAGATATCCATAACTCTTTCCTTGAGGGACTGGATGTCCTTCCCAATGTCATGGAATTTAGCCTCTTTCTGACAGATGCAAGCACAAGCCTTAAGGCGATCAACGAATCCAGCAGCATCTTTTGTCGAATCCAAACTGTACGCTTCTAAGACAGCCACAGCTTCATTAGCAACAGAAGTGATTTCAAATACCCATTGCTGCACTAGGTGATCTTCTGCTTGCTTTCTTTGGGCATCTTTGAGAAAAGCTTGCATGAAAGACAGTTCTTTTCTCAGCCAAAGAACGTTCTCTCTCAGACTTTGGCGCAAGGAGACTTCCTCGATGAGGAGATCGCCCAGCTTTTGAACTGCATAGGACACAACTGCATCGACCATCTTGATGATCTTAAAAGCAAATTTTCCTCTGTAACAAGGATAAAACTATTATGTTACTTGACAATATAGTTTATATGATCTGTAGTGATACGCAAGCAGTAGTATTACAGATTGCCTCTCGCACTGC
>TR8725|c0_g2
ACACCTCAACTATCGGTTATTCACTTTTTCCTACCGAAAATGATAGGTGATATTTCATACCACATAATCCAATCAATCAATCAATCAACTACACCTCAATCAAAAACAAATTTAGATCACTAAAATTTCACAACACACACACACACACTCAAGTATCAGTTATTCACTTTTTCTAGTAACATATAATTCAATCATACAACAAAAAAAAAAAAAAAACTATCTTGAGACTTAAAATTCTAAGACCAAGAATTTCAAACATGCATAAGTCAAATAAGAGATTTAGACAAGAGGGAACAACTTCGAATTCTCTCCAAGATAACAACCAATTTCAGCAGCAGCCAAGGCTTACTGGAGATCAAGAGTATTCTGTTATGGTTGCTGCTTTGAAGAATGTCATCAATGGCAATATTCCCATGGCAAACAATCAAGAATTCAATTTCTTTACTCCTTTTCAGTATTCTACTGCTACGACTGTTACTTCCTCGTCTTCGCCTTCGACCAGCATGTCTCCGAGTTTCGAACAAGTTTTGGGTGTCCCCGCTGAACAAGAACCTTGTCAGTTTTGCAGAATCCAAGGTTGTTTAGGCTGTGACATTTTTGGAACCACATTTGCTTCTTCTTCTTCTTCTGCTTCTGTTGCTGCTGCTGCTCCTGTTGATGATAATAAGAAGAAGAGTGGTACTACAGTCACGATCGCGAAGAAGAAAAAGAAGAATTACAGAGGAGTGAGACAGAGGCCATGGGGAAAATGGGCAGCAGAAATTCGAGATCCTAGAAAAGCAGCACGTGTTTGGCTTGGAACATTTAATACAGCAGAAGACGCAGCAAGAGCTTATGACAGAGCCGCCATTGAATTCAGAGGTCCACGAGCTAAATTGAATTTTTCATTTGCTGATTATACTGTTGACACTCAAGAACAACAGAGCACTTCATCCTCTTCGCCTCAACAACTCCCAAATCCTCAACAGTTGCAACAAGGGAATAATAATTCTGATTTTGGAAGTGAAATATGGGATCAACTGATGAGTGAAAACGAAATTCAAGATTGGTTGACGATGATGAATTTCAATGCCGACTCTTCCGACTCTACTGGCGGGAATGTTCACAGTATTTAAACTTTCAGTTACTAAAAAAGGACATCAACGCCCCGCTACGTGTTGAGCCGGGTTACTTAAAAGACATTACGTTTCAGTTACTCGAATTTAAATTTTTTTTAAAAAAGAAAAAAGAATCAAAAGGGAAAAAAAATAAGAAAAGTTACTGTAGTATATTAAGGTGCTTTGCCCTGTTGTATTTTTATCAAATCTGGGCTCTCTCCCACCTAGGTGAAAAAAGTTAGTAGCTGTAATTCATTACTCATATTCGAGTCGTGCCGTATGTAGTTCGGCGTAATAGTCGAATGAAATGTAAAAATATGAGGTATTAATTTGAGTAAAATTTTGTGCTTGTAATTATTTTCTCATTGTTTATATACTGTGACAAAAAATACTTTGCTCAAAAA
>TR8725|c1_g1
CAACTATCGGTTATTCACCTTTCCTACCAAAATGATAGGTAATATTTCAAAACATATGATCCGATCAATTAATCAACTGAACCTCAATCCTAAACTAAATGAACTAAAAGGCTCAAAAACACATCTAAAGTAATCATTTTTTTTTTTGAGTTTCATACCTGAAGCATCATATGTATAAGTTTCCTACATGAAACATCATCAAATCTTTATCGAGACACACCTCAACTATCGGTTATTCACCTTTCTAATCGAAATGATAGGTGATATTGTATATGATCCGATCAATCAATCAACTGAACCTCAATCCTACACTAAATGAACTAAAAGGATCAAAAACACATCTAAAGTAATCATTTTTTTTGAGTTTCGTACCTGAACCATCAAATGTATAAGTTTCCTACATGAAACATCATCAAATCCTTATTGAGACACACCTCAACTATCGGTTATTCACCTTTCCTACCAAAATGATAGGTAATATTTCAAAACATATGATCCGATCAATTAATCAACTGAACCTCAATCCTAA
>TR8740|c1_g3
TTTTTTTTTTTTTATATAAATGTTAGCCTAATTTTTTTTCAGTGGAAGCTATTAAAGCAAATTCCAGATAAGTTTGTGTTCTCAGCAATCAACTTTACAGGTTAGAGCTTTATATAGCTGACAATGTATTTTGCTTTCTAACATCATTCCATATTAATTGGAGTCAAGCTCAGCATGCATCTCAAAAGTTTAAAAGATACAACATGAAAAAAAAATAATATATTTTACATAATATAATAAATGAATAAATAAGTATTATTATCTTTGAATTAAAAATTTTCTTTATGAAATTCAAACTTTGTGCCTGTCTTATGTGAGAAATCTTGAGATAAATGTCTTAGCTCTCCAACCAGACCTTGTGGACCACAATAAAACACACCAATTCTTTGATCAGGATGATTAATAGTAACATGTTTGAAAACTTGGCGCCAATTTGGTCTAGCAAAATGAGTCTTGACCCTTGTCCCAGAGACAATATCTAGGCCACTTTTAGCTTGCTGGATTGATTGAAGCATTGTGATTAGTGCAGAGCGGGCATCGCCTTCTTCATATACGCTGGTGCAGTAGTTGTGGAGCTCTATTAGTCCTTCTTGATCGTTCTCCGAGACCTCATTCATGACACCTTTAAACCACTCAAATGAGCCTTGCTCTCGAGTTACCCAATAGAAGTAGGCTCGTTTAGTTGCAAAAGGACTTCTTTTAGTACCCTTGGTGCCACTCTCGATTAGGCCATCTTCAATGTCCTTTTGTTGCTTGATGTTGTTGAGCACATCTTTTACTATGCTTATCAAAGGGGTTGCCCCAATGCCAAGGCCTACTAAGAGGACTACGTCGTATTTCTTGTAATCTTGTGCTGGTGCTCCATAAGGACCATCAATCAAGAGCTTTGGCAATCTAGGCTTATAGTCGGCCTTCGCTATGTCTGCTCTTAAAAGGCCACTTTGATCACCAGTTGGAGGCTCACAGACCTTAGCGAAGAGAGATTTAAGCTGAGATGTCCAATCGCCCAATGTTCGTATGTGCATACTTAGGTAATCATCTCCTGGAGCTGAGGAGATAGTAAAAGGATGCCATTGAAATGAAGAAACATCAGAACAATTCACAAAAATGTACTGTCCACTTGTATACTTAAAGCCCTGAGGCTTGGACATGTGCACTGCCATTACATTTCCAGGGTACACAGCTACCTTCAAGATCTTCACTGCCTTGTACCCAGATCTAAATGCACGAAGCAGACGTTCACAAGCATATAGTATCATAGGCACCGCGATATACATCCATGTTGTCTTCTTGTACCATTTCTTGGAGAGGTAGAGAAAGTATCCGTGAATGATGAAGAGGACATAGACTATGACAAATAAGTGATGGGAGTACCAAAAAGCGTTGAATCCAGTGAGTTTCTTGATTGTTGATGGAAGATTAAGTCGGTTCCTCCGAAACCATGGTTGGGCCAGCACATAGGCTATGATCATAAGGACCACCATCACAACACCGGTCCATCCTTCCGTGCCTTTCACAAACCACCAGTAGTTGTTTGGCCTTTCATCGCCAAAAAATGGCTTCATTGGCTCATATTCCTCATCTGTCGCATGCAGTAGCCGGGGAAAATCACACGTTAAGTGTGAAATTGCATGTAGGCCTACACCAACTGCTATTCCAAATGCAATTACCTTGTGGAAATTGATATTATCATCGAAGGGAATTATTTTCCCAAGCTTGGTCCTACTTCTTAGCCAAGTGATGGTGTTTCTGCATACTGGCAAAAGAACTAAAGCCATGTTGAATTTTGTTGTTTCAGCACCTCCTTTTGCTACAGAGACACAATAGCCCATAACATCAAAGACAGCACGGCGCTTGTATTGGATAAATTTCCACGTAAAGAGTCCTGCACAGATTGATAGCCACAAAGCCATCACCCAAATCCTCTTCCAATTGTCCTCAATGAAATAGTCCAGCTTTCTTTTGCATCTTTTAAAGGGATTTCTCTCTTTTGTTGGCTTCAGCTTCTGACTTAGCATCTGACTCAGAACTCTGCTGTTTGTCGAAAGATTCGTGGAGTGGCTCGGGGCCTGAAGAAGCAATGTCTCCAAGTTGTAGAGCTCAATGTATCCAACATTGCCTGGATCTAATTCTTCCATGATGAGAGCTGCATATTCATCTGAATTGTCTTGGATTTTTGACAGCTTATTTGCAGAAGCACTAAGACTGATGATCTCTTTCACCTCTTCTTGAGTAATTCTCCCATCTGCATCTTTGTCCACCATGTCGAAGAA
>TR8743|c3_g1
TCTAGTCTCGGGTCAATTAACCGATCATTAGGATTAGGATTAGGATTAGGATTAAATTGGTGGTAATTGTGATGATGAGAATATGGAGGTAAAGGGAAATTAGTTTTAGCTTTAGCTCCACGAAGATTACGAGCAGCTGAATCATAAGCTTTAGCTGCTTCTTCAGCTGAATTAAAAGTACCTAACCAAACCCTAGTTTTCTTCAGTGGATCTCTAATCTCTGCAGCAAATTTTCCCCATGGACGTTTTCGTACTCCACGAAACTTAATCTCTTTCAATACTCCAGATCCGTTAGCCGGAACCGCCGCCGCCGCCGCTGCCGGAGTTGCTCTACCTCTTCCCATGGCCAAACAAATCGATCGATAAAAAAATATCAAAGAAAATTACACTTCGATTTTAGGATTGATCGGAGGATTTAACTGCCCACCTTCAACTTTCTCTCTCTAAAACTAATTTTCTCTCTCTAGAGATCTGAAATATTCTTCCATTTCCCCCTCTCTCTCTCTCCCTCTCTCTCTAAAACAACAAAAACACTTCCCTTTGGTTATCGATCGGAGGATTTAGCTTCCCTTCTTCACTTTCTCTCTCTAGAAATCCGATTCTTCTTCACTTCCTCTCCATAAAATCTCAACTTTCTCTCTCTAGAATTGTGATTCTTCTTCACTTTCTCTCTCTAAAATCTCGACTTTCTCTCTCTAGAAATC
>TR8769|c0_g1
TTTTTTTGTTGATTCAACCAGCCTTATTCATTAATATCTCTAATAAGCAAAACATGAACAGACTGGAAACACATTATTCTGCAAGATGCTAAGAACACATGAATATTATGGGTATCGTGTGATTTTTTTTCTTTGTCGCGTTTATATTTCAATAAAAGAATTTTGGATATTACAGGCAAAACTAAGAACAAGAGATGAATGGTGATAAGAACCGTGGTAATATACCCCTCCTATAATACTGGAACTGAGATGGACATGGACACTGAGACATCACCAGCAAAAGTTGAATCCCTAGCTGCAGCTGAGTTTCCGGCATATGCATATCCTACACCTAACCCGCCATAATGCATTGATGCATGCTCACACCGTTGGAATACTCTAGCAAGTGATGCTGCTTTCCTCCTTGCGCGCTTTGTTCCTGTAAACAGCAGCGTCTGAAGTAAACTTGCTAATGCCGGAGCCTTCACGACCCTCTCAGTAGCAGCTGCTCCACCACCACGGCACAATTCAAGCAACGCAGCAACTGCATTCTCCTTCGCTCTAGGTGTTCCACATCGCATCATCCCAATGAGCCCTGCTACCGCCATTTCCTCATTGCCAACAGCTGTAGCACCAATTGGCTGCCTCACAATCAGTGCCAATGCACCAGCAGCTTCTTCGGCAACACCTTCACTTCCCAAAGCTCCAACTAGAGCAGTAACAGCTCCCGACTCTATCATCCTCGAACAATTTTCTGTGTGGGTAGATAAATTAAACAGAGCAGTTACTGCGTCCTTCTTCCCTCTTGGAGAACCTTCTCGCAACAGACCAGCTAAGGCCTCAACTGCTCCATCTTCTTTTGCTATTTGCTTCTTGTAGTCATGAACAGCAGACAGACTGAACAATGTTGCTGCAGCATTTTCCCGTGCCTCCGTGGTGTGCCCAAATCTCAAAACTCCAACTATCAACGCCAGACACCCTACTTCATCCATGATTCGGCCTTTATTCTTATCAAAAATTGATAAGTTAAGCATTGCAGTGACAGAATTTTCTTGTGCCACAGCATCTGGAGATGAAAGCAAATTCTTCAAATGTGGGATTGCCCCAGCCTCAGCTATGTAAGCACGGTTTTCCTTGCCAGTTTTGGCTAAAAGTCGTATCTCCCGAGCAGCAATAGTTTTTGCAATCTGTGTCCCATTCTCTAGCTGCTTAATGAGAAGAGCAGTAGTAGCTTTATTAGCTTCTAATGCAGCCTTGCTAGGTGAAGCAGCTGCAAAAATTTCAACACACGGATCCCCACTCTCAAGAGGGTCATAGGGAATTTTATGAGCGGCACACCACTGCATAATCAAATTCCTAAGCCCCCTGTTTGGCACAAGCCGGGTATGATCAAGCAACTGCCCTGTCTTTGGGCAAGTACAATGACCCTCCTCCATCCACCTCGATATGGAAGCTCGATCATATGTCTGCCCTGTTGCCACAATAACCGGATCCCTCATCAAATCCAACGATATCGGACAACAGAAATCCTTTGGTACAGAAATGAATGTCTCTGCAATCTCTCGACTAATCAACCCTTTCTTCGGCTTCTTATGCTTACCAAATCTCAATCCCATATCATCCTCTTCAAAGCCAAATAGCAAAAACCTACAGTAACGCATCACCGCCACAAACCCATTGAGCACTGAGGCAGTTGGCTCGATATCTCCTTCATGGTTCACAATCTGCTCCTCCAAGAACTCAATCTCAACCCTGCAACTCCTGGGATTACAAATCCCCAATTTTTCCACGAAAAAAGAGTACAACTGAGCAGAGTCAGGAAGACCTCCATTCTCAAAATCATTCAAGAAAGAGAACAGCTTCAACCTCAGCATCTCATCATGTTTATCAACAAACAACTTAGATTTTCTTGCTTGTTTCTTCAACAACTGAACCTGTTCCCTAACATCTTCTGGTAAATTCAATTCCTTTAAGGGGAAAACATCCAAAAGGGTCGAGATTTCTTGATTCAGATCATGAAAATGACCTGAAATAGAATGATTTTGAAGCAAGAGCCACAACTTACTTGAGTGAGAGCAATAATCAAGCAAGATCTTCGACCGGTAAAGCAATAAATACAACTCCTTGAAGCACAAAAAAGCTGTAAAAGGCAAATCTGAAGAACCCCTACTACTTCTGCTATTATTCTCAAGAAGACATTCCAATAGAACAGAAAACACTTGAATTTTCCTTAACAAAGACTTACAATTCTTCCTCTGATAAAAGGGCATCCTTTTACCTGAATACGCAGAAATCAGCTTGGTAGATAACGCCGTTAGGGTCTGCAACAACCCAACATCTGTCAGATCCACTGGTGCCAAGAATGCTTCCAGTGATGGAGACCTTTGTCTCCTCAACGATGAGAAAATTGCAGCAGATGCCATCAATTTCCAGCACCCAAAATCTTGAAAATTAACTTCAAGATTCTCCAACCCCTTTATAGAAAATTGCTTTCTGGATCTTACTTTTTGCAATATTTCAGTGAGAAAAAACTATAAAACAACTCCAGGATTCTACCTTTATCTAAGTTTCATGAAAAAAAAAATCATCAAGAAAAGTCTAAATGTTAGACCAAGAACAAAATGGGTCTTTATTTATTTGTACAAAAAGGGAAAATATTAAGTATATTCTATAGTAGTGAATCCGCGTTAAGAAGAAAGGGAAGAAAAAGCTAGAAGAAATGGCAAGGGTGATTTTCACTGGGTAATTATAAGATTTGTGTGTTGACAATGTCTTTACTTTTTCCTTTTCCTTTTGTCAATATCTTTTTGGGTTTTTTTCTCAATTTCTCTTTTTTCTATTTT
>TR8770|c0_g3
GGCCTAGTTACGGGGGACATCTCATTTGTCTTTCTTTTTAACTATTTCCCAACATGCACCCTTAAAAAACTGCACATAGTAAATATCATCAACAGGTTACAAAAAAAAAATATCAGGTTGTATAACTAAGCACACCTTTTCTTTTTTTTTTGGTAGGAGGCAAACAGGATCATAGTTTTGTTGAATTTGAAGTTGGTAAATACAAGTATGAGGATTGAGAAAAATGTGAGTGAAAGAAGAGGTAAGGAGTATAGTGATTCCAAGAAGAACAGGAGAAGACAGAGGATGGTGTCACCTGTTCAAAGACTTTATCATACTTGCGAACAAGTCTTTGCTAATTGTGGCCCTGGTGTTGTACCCTCTGCAGAAAAGATTGAACGTCTTAAGGAAGTTTTGGATACCATGGCTGAAGAAGATGTTGGCTTGAGACCGAACATGTCGTATTTTAAGTCAACAACATATGACAGACCTCCTAAAATAACGTACCTGCACCTCCATGAGTGTGATAAATTCTCGATTGGTATCTTCTGCTTGCCTCCATCAGCTGTCATCCCACTTCATGATCACCCTGGAATGACGGTTTTCAGTAAGCTTCTTTTCGGAGATATGCACATCAAGTCATATGACTGGGTGGACAACCTCCCTGGTGTTGCTAATCCCTTAGATAATGGGCTTGAGGATTGTACTGGACTTCGTCTAGCAAAAGTGAAGATGAATTCAGAGTTTAGAGCTCCTTGCAAGACCTCCATCCTATATCCAGCTGATGGTGGTAATATGCATTGTTTCACAGCAAGAACAGCCTGCGCCGTGCTAGATGTGCTTGGCCCTCCATATTGTGATCCCGAAGGTCGACACTGTCAATACTATTATGACTTCCCCTTAGCCAATATCTCAGTGCCTGATGAGGAACAGAAGGCTGAGTATGCATGGCTGAAAGAGAGGGAGAAACCTGAAGATTTAACTGTAGTTGGAGCTTTGTACAAGGGACCAAAGATAGTTAAGTGATATTATTATCCCCACACCACCAAGAC
>TR8783|c0_g1
TGTGTGTTTTTGGTATACTAAGGGGATCTTTTATATGAGAGAAGTTTTGTAATACAAATTGGATGATTCCCAAAGACCTTTTATACATATTATACATGAACAAGAAAATGGACTATGTTACAATGAGAACTAATTATATATTATCATACTATGTAGCTATTATCATCATACATCTATATGTATAAACTGGCAAAACTGGCATATTCTGCATAGCTCACAACACCTTCATCACTTGCAGCTCCTCCCCAAAAGAAAATAACGCAAGCAAATAGGGAAACCATCTTTGCTATTTTCCGTTGAACTTTCCTTTGACATCCGGTTACCTTGCATTGAGAAGCATGCGAAGCACACTCTTCATCTTTGGCCGGCCTTCTGGTGAGGCACTAACACAAGATAGAGCCAATTTGAGGACAGCTAACATCTGGCTCCTAATGTTGAGCGATGTCTTACAAATGCTAGAATCCAGAATATGATCCCACTTGTTGTGCTTCTCAGAGTTGCTCAGCACCGACTTGGCTAACTCAGTCCCCTGACTAACTGCAGGCCTTCCTGTTAACAATTCCAGCAGGACAACCCCAAAGCTATATACGTTTCCAGACATTGTTACTCTCATTGTGTATGCATATTCTGGAGGAATGTAACCGACAGAACCAGCAACAGCAGAAAAGCTGCCTGTGCTCTTCGAAGGATCGATCACCTTGTAGAGTTCAATGTCTCCTATCTGAGCCTCATTCTGGGACTTCAAGAGAATGCTCTTGCTGGAAAGGTCAAGGAGGAGGATTGGACCAGTGTCACATCCATGAAGAAAAGCTAAACCCTGAGCTACTCCAATAGCTATGCTGTAACGACTTGCCCAATCTAATGAGTAGCCCAAGCTACCACGAAGAACATCATATAACGCACCAATGGGGGCGAATTCATAGAAGAGATAAGCACTATCAGCAGCCAAAAGATAGCCTAGGGGAATCATGACATTTGAATTATTCAGCTTTCCAATATTTTTTAGCTCTTCCTCAAATAGTTCATGGCTTCCCAACTGAAAAATTTTGTCACTCCAATTAAGCTTCTTGACAAAATAGGTTGTACCCGATGGCATAACAGCTTTATAGTAGGTTGAGAATCTTGTCTTGAACACAACATTTGATGGCTCAGACACTGCTACCATGGCCTTTATGAAGTCTATATTTGACTTGTGAATGCTGTTTGCAGTCAAAACCTTTCCTTGAACGACAGGGGATTGAGGAATTTCTATTCCTGAATGAAAATGTTCATCATTGATCCTGTAATATCTTCTAGATATTGAAATAGCAATCACTGCGAGAAGGGCAATTGTCGCTACGCCTACAATTGGGACAACAACTGCAACAACTATAGATTTTCTCTTTTTTGCAGCTTGTGGTGGAATAACTGGGGAAGGGTAGATCAGATCCCCATTTCCACCTGTGTCAACAATGACAAAGCCTCCAAACTCTGGAACAACTCCAGAGAGTTGATTGTGTGAAAGCACCAACCTAGTCAAGCCTGTCATTTTCGTCAGGAAATCTGGAATCTGACCCGAGAACCTGTTGTAAGAGAGATCCAAAACTTCCAATGAAGTCAATCTAGAAAGACTACTTGGTATAGGTCCTTGAAAAATATTGTGGCTCAGATTCAAAGCAATCTGTAAACTCAACGGCATCTGCGGAATAGGCCCACCAAGTTGGTTCCCTCCAAGTTGGAGTTCTAACAGCACATTTAAGTTACTAATGTCGATGGGAATCCGACCACTTAGTTTATTCCCCTGCAAATTCAAGTTTGTGAGACTTCTCAAACTTGATAACGAACTTGGAATGGAACCAGTCAATGAATTCTGGCTGACATTGAGCCTCTGCAATTTGCTCAACTGTGAAATGTTAGTTGGAATTTCTCCAACTAGGTTATTGAACTGAAGACTCAGTACCTGAAGATCAGAAATATCACCCAACTCTACAGGAATAGCACCACTCAGATTATTCTGTGCTAAGTTCAAAAGGGCCAATTTTCGGCACTTCCCTAATTCAGAAGGAATTGGTCCAGTTAGGTTGTTGTTATCCAGCTCTAAGTAGGTCAAACTGTGAAGGCTTCCAAAGGAAGCAGATGGAAATAGCCTATTCAAAGAATTTTTCCCCAATCTCAACCTGATCAAATTTACTGATATGTTCCCAGGAACAGATCCCTCTAACTTATTGTCAGTGAGATCAACAAACTGCAAGTTCAGTGGGGATAAGAGGTCTTGAGGTATTGTACCATTTAAAGTGTTAAAACTAAGGTCCAAAGTCCTCAGGTATGTAGTTATACCAAGGGGTATATTTCCAACAAAAGAATTCTGATTCGCAGAAAAACGTGTCAGTGTTTTGATATTCCTCAGGGATTGTGGGATTGTGCCACTTAATCTATTGGCTGACAAGATCAAAACATGCAACTTGGAAAGTTCTCCTAATCTATCAGGAATCACACCAAACAGGTTGTTCAAAGAAAGGTCAAGCAAAGTTAAGTTGGCAAAGTTCACAATTTGAGTGGGGAATTCACCTTCAAAAAGATTTCCAGAAAGTTGAAGCTCCTCCAGAAGATTAAACTTTCCAAGACTGGTAGGAACTGAACCATCAAATCTGTTAAAGCTGAGATTCAAACTCTTAAGTGAATTCAATCCCTCCAGCTGCAAGTGAACTTTCCCACTTAAGCTATTATAAGAGAAGTCCAAAGACTCCAACTTTCCAAAGCCAGTGAAAGTAGGCAAAGAACCTTCCAATTTATTCATACTAAAGTTCAACAATTTCAAGCCACCAATTCCCCCACAACTAGTGATGAACTCATTTGGAATAGAGAACAAATGGTTCTGGGAAACATCAAGAGACTCCAAAGTATCAATTTGACAAACAATAGGCAAGAACTTAGAGCTAGAAAGAGAGAGCAATGAAAAGGAGACTTTGGTAATGGAAGAATTACCAGAATTGCAAGAAATCCCTTTCCAAGAACATGGAGTTGAAGTTTTATCAGTCCCATTCCATACAAACGAAGTTGAAGTATCATTCTGAAGCAGATCATAGACACTTGTGATGGCATTAATTTGATTTGGGGGCAATTGGGAAGAGGCCAGGTGAAGAGAAAAAGACAAGAATATAATTACTACTAATTGGGGAGCATACCTTAAGTTCATTTTGGCTTGACAATCAGAAAGCTGAAAAGTTCAAGAAAAAGAGAAGGGATTTCGAGAGAAACTATGTACAAGATTTGCATGTACTCTATTGAGTTCAGATGAAATGAAGGGAGGGAACAAAGGAACAAGTGCTGTGGAAAATATGGAAAGAAAAAAGAATGGAAGAAAAAGGGAAATTTGTTGTGCACTTGGTTGTAGGAAGGTTGGGTCCCCCGTAACT
>TR8790|c0_g1
CCATACGGCCTAGTTACGGGGGACCTCATCATTTCTACCACTTTCTAAAATACTCTAATACTTGTTGAATCATCATGGATTTTAAGATCGGTGCAATTGACACGTGTAAACCCGAGCACAACGACGTGGGCTGTTTGCCCACCGCCAACGCCGTTACCATTCACACCCCAGCCGTTCCGTTCAACTCACCTGAATCTACACTAGGCCGTCATCTCGCACGCCGTTTAGTCCAAGTCGGAGTTACCGACATTTTCGGCGTGCCCGGTGATTTCAACTTGACATTACTAGACCACCTGATCGCTGAACCAGGGCTTAAATTTGTTGGTTGTTGTAATGAGCTGAATGCTGGATATGCTGCTGATGGTTATGCTAGAGCACGTGGTGTTGGGGCATGTGTTGTGACTTTCACTGTTGGTGGACTTAGTGTTCTTAATGCTATTGCTGGTGCTTATAGTGAGAATTTGCCTTTGATTTGTATTGTTGGTGGTCCTAACTCTAATGATTATGGGACTAATAGAGTCCTCCATCATACTATTGGGTTGCCTGATTTTAGTCAAGAACTTCGTTGCTTTCAAACTGTTACTTGCTACCAGGCTGTGGTGAATAACTTGGAGGATGCACATGAAATGATCGATACAGCGGTATCTACATCATTGAAAGAGAGTAAGCCGGTTTATATAAGCATAAGCTGTAACTTGCCGGGGATTCCACACCCCACCTTTAGCCGTGAACCTGTTCCATTTTGCATCTCTCCCAGATTGAGTAACAAGATGGGCTTGGAAGCAGCAGTGGAGGCAGCTGCCGAGTTCTTAAACAAAGCTGTGAAACCAGTCATTGTGGGAGGGCCAAAAATGCGTGTTGCAAAAGCGTGTGAGGCGTTTGTTGAATTGGCAAATGCAAGTGGATATGCTATGGCAGTGATGCCATCAGCTAAGGGGATGGTTCCAGAACACCACTCCCATTTCATTGGAACTTATTGGGGTGCAGTGAGCACGGCATTCTGTGCTGAAATTGTGGAATCAGCTGATGCTTACTTGTTTGCCGGACCTATTTTTAATGACTATAGCTCTGTTGGGTATTCTCTGCTTCTCAAGAAAGAGAAGGCCATCATCGTACAACCAGATCGTGTGACTATTGCTAACGGGCCTGCATTTGGTTGTGTTCTAATGAAGGATTTCCTTGTCGCATTGGCAAAGAGGCTAAAGCACAACCCGACTGCACATGAGAATTATCGTAGGATTTATGTTCCAGAGGGACATCCTGTCAAGTGTGAGCCTAAAGAGGCATTGAGGGTCAATGTTCTCTTTGAGCACATTCAGAGGATGTTGTCTGGTGACACTGCTGTGATTGCTGAGACGGGGGATTCATGGTTCAATTGCCAGAAGCTTAAACTGCCCAAGGGATGTGGGTATGAGTTCCAAATGCAGTATGGATCGATTGGTTGGTCGGTTGGGGCAACTCTTGGTTATGCACAAGCAGCACAAGAAAAGAGGGTGATTGCTTTCATTGGTGATGGTAGTTTTCAGGTGACTGCTCAGGATATTTCAACAATGCTGCAATGTGGGCAGAGGACTATCATCTTCTTGATAAACAATGGTGGTTATACAATTGA
>TR8798|c2_g1
TTTTTTTTTTTGTTTTTTTTTTTGTGGACAAGTATTTACAGCCCCAACAAACAACTCGCAAGAGAACGCACTGCTCTCATCGCAAGCTGCGTGAAGGGTGCAGAAAGTACAACTTTGAAGCCATATCAACTTCGCAGACGGGTGAGTAGCAAACAACAAAGGACAAGGGACGGGGGCAGCAATGATGTGATGGTGAGGGGCAAAAGATTTAGAAGCACTTCCTGTGGACGATCGAGGGACCCGACTCGTCGTACTCCTCCTTGGAGATCCACATCTGTTGGAAGGTGGAGAGGGAGGCAAGGATGGATCCGCCGATCCAGACGGAGTATTTGCGCTCGGGGGGAGCGATGATCTTGATCTTCATGGTGGAGGGAGCGAGGGCAGTGAGCTCCTTCTGCATGCGGTCAGCAATGCCAGGGAACATGGTCGTTCCTCCGGAGAGCACGACGTTTCCGTAGAGGTCCTTGCGGATGTCGACGTCGCACTTCATGATGCTGTTGTAGGTGGTCTCGTGGATACCGGCGGACTCCATACCCAAGAAGGAGGGTTGGAAGAGGGCCTCAGGGCAACGGAAACGCTCGTTTCCGATGGTGATGACCTGTCCGTCGGGAAGCTCGTAGCTCTTCTCGAGGGCGGAGGAGGAGGCAGCGGTCTGCATCTCCTGCTCGAAGTCAAGGGCAACGTAGCACAGCTTCTCCTTGATGTCACGAACGATCTCACGCTCGGCA
>TR8813|c3_g2
TTGCCATCTCATTTTCTTGACTTTTATTCTTTTTCTTCTTTTCTTGTTTGTACTCTCCATATATATATGAGACAAACCCCCAAAGAGAAAGGAAAAGAGCAAGTCCCTTTTCACCCGAAAATTTTTCATCAAAGAAAACTACACCTAATACTTCAGTAAGAGGCAGTAAAACTGCGACTAGAACCCCAGACATCAAAGAAGAAGAGCAGTAAATAACTCCAATAGCACCCACGAAGAAGCATTGCCAAATAATAGCACTCCATATTACCACTGTATAATATCTAGCTTCTCCTAAGTTATATTGTTTTGCCTCCTTTGATATTGCCTGAAAGTCCTTATTGGCAATCATTCCTACAGTACAAAAGGCAGTAGCAGCAAAGCATATGACCATTTGAATCTCCAACACCAACGTTGCAGTAATAGCCTGTTTTGCCTTCATGTAGGTCAACTCAATACAAGGCAAAATAAGTCCATACAAAGCTGCAGCCAAAAGGGTCATAATAAAACCAATAATATACTCTTTACTTGTCACACCCTCTGGCCGATCACCGCTCGACCGAAGACCCAATAAAATCGTGCCAACTGTCAACAAGACGACTGCGTTGATAGAATATGAAGTCAACTTCAGCTTCACTATGAAGAAAGCACCTATTGCCGTGAAAGCAAGTTGAGCAGCTAAAAGAAGTGAAGAAGTTGATACAGGAAGTTTCGATCCACCCCACGAATAAAGAAAATTGTCTAGTCCTGTGACAGTCCCAATGACGAATGCTGCAATGACAACTCGGGGTTTTATAAAAT
>TR8890|c0_g1
ATAAGTATTATAAATCTTTTTTAATTTTTTAAATTTCATGTCCGAGTATTAAATATAGAACTTACATAAGCAAGTACCTCATGAAGAAATAGGACTCTTTGAACTTCTTTGACCAGAAACTTTCATCACATAAAAGTCAGAAGCCCCAACTATTTACGGATTTACCCCATCAAAATGAAAAGTCATCATCGGCTTAGTGGGTTGCCTGTTGAGGCAGAGTTCTTTTCTTGGTAAATTCAATGACCTTTCATAAGTTTTAAACTACTACTAAATGATTAACCTCTTTGATAAAGAAGAGGGATTCTTAGGCAAATATGATTTAGCTTAAAAGAAATGGAAGGAAAGGAAATGATAGAAGGTTCAATCATATGCCATATGTGTCATCTTCCTTTCCTTACAATCCAATTCTTCCAACCCCAAAATAACTTTCTGCTTTTTATAGTTAGTTAGAAAAAAGACTATGGAAAAAGAATCTTCAACAAACCTGTGTTCAAATTCGTCTAAACTTCATATTACCATTATCGGTCAATTAACCTAAGTTTGAATGTGGGATGACGTCAAAGCAAATATGTATGTAGAAAAGTTCCTTTGAATTGAAATTGAAGTATGAATAAACTTAACGGAACATATTTACTAAATCAAGCTGTAAGGTAAAAAATAAAAAAAGGAGGTAGTATTAGTAACTTACTTGATGAAGTATTCGGAGACGGA
>TR8981|c0_g1
AATTAAGAAATGTGTTTTTGCAATTAAGAAATGGTCGCAGGAGGAGGGCCTCCTAAACGACACCTCCTTTTGGGAATAGGCAGAAAGAAAAAAGATGAAGAAAACTGGTAAAATATGAAGCAGATTCATTGATGTCTCCTCCTCTATCTTTACCCAATCCAATTAAATTGCGGAAGCGTTTATCAAGGGGATTCACAATCCCCAAATCATTGAGCAAAATGGTGCCTTTACCGGCGCCTGAATTAAAGAGATTAAGGAGATCCGCTTTTGTACTCGGCATTTCCAATGCCCTTATAATCATCATGGGAACTCTTATTGTTGTTATTGTGTCGCGTTCCTCATGTGTCCACAAAAATGTTGCACCCGTTATTGTGTTGATGATCATCTCTTTCATTAGGATTGGTGCTATGATTGGGACTGCCATTGCTCAACAACATACTGCTTCTACTATCTTGACTTCTCATACCGATTCCCAGCCTGCTATTCGACACCAAAGACGGAGGAAATATAGGAGACTGTTAATGTGGACTCGAATTGCCTCAACAATTACAATGCTGCAACTTCTTGGGGCTGTTTTTCTTTTGTTCAGTGTCACTAATCTTTTTCATCGTGGTACAACATCAAGCAACTGTCTGAGAGGGATTCTTTTAAATGGTTCAAGGTGGCAACGCGACATGCTTATTCTTTTCGTGGTTATTATATCTTATGTGGCTCCAGTACAATGTTTTGCTGGAGCCGATGTATTGAGATGGAGGTCTTTCTATGCAACAGAAGATAAGGCTTGGAGGGCACATTACAGAGAGGTGTTTGATCATGGCATTCGTGAAGCTTTGTGCTGTCTTGGACGGGTCAAATACTTGACTGTCCTTGAGGAAGATGAAGTTTGTTCTGTGGCACAGTTACTTGGTGATCTTGTCACTTACCGTGCATCTGGAACAGGTCATTTGGAGCTCTTGGCAGGACTAGCTTTATTGCAGAATCCTTGTTCCTTCTCTAATTCGTATGAGGAGTCTATGGTTGTACCCATGGAAAGGATGCGCAAGGCTGCTTTCTATCATCCATTTGCTGAAGCAGCCTACACGGGTCTATTACTTGATATAGGAAGAAATCCTGTACTTTTTTCTTGTTCATGGCTCTATAGACAAGGGATTCTTGCTCCTTGGCTTTGGAACAGGCGACCTTTACTAGAAGGTGACAACTGGTGGAGAGGTCATGCAGCAGCCTTCTTGAAACATGTTAATGTGTCAGCACATATGCTCAGAAAAGGGCGTGTTAATCAAGGGAAGTGTAAAGCAGCGTACTTTATTGTGGTTTTGCATAATGTAAAATCTGTTGTAATTGCTGTGCGGGGAACTGAGACCCCTGAAGACCTCATAACTGATGGTTTAGGCAGGGAATGCTGCCTTACTGAAGAAGAATTAGATAGCTTGCTAAATGACAATCATTTTGACCCATGCATTCGTCAAAGAGTGGTTTCATCCTCACCACACTATGCACACTCTGGAGTAGTTGAGGCCGCACGTGATCTTTACATGCAAGTAGATGGAAATTGTGGAGATGGTGGATTTCTGTCCTCATTGCTGGGGGTAGGATGTGAGTGCCAGGGATATGGTGTGCGAATTGTGGGGCATTCTCTTGGAGGAGCTATTGCTGCATTACTAGGAATGAAGCTACGCAAACACTACCCAGATTTACACGTCTACACATATGGTGCTCTCCCATGTGTGGGTCTGGTGGTAGCAGATGCTTGTTCAGAATTCATTACCAGCATCGTAAACAATGATGAATTTTCAGCGCGCCTTTCTGTAGCATCAATTATGAGACTTCAGGCAGCTGCACTTAAGGCATTATCAGAAGATGGCACTGTTGATATTACAACAGTTGTTAAACTTGCTCATCGCTTTACTTCACTGAGTATCTGTCAGGAAAGCATGAATGCCGGAGAATCCTCAGTGAATTCTTTGACAGTAATGTCAAGTTGTACTAACCAAATCAACAACAACCAACTCGAAAATGGTTGGGCAAAGCATGAACCAGGATCATCCTCTGTTTTGCATGTCACTGATACAGATTTTAGCTCTGATGATAAAATTGGTTCAACTGAATCATCAAACCGTTTCAGCAGTAGTTTCAATTGCTCCACTTCTGATTCAAGTCCATTTGCTGATCCTTTAACCAAATTTATGGAGGGGGTTCCTCCATCTTCGAAAATTCAGTCATCATTGAGTATCCCAGAGTTGTATTTACCTGGTCTTGTTATCCATATTGTGCCACAAGAGGATGGCCTTCCTAAACCATTGTGGAAACGGTGGAGAACTTGGGGGAGAAAATGCAGGTTCAGGGCTTATGTAGCGAAAAGAGAAGCATTCAAAGATATAATAGTATCACCATACATGTTCTTGGACCATCTACCTTGGAGATGTCAGAATGCACTGCAAAATATACTGAAGACTGGACAACTTAAAACTCCAGATGATGCGTCTGAAATTGTGTGATTGATGGCATTAAGGTCTTGTCACTTGTAATCCTTCTCTTTTATTTTGATTGAACATTTTACTGAATGCCCGCATAAAGCCGAAATATCTTATATATCTTTTCTATAACTTTCAAACATTTTTATCTATTCATTCATTGAAGAACTATTATCAACATCTTGACATTTTAGGATTTATGTATTTTAGATCTATTTGTAGCAATCTGTTTATGTATGCTTTGGCATATATTCATTCATAATATATATGCTTATTGAATAAAAACACACACAAAG
>TR8986|c0_g1
AGTTACGGGGGAGCTAGAGAGAGAGTAGAGAGAGAAACAAGCCGGCGAACGAAAATGGGTCGTGTAATCAGAGCACAACGTAAAGGAGCCGGGTCGGTTTTCAAATCCCATACCCACCACCGTAAAGGTCCGGCCCGTTTCCGGACCCTAGATTACGGCGAGCGTAACGGTTACCTGAAAGGCGTTATAACGGAAGTGATTCACGATCCAGGTCGTGGAGCACCACTGGCGCGGGTGACATTCCGTCATCCGTTCCGTTACAAGCATCAGAAGGAGTTGTTCGTTGCTGCTGAAGGGATGTACACTGGTCAATTTGTGTATTGTGGTAAAAAAGCTACTTTAATGGTTGGTAACGTGTTGCCACTTAGGTCTATACCTGAAGGTGCTGTTGTGTGTAATGTGGAGCATAAAATTGGTGATCGTGGTGTTTTTGCTAGAGCTTCCGGTGATTATGCTATTGTTATTAGTCATAATCCTGATAATGGAACTACTAGGGTTAAGCTTCCCTCGGGATCCAAAAAGATTGTGCCCAGTGGATGTCGTGCCATGATTGGTCAGGTTGCCGGTGGAGGACGTACTGAGAAACCAATGCTTAAAGCTGGTAATGCTTACCACAAGTACCGTGTGAAGAGGAATTGCTGGCCTAAGGTCCGTGGTGTTGCTATGAATCCTGTGG
>TR8986|c1_g1
TTTGGGGTTTTGAAGATCAGGTGATCTTGCCATTTTTATCTTGATTTCTTTGCACTACTTATGTCATGTTTTCATTGTTTAATTTGAAATACCGTTCAACAATTTGATTCCTTTGTTTCTGGTGATTTCTTTCACCTTTTTTGTTTCTGGAATTTTTTTTCTGATGATCTAGTCAATCAATAAATTTGGATCTGTTTTCAAATAAATGTTAACGGGGAACGTTATGCAACTTTTTAACTAGGTTTTGGTGTTGTATGGAATATGATAGGAGTGGCAATTCTGTATTCTTGCATGTGTACTTACAGTTGGCTTCAATTCCAAAATTTCGTATCTGAAAAAGCTTTAGTAGGAAGCAGAGCTTTTCATTTCCTTTTCTTTGCTGTTGGTTATACTGCTGTGGGAAGATGGATGAAGAGTAAAGGACAATCAAATGCTTTATTTGGTTTTGATGTTGGGTTATGTGCTAACTTTTGATGCACTCTATGCGCTAGGCTTATTAGCATTGGTATGTATTGTCCATCAGGCTTATGGACTAGTTGATTACTTGATTTGGTATGATCAATTTGCAATGCTATTCTTCGCCCAAATTTTGGGAATTGATCCAAATCTTTTGGCATCTAATCTGAATGTATCTTTGAGCTACCTTGAGACCACTGTTCTCTTATAGCTGAATCTGTGCCTTCGTTTTCTGAGAGATGATTGGAATATAAAAAGTCTCCTTTTTCTGGTGTAGGGCTTTTGACTAGCTGCTCTTTGGATTGTTACTCATTGAGTCAGCAGATCAGTTTGATGTGCAATGCAGAGATCTCGTAGGGCTCTTCTCCAAAGAAGAGCTTTGGAGAAGGCAATTTACGGAAGGAATCGGGCTTACAAAGTTTCTCTTTCTGCAGTTGCTGTTCTGTGGGCACTTGTTTTCCTTCTGAACTTGTGGATTGGTCATGGTGATGTTAATGAAGATGGCTCTGGAGATTTTCTTGTTGCTGTAAGATCATGTGCTGAAAATAAACCTCTATATGGTGGAGGCACTTGTTCCGCTTTGACCAAGACTGACAGTTCATTGCATGAAATACAATTTGAAGATTCAGCCAAGAACTCATGTACATGGGCAGGGAAAAGTCAAGTTGCTAATGGAGAATCACCTGATGTTTTGCAAAACAGCAACCCTGATCGTACAATTCAAGAACCAGCTACTGAGGAAAAATCAGAATCAGCTCCAAGTTCAGAAAAGGATGCATCAAAATCTGACAGATTTGCTCGTGCCGTGCCTCCAGGTCTTGATCAATTCAAAAACAAGGCATTTAATGCCAAAAATCAAAACAAAATTGGCCAGGCTGGAGGAATTATACATAGGTTAGAGCCAGGAGGATCAGAGTATAATTATGCTTCTGCTTCTAAAGGAGCCAAAGTCCTGGCTTACAACAAGGAAGCAAAAGGTGCTTCCAACATCTTGAGCAGAGATAAGGACAAGTACCTTCGTAATCCGTGCTCAGCTGAAGAGAAGTTTGTTGTCATTGAACTGTCTGAAGAAACCCTCGTGGATACAGTTGAGGTTGCAAATTTTGAACATCACTCGTCTAACCTAAAAGATTTTGAGCTCCTTGGTAGTCCCATCTATCCTACAGACACATGGATCAAACTTGGAAACTTTACTGCTGGAAATGTGAGGCAAGCTCAAAGGTTTCTACTTCCAGAGCCAAAATGGGTAAGATATCTTAAATTGAATCTTCTGGGCCATTATGGTTCAGAGTTCTACTGTACCCTGAGCATTTTGGAGGTATACGGAGTTGATGCCGTTGAAATTATGCTTGAGGATCTTATCTCTGATCAAGATAAGCTGTTCGTACCCGAACAAACTAGTAATGAGGATAAATCTGCGCGCACTCAACATTTTTCTAATCAAGGTGAAACTTTTCAAAATGTCGATGATGAAATGGAAAAGGATCTCGCTGTTGGAAAAGCTGATGTTAAAAGGGGAGTAATGACAATTGATGTGCCTGACCCAGTGGAAGAAGTTCACCGTCAACAGTTGAATAGGATGCCGGGGGACAGTCTGAAGATACTGATGAAAAAAGTGCGATCTCTGGATATTAATTTGTCTGTTTTGGAACGATACTTGGAAGAGTTAAATTCAAGATATGGAAAGATTTTCAAAGACTTCGATTCTGAAATGGGACAAAAGGATGTTCTTCTTCAAAATATTAGGTCAGACATAAGGGTTTTATCTCAAAGCAAGGAGGCTATGGGTAAAGAAGTTATCAGCCTTATTTCATGGAAATCCGTTGTTTCCAAACAGATAGAAGAAATTATCAGGGAAAATGCTATTCTCAGGAAGGAGGTCGAAAAGGTTCATAGGAATCAGGTGCACATGGAAAACAAAGGAATTGTTATTTTTCTTGTATGTTCTTTTTTCGGATTATTGGCTCTGGTCAAGCTACTAGTGGATACAGTTTTGAGTAATTATAGGTCACCAAATTCCAGGAAATTTTGTTCAGAGAGTTACTCCTGGTATTTCCTAATCTTGAGTTCTACCATTACAATTGTCACCCTTTCCTTGTAATTTATGCAATATAGTAAAGACAGCAGCACCGACTCAGTACTTGTTTGCCTTGTTGAATCTGGAACTAAACTTTAAAAGTTTGGTTGTCAAAAACCCTCTCCCTATTTGCGAAAAAACTGGATGGAGTATTAAGCTCCGTTTGGACATAAAATCTGGAAGCTTCTCCCCCCGACCCCACCCCACCCCCACACAGATATCTTGGTTGTTTATAGAATTTATCTAATTTTTGAGTTATTATGCAAATCAAACTTCAACTTCCAAAAATAGCTTCAAACTTGTTTTTGGTCCAAAATATGATCGTTTGACTATTTT
>TR8995|c0_g1
GTAATCTCGAACTTTTTACTCCAAAGAGACTTGAAGCTCTTAGACCCATTAGAGAAGATGAAGTCACTGCCATGGTTGAAAACATTTTTAACGACTGTACTAAGCCTGATAACGCAGGTAAAAGCCTGTTGATGAGAGAGTATTTAGGATCAGTAGCATTCAACAACATTACAAGGTTAACATTTGGTAAAAGGTTCATGAACTCAGCAGGTGAGATTGATGAACAAGGCCAAGAATTCAAGGGGATTGTATCTAATGGCATCAAAATCGGTGGAAAACTTCTCTTGGCAGAGTACGTTCCATGGCTCCGTTGGTTTTCCTCAACGGAAAATGAGGCTCTTGTCAAACACTCTGAACGTAGAGACCGGTTAACCAGGATTATCATGGAAGAGCACACTTTGGCTCGCAAGAAAACCGGTGATACTAAGCAGCATTTTGTAGATGCTTTGCTTACTCTTCAGAAGCAGTATGATCTTAGTGATGACACTGTTATCGGTCTCCTCTGGGATATGATTACAGCAGGAATGGATACAACAACCATAACAGTAGAATGGGCAATGGCAGAGCTAGTTAGGAACCCAAGGGTGCAAAAAAAGGCTCAGGAGGAGCTTGACAGGGTAATCGGATTGGATCGGATCATGTCAGAAACTGATTTCTCGAAACTTCCTTACCTTCAATGTGTAGCCAAAGAAGCTCTAAGGTTGCACCCTCCAACTCCCTTAATGCTTCCTCACATGGCCAGTGCCAGTGTCAAAATCGGCGGTTACGACATTCCTAAGGGGTCAGTCGTGCAAGTGAATGTTTGGGCCGTGGCTCGTGATCCAGCAGTGTGGAAGGACCCGTTGGAGTTTAGACCAGAACGCTTCCTTGAGGAAGACGTTGACATGAAGGGCCACGACTATCGGCTGCTGCCCTTTGGTGCAGGAAGGCGGATTTGCCCTGGTGCACAACTTGCTATCAACTTGGTCACTTCTATGTTGGGTCATTTGTTGCATCATTTTACGTGGTCTCCGCCCCCGGGGGTTAGCCCGGAGGCTATCGACTTGACGGAGAGCCCTGGAATTGTTACCTACATGAAAAATCCTATACAAGCTATTCCTATTCCAAGATTGCCTGCGCACTTGTATAAACGTGTGCCAATGGATATTTAACAATCCTGTTCTTTTCCTTCTTGGCCAGTGGCCACTACTTGATGATATTGTGGGGTATTTAATGTTTGTTTAGAAATTATATAGAAGCTCGTTAGGTTTGGCTTTTATATTTTCATGCTGTTTAAGTTCTTTGATAAGCATTTATATTTCTGATGAGTGATGAATATCAATCTTGTAATTGTTCAAGTGTTAAGAATTATCTTCGACTTGTTTCGCTTTGTTAGGAAA
>TR9016|c0_g1
AAAAAGGTAAAATTATATTTTTGTAAAGGGAGGGCTAACAAAACCTCCTCATCCAATTTAAATATATATATATATTGTTTGCTTTTTTCCCCCAAATAAATTACATACATTTTTTAAATATACCTAGGGGTAAAAGAAAAACAAAAGAAATATTTGGAGGAGAAAAACTAATTCCCCAAACTAATTAAAACCCTTTTCTTTTTTTCCTACTACTCAAGTAGCTACTTCATCAACTTGTGAATAAAATACAAAACTTGGAAAAGTAGTTGTCACATCCCTTAGATATGGAAGTGTCATTATCTTTAGTAATGAAGGATTTCGACCCACAAAACTTTGCCATTCCGATTTGTCAATCTTCCCGTCCTGATTCGAGTCCGCCTCGGAGAACGTCTTATCGAGTATTATCTCGATGGTTTCGTCAGCCAACTTCATGTCAGATTCGCGTAAAAGTGCAACCAACATTTGTTTAACCTCTTGTCGTTCGATATATCCTGAGCCGTCCAAATCATACAGCTTAAATGAAAAAGCGAGCTTATCTTCTTTAGAGGCGTTTGGGTGGAAAACATTCATTGCCATAACGAAATCCTCAAAATCGATGACTCCTCTTTGCTTCATATCAAAGAGATCAAAAATCCGATTCGCAAGAAGGTCTTCTTTCTTCCTATTCTCGAATAAAGCCAACTGAAACTCTTCCTTGCTTATCAGCCCGTCATCGATTACTGTACTGCTAATAGTCTTGAACATCTCAAATAACGCCTGAACTTCACTTACCGTAAATGCTGTTCGGGATGCCAGGAATATAGGATCTTCATATCCAGGAAACTGATCTTGCTTTGCCGCCTTAGAGCTAAAACAGCCCATCTTCTTAAGATCGGGAGACCGAGGAGGAAGCACACAACTAGGATAACGCTCAATGACCAGCTTCAAGAATAGAGATATCCCAAATGAAATTGCCCTTCCTTTAAACAAAAAAAACTAATAAAGAGGGAGCTTTTGTGAATAGGTTCAAAAGAGAAATATGAAGTGTTTTTTCAAGAATTGATATGTTTGTTGTGTATGTATATATGCACATATACAAATATCCCCCGTAACTA
>TR9041|c1_g2
AAAGCTAGAGGTTTTTTTTTTTTTTCTTCTCAATATATGCTTACTAGTTTTCATTAATTAATTTATTTGATTAATGACAATTAATCAACCATCACGCATGAAATTCCTTAATTACTAGCTAGGCAGGTATATTACAAGAGATTGATTAGGTAGAGCATGCAGCTAGATCCACAGGATCATTTGATAAATACACACCAATTAGTCACAACTTATCACAAGCCCTGTCGACCACTAGACATTATATTAGTTCATGATCACCACAAACCAAATACCAGTACGTACTAATTAGTACTTCAGTACATAACAATAATGTTCCAATATATTGAAGCTTGATTAATTAATAGGAAGCCTGAAGAGGAGATTTGGGAGGACGTCAGACACCAAGTTGAACAATGGGCGGATCTACTGCTGGTGCTGGTGGTGCTAGATGATGATTGGGCGGCCTGCCTAATTTCTTTGATGATGAGATAGGTGTACTAGTCGTCGTTACCAATATTTGACCACTAATAATTATAACCTCCTCTTCATTATTCATCACAATTTTACTCATTCCTCCACTAGACGTTGATGGAGGTGTTATATGTGGATTATTATTATAATCCTTTCCATAGCCTCCAGTTTCTGCCTTCAACTTATTCACCCCATCAACATTTCCTGCACCACCTAGCAAAGTTCTTGCTTCAGCTCCTATGAAAAAGAGAAAGTAGATTATAAGAAGGGAAGCTCTGAAGAAGAG
>TR9045|c0_g1
AGACGGGGGGAGGGATAATTTCCTACATCACTCAGTAACTTCTTTCATCATCCAAAAATATAAAAAAAAAATGAATCCATTTGGCTTTCAGTTTGCAGCTATCCTTGTGTTATTGTTTAGTACAATTATCGTACTAGAAACCGAAGCAGAAGCAGCTTATGTTAAACCTCAGAGAGTCACGTGTAATAAACGTTACAGCAAATGTTATCTCAAGTACATAACTTGCCCTTCGGAGTGCCCTGAAATTCACCCAAAAGATCCCTATGCTAAAGAGTGTTTTCTTGATTGTTACTCTCCCAAATGTGAAGCAGTATGCAGAAAACGAAAACCAAATTGTGATGGTCCAGGTGCAGCTTGTTACGATCCTCGTTTCATAGGTGGAGATGGGATTGTTTTCTACTTTCATGGCAAAAAAGATGAGCATTTCAGCCTGGTATCTGATGTCAGTGTTCAAATAAATGCTCGTTTCATTGGCCTTCGTCCTGCTGGCAGAACGCGAGATTTTACATGGATTCAAGCTTTAGGCCTCATGTTTGGCTCACATAACTTCACGCTCGAAGCCACCAAGGCAGAAAATTGGGATCAAGAAGCTGATCATTTGAAATTCACGTATGATGGGATGAGTTTTAACGTTCCAATAGGTCATTCAGCGGCATGGAATTCCCCTGACCAGAATCTTGAACTTGAAAGGACCTCGCCAACAAACAGTGTAAGAGTTACAATTCAAGAAACAGTGGAAATCTCAGCCAATGTTGTTCCCGTGACAGAAGAAGAGGACGCGATACATAGTTATGGAATACCTAAAAACGATTGCTTTGCTCACTTAGAAGTTCAATTCAGGTTCTTTGATTTGTCTCCAAAAGTTGAAGGCATTCTTGGCAGGACTTATCAGCCAAGTTTCAAGAATCCAGCCAAGCCAGGGGTCGATATGGCGGTTGTTGGTGGTGATGACAAGTACAAGACAAGTTCACTTCTATCAGCTGACTGCAACTCTTGTACTGTTTTCACTCCTGGAAAAAAGGTTGTCGAGAGAACTTTGCCTATGGACTTTGGTTCTCTTGATTGTACCGGTGGAAACGGAATTGTGTGCAAGAAATGATCTTTTGGTCTTAGTACTCATATGATAAAAGAAAGCAAAGAATAAGTTCAATTCCTATAGTAGCAGCTGCTTTGTATCAGCAATCAGCATTGTTTGTTCTCATGAATTTGCCTTGTTTATCTATGTTAAATCTAGTTTACTTTGTTTTGAATAATGACTCCATTTGCCTCTTGTTGATCTACTTATTTTTTCACTG
>TR9048|c0_g1
GGCCTAGTTACGGGGGAGAGTAATAAAACACGCGTTTGACCTCGTAAAAATCGTAAGACTGTCCAAGTCAGTCACACCAAACCCCAACTCCTCCATTGCCAAACCTTCAAGACCAGTTCACCTTTTCAAATTTCAATGTAAACAAATCTCTTCTTAACCCACAAACCCAACAAGAATTCTCCCCATCTTCATTCCGTTTTCTCATTAATTACAACAAAGGACCAGTTTTGTAACAATTCTGGTCAGTGATTTTGTGTTGATTTTTCTCAGGATTTTGAGTTGGTTGTAATTCAAGACTAAAATTTTCTCAATATTTTGAGGTGGGTGTGATTCAAGACTCATTTTTTAGAACTTCTGGTTTACTGGTTTGTTGTAGTTCAGAGGTTTTTTGAAGTTGAGGGAGTTTATGGCGGACCTAGTGAAGCAGATCTTGACAAAGCCGATCCAGTTAGCAGACCAGGTGATAAAGGCAGCCGATGAAGCAAGTTCATTCAAGCAAGAATGTACTGATCTCAGGTCCAAAACTGAGAAACTTGTGGCTCTTCTCCGTCAAGCAGCACGCGCTGGCAACGACCTTTATGAACGGCCAACGCGTCGGATCATTGATGACACTGAACAAGTTCTTGAAAAAGCTTTGGCTCTTGTGCTCAAGTGCAGAGCCCATGGCCTTGTTAAGCGTGTTTTTACCATCATCCCTGCTGCACAATTCCGTAAAATGTCTTCTCAGTTGGAGAACTCTATTGGTGATGTGTCTTGGCTTCTCCGGGTATCTGCTTCAGCTGATGAACGAGCCGATGACTGTTTGGGCTTGCCTCCTATTGCTGCTAACGAGCCCATTTTATGCCTTATTTGGGAGCAGATCGCTATTTTGTACACGGGTAGTGTTGATGACAGATCAGACGCGGCTAATTCGCTTGTTTCTTTAGCCAGAGACAATGACCGGTATGGGAAATTGATTATTGAAGAAGGTGGAGTTGGGCCATTGCTGAAGTTGTTGAAGGAAGGGAAATCTGAGGGTCAGGAGAATGCTGCAAGGGCAATTGGTCTTCTTGGACGTGACCCAGAAAGCGTTGAACATATGATACATGCTGGGGTTTGCTCAGTTTTCGCCAAAATCTTGAAAGAAGGTCATATGAAGGTTCAAGCAGTGGTGGCTTGGGCAGTATCTGAGCTAGCTGCTCATTATCCCAAATGTCAAGATCTTTTTCACCAGCATAATACTATTCGATTGCTGGTTAGTCATCTTGCCTTTGAGACAGTTCAAGAGCACAGCAAGTACGCCATTGTCAGCAGAGCCACATCGATGCACCATGCTGTTGTATTGGCTAGTAACAACAATGGTAATGCTGCCAATACTGTGAACAAGGTGATTGAGGATGAAGACAAAAATAATATTCCACATCCCCTTGGGAACAAGAAGCCTAATCACATGCACAGTGTGGTTGCTACGGCAATGAAGGGTCAAATAAAGCAGCCTCAGCAGAATCCTGTTAATGGCTTAAACCAGACAACTCAGACCAAGGTTAATGGAAATAACAGTCTGAAGCAAAATCAAGTGCACCACCACAACCAGCATAGTCTTTCTTCATCTGGGCTGAGTACTAAAGGGAGAGAACTAGAGGACCCTGCTACCAAGGCTTATATGAAGGCAATGGCTGCAAGAGCACTATGGAAGCTTGCCAAAGGAAATTCACCCATTTGTCGTAGTATCACTGAGTCAAGAGCATTGCTGTGCTTTGCAGTACTGTTGGAGAAAGGACCTGAGGATGTTCAGTACAATTCTGCTATGGCAATAATGGAAATAACGTCCGTGGCAGAAGTAGATGCTGAGTTGAGAAGGTCAGCTTTCAAGCCTAATTCCCCTGCCTGCAAAGCTGTCGTTGATCAATTGCTAAGAATCATTGAACAAGCTGATTCAGATCTGCTTGTACCGTGTGTTAAAGCTATCGGGAGTTTGGCTAGGACTTTCCGAGCTACAGAGACAAGGATGATTACTCCATTAGTAAAACTGCTGGATGAGCGAGAAGCAGAGGTTTCTAAGGAAGCTGCCATTGCCCTCACAAAATTTGCTAGCTCGGTTAATTACCTTCACCTTGATCATTCCAAGGCAATCATAAGCGCTGGAGGGGCAAAACATCTGATCCAACTTGTTTACTTTGGTGAACAAATAGTCCAGAGTCCTGCATTGCTTTTGCTATGCTACATTGCGTTGCACGTCCCTGATAGCGAAGAGCTTGCTCAAGCTGAAGTGCTTACAGTTCTTGAATGGGCATCAAAGCAGTCATACTTGATTCAAGATGAGGAAGTAGAGTCTTTACTGCAGGAAGCTAAGAGCAGGCTGGAACTCTATCAGTCCAGAGGATCAAGGGGATTCCATTAATTGCATCTGCAAAACTCAATGTGCAGAATTCGTAAGTCGTTAGATGGAAATTTCTATTTATATTTACAGTTCTCTCTCAGTTTACTATGGTATTGGGAGTGTACATAAGATATAGGTCCTTTTGCCTGCCCTAATGATACAGTGGAACACCCTTTTCACCCACCCCCATACAAAGATCAAATCACTTTTGCTCGATTGTAATATTGTTCTGTTCTACGTGGTCTATTATTGTATCTAGGACACAGAATTCCTTATTCTTTGGTTATATTGATTTTCATTTTCTCAGCATCCCCTGGAAATGCTAAACATTATCCTTTGTTTTCCTTTGTACTATGTAGCTATTTGCTACTCAAATTTCTCGAGACTAAGACTAAGGTGTTATTGTTGAAAGAGAAATTTGTGGAGTGAATGAAATGTAAGTACACTTAAAGCTAATGACATTTTAACTTGTAATATGCTAAAAAAAAATAAAA
>TR9062|c0_g1
GCCATGCCGGCCTAGGTCCGGGGGATTCAACACTCGAGTAGCAAATATATTCTCAGTATCCTCCAATCTCTGATTTCTCTTTATACTAAGCATATGGAAATGGGTGGCAAGATTGCATACTTTGTAGTTTTATGCATGGTGATAGTTGCACCCCATGCAGAGGCACTGAGTTGCGGTCAAGTTACAAGCAGCTTGGCTCCTTGCCTCCCTTATTTGCAGGGTAGCGGTCCTCTTGGAGGCTGCTGTAGTGGTGTTGAGGGTCTCTTGGGCGCTGCCCAAACCCCAGAAGACCGGAAGACAGCATGTACTTGCCTCAAAAGTGCGGCTAATTCTATTAAGGGAATTGATACAGGCAAAGCCGCTGGTCTCCCTGCTGCTTGTGGCGTCAACATTCCTTACAAGATCAGCCCATCCACTGACTGCTCTAAGGTCCAGTGAGGCTGAAGAGGGCTCAATACTCCAAAGTGCGCAGTCTAGGTTGTGGAGAAGAATAAGATGGATCAAGTTTGACATATCTTGCTTATGGATCCATTAATTACTATATATGTTGTCTCTTTCCTTTTTATTTATGTCAGAATCTTT
>TR9179|c0_g1
AACGATTTGTGAAACCGCCTCATTCAAAGTCGGCATTAATGTAAAGGGTAAGCTGACGCTGTGCACATAACCGGAGGAGATGTATGGACCCACGAAGAGGGGGATCGTGAGGAGGAGGAACAACAGGTTCATGACAATGCCCACTGGTCGGGGGATTCGCTTTAAAACCGGGAAGGCCATTTGAATTAACACCTGGCCTGCAGTAGCAATTCCGTGAACTGCGAAAAATAAAAGGTTGAGGCCGGAAAGCTTTCCCACAATAGACCAGTAGGTATACTCGTGCAAGAGCCCGCTGATGGCGAAAATTGCGAGCGCAGAAAGAGTAGAGCGGAGGTAGGATATTGATTTGTGATTCCTAAAGAACATTTTGTGGAAGAAATCTCTGAAAAACATGTTCCATCTCCTGGACCAGAAGTCTCGCGGGGAAGAAGCCAAGAACGGGGCATTGAAAAGTTCCTTGGGCTTCATGTTGAACACCAGCTCCCAGAAGAGGCCCACCAAATCGAGGAGGACGGTGAAGCATATGTACAAGCCGGCACCCAACAGGAAAGAGAAAATGAAATAAACAAAGTATGACTGCGAGATGTCCCATTTCTGAATCGTCTCGAACACGGCGGCGAAGACGAGGAGCTTGAGTGCTGCTGCGCCCAGCCTCGTGAGGGCCTTGAGGTTGAAGTTGAGGTGGAGGGATGCTAATGTTTCCTTGGTAGCGGGTGATTGACCGAATCCGGGGTAGCGAGAGGAGGTGGAGAGGAAGAACATGTACTCCTTGAAAGATAGGTGCTCAACGGGTTCCAAATAAACGAGATCCACTATGTTGAAGGAGGTGAAGAAGCCCACTATCGTCAGCAGGAATTTCATGAACTCATCAGTCTCGACGATGTAGGGAAAGAGGGTGACGAACAGGAGGGAGGGAAGGGAGAGGAGGAGCCGTAAGGAGGGGGTGAGGGCTTTGTTGGAGAGGTAGAAGATGGCAAAGAAGGCGCCATAGTACAGGGCGATGATGGTCCCAGGGGCTACTTGCATGGTGGTGGAGTAGAGAGAATGAACAAGGGG
>TR9185|c0_g1
TTTTTAAGTAAATACGATAACATTGTTCAAAGATTTAAATAATGTATCACACATATTAATTATATAATTCATACAAATACATACACCATATATATGCTTAGCACGAGACCATCTTTGGTCCGGCCGCCAATGGTGAAAAATAGGGAGGGTAGATACATATTTCACTGGAAGCTTTCAAGCCAAATAAGTACGTAGCTAATACACACGGACGACTATAAATAATTTTTATGACAATACATAAAACTTAAACTCTTAAAGAAAATTAACGAGGGATCGATATGTGGCACCGGGCTTCCAACCAGTGGGAATCACATTTGTGGCTACTAGTGTCTGGTCGGAATATTGTGAAGTCAATCGAATCGAAAAGGGAGGATGTAACTCAGAGCCAGCATCCAGCTTCCAAACAGCACCCCATGACTGCTGCATTTTCCTCCATTTATAATTCTTTCCTCTGCTAATGCTGCTTCTTTTTTCCTTCAATTCAACTTTAGCAAGATCACCATCCCCTTCTTCGAATTCTATTACAACTGCAAAGTACTCCGAGTTTGAACCTTGGCCAACGTGGAACACTAGGTTTTTCCTTGAATAATCACATGCTACTCTAGCATAACGGATTTGCAAGACACCAGCATCCCTGAGTTTCTGCTCTTGTCCAGGAATGGCCATTGAACCAAATGCAGTTCCACTCAAGTCAAAATGTGCTGATTGGGCCACACAAGGACCTCCTGGGCAAAAGTCTGTTATCACCACCCTTACTCCTTTCCCTGAACACGATCGATGCATCTTCTTTGTACATTTGACCTGGTAGCAAGCTCCACATTCTTTTCCATTTTTATAGAGGGATGGACCAATCCCAGTAACCAAGGAAGAGAAAGGTGCTTGTGATACTGCATTTCCATATCCACAAGATCCTCCGTCACTACCAGCACCATCAGGACTACCGTACCATGTAGCGCCGGCTGTTGCCCAGTGAGTACCATGGGTGGACAAATTGAAGTGTTTAGTTGTGAAGCTGAAGCTTGATCCAGTAAAATAAACTAAAGCGATTATTAGATGAGAAAAAAGAACCAAGTGTGATATGCCAAAGAAGCCCATGTTTTATGCCTGAAGTGTTTAATTTGCAGCAACTGTATTACAAGCTAGATTAGTATTTGGTAGTTCCCCCCGTAACTAGGCCGT
>TR9192|c1_g1
AAGAGGCATCTCTTGTACCCACTATAAGGACTGAGAATCGGAGAGATCCCGAGTCCGCTTTAGCTATAAAACAGTGGTGAAATCGGCTCCTCGACTCGTCGTTCCAGTTTGCTGCCCCCAAAAAGGTATAACCTGTCTCTTAAACTTCTCTTCTGCTGCGTTTTGATTCTACAATCAGATATGTAATGTTCTAGGATGTCTTGCATAAATGGGACGTTCAAGCTTAATAGATGGTCTTGGTTTTGCGTCAATACTTGACCTTGAGTATGTTAGATTTAAGTGGCTGTGTGATTCTGCTTCTAGTTGCCGCTACACTATATGTTGATGACCGGTTATGCCCAGCTGTAAATGTGTTTCCATGAGTTGTTTTTGATAAACGCAATTACATAAGTCTTTAAGGATCTCACTAAGATGTACTAGGTGTTATGCTAAGTATGATAATATGGTGTCATTTACTCACTGCTTATTTGGAGGTTTTCTAATGTTGTAAAGAAACAAGTAATTATTTAAATGGCTCCAAAAGCAGTCGAAGTTTTATTTAAATCTTGTATGCTCTTGTGTGATAATTTCGCTGATCAAATGTTATATCTTTCTGCACAACCATAGTGTGAAATTGACATGTAACAATGGAACTGGTTGCTATCCCTATTTTCTCCCAAAAATGTGAATGGAGTATAATTTGTGAACTAGTAACTATGACTTTGTGGGTATTCTGTTTGTGACTTGAATGCGCTGTTCATTTAGAGTTTAACTTTAGGCTAAATGAGTCAGTTTTTTGCATAATTCACGCAATCAGCCCAAGTTATTTGCTTAGTTGTGAAGTTAATTGACATCAATACTAGTTGTCCATTGGATTGAGGCTCCCTCTCTAATTTGTTGTTCTTGTGTTTTGATTTATTGAGTTCAGCCACTGCTCCCACTTTATCAGACCCATATCAACCCTTCCCCTTTAATTCCTTCATTTGTTGACTGCTTGAAGACTTATTATACGATTCAATGAGCTCCCTTTAAGTGTTGAAATTGATAAATAAGGCATTTTGTTTATTAAACGACCCAATATTGTGTGGTTCTTTCTTCTTTATGTTATTTATTCATTTGAATCGTACACGTACTAATCCTTATTCTCTTTTCTTCGCATGAACACTTTTGCATCTGAGTCCCGTACGGACTCCCATTTCGCATATCCTTGGGACAAGGGCCCAAAATCGAGTCAATCCTCAAGCCAAACCCAAGAATGGGTT
>TR9199|c0_g1
ACGGGGAACTTATTTAATGGCATTTTCTAGCTCATGTTGTGGTCTAAACTAAAGTTGTTGGATTCGGACGAATGATAACTCCTACAATACATTCACCAGTATGTAGGAGTTTGTATTTCTCTTGGCCGATTCATTCACCTGATATTGTTATAATATTTTAAAACTGGGCGTCTTAGGAGGTCAAAGCATAGTTTGAAGAGTGCAATATTGCTAGCTTTATTGCTTATCGATTCTATAATGTTCCAATGATGCTGTTGCTTTACGTACAATATTTCGATTGCCTTTTAACCTCTTAATGCTAATGTTTGTTCAATCATGTAGGTTAGATGGATGGTAGAAAATTTGTTTTTTTGCTACTAAATTATGAAGCACTTCCTCTCTTATCTCTTAACTGAAAGTTATATGGATGAATATTTACTAGCCCCTTGGCAAAATTTAACAAAGTTAGGTACATTTAGGAAAGTATTTTTGCTCATCATCAATGGCACACTGTGCGCCTAAGTGCGAAAAAACACTGCAAGCTTTCTTACGCATCCATCTTAAGAGTATGTGTGTTCGTTCATGGAGGGAACTGGATAGCCTGTTCTTTTTGTGGGCATTTGGGAGATAAGTAGATCCCTTGGGATATCGGTTGTGATGGAATACTCGTTCCTTCATTGCTTCCATTGAGTATCAAGTCTTCTGGAGTTAAATGAGTAGACGTACAGGTACTTAGTGCTATGCTGGTGTCACTCATATTGGAAAGATAAAATAGAATGAAATAGAAACCGAAAAGTATAAATGGAAGCCAGATAAATGAACTACTATTTATTGATTCTTCTCTGTACTTGTGCAGACTGCAAAAATTGGGAGCTCTTGAATGGGATAGAGTAGTGCATGAGCATCAGGGCTGG
>TR9209|c0_g1
ACCTAGGTCAGCGCCTACGTCAGCGCCTACCTCCGCGCCTACGTCAGCGCCTACGTCAGCGCCCACCTCTGCGCCCACTTCGATGCCAACCTCTGCACCCACTTCCGCACCGACCTCGGCGCCCACATCGGCTCCCTCAACCACTGGTTCTTCCCCTTCTGGGTGTGATGCTTCTTCTATCCAAATTTCCCAAACAGCCATGAACTCATGGCCTCAAGGATCGGACACCATCACTCAATACTCCGTGAGTGTGACCACCACCTGCGCGTCCCAAGCGCTCGTTGGCCTCACCCTCGCGACCACAAATTGGAATCCTATTCCTTCTGGCTTCTGGGGATTTACCGTTGAAGCGAATAATGCTCTCACCCTTCCTTCCTATATTTCCGTCACTCCCTCCAGTCCCTTGAGTTGGTTGGGGTACCAAAATATAGGAAGCCCTGCTACGTTCAGTGTCCAATCTTTTACTTTCCAGTAGGTGGTTAAATATCTTTTTTGTTAATTTTTCGTTCTTATTCTGTTAATATGTAATTATGTAATACACTTTTGTAATAAAACTTTTACTTTACTTTTAAAAACACA
>TR9210|c0_g1
CGGGGGAACCTAACTCAAAAATTGTTCTCATTCACAAAATCATAAAAATGTCTTCATATTCTTTTTTGCTTGTAATCACACTTTGTTACCTATTCATTGCAACTTCAGCCAATGTTCCTCCTTCCGGTACCTTCAAGTACATCAATGAAGGTTCATTCGGCGAATACTTTGTTGAATATGATGCAGATTATCGTGTCTTGAATATTGTCAACTTCCCTTTCACCCTTTGTTTCTTTAATTCTACACCAAATGCTTTCATCCTTGGGCTACGAATGGGTCATCGACGATCCGAATCTATTATGCGATGGGTCTGGGAGGCTAATCGTGGTAAGCCTGTACGAGAAAATGCTACTCTAACCTTTGGTAGAGATGGGAATTTAGTACTAGCTGATGTCGATGGCACGGTGGCTTGGCATACCAATACTGCCAACAAGGGTGTGACTGGGCTAAAACTCTTGCCTAATGGTAACTTGGTTTTACATGATAAAAATGACAGATTCATTTGGCAAAGTTTTGATCACCCAACTGATACACTTTTGGTGGGTCAAGGTTTAAGGGCTAAAGGCCCATCTAGGCTTGTTAGTAGAAAATCCAGCAAAGAACCTGTTGATGGGCCTTATAGCTTTGTCCTGGAAGGGAGACATTGGGCCATGTATTATGCAAGTGCGAATTCACAAAGGCCCTTGCCATACTTCAGATCAGACGATTATGGCAATGGGAAAGGCTCTTTAGCCAACTTTATTTTCTATTGTGAGCCAGAATATGGTGCGAATTATGCATTTGAGCTAGGATTTGGGTTCAACATGAGCAATTCTCCTAGCTCTGGCACTTCCATATTTACTAGGCCCAAATACAACAGTACATACACTATGTTCAGAGTTGATATGGATGGTAACCTAAGAATGTACACTTATGAACCAAATGTTGATTGGGGGGCTTGGGAAATCACATATCGACTTCTTGATAGGGACAACGATATCGTAAAAAGCGAATGCAAGCTCCCTCGGAGGTGTGTCTCATTGGGCGTCTGCGAGGATAGCCAGTGTGTGGCGTGTCCGAGCCCTCTGGGCTTGATTGGGTGGAGCAAGGGATGTGCACCACCAAAGTTACCAGCATGCAGGGGAGGATCAAATGTGGACTATTACAAGGTAGTAGGAGTTGAACATTTCACTAGTGATTATAATGAAGGGATTGGGCCTATGAAACTAAGTGAATGCAAAGATAGGTGCAACAAAGATTGCAAATGTGTGGGCTTTTTCTATAGAGAGGAGTCCTCAAATTGCTTGGTTGTACCTGAGCTTGGAGCT
>TR9225|c0_g1
AGACGACACCCTGGGCGGCGGCATTGGGGGTGGTGGAGGGGGCCGAGGAAGAGCCAGAGGTTTGGCTGGCCTGGGATCCGGTGGTAGAGCCAGAGCCAGAGCCTTGAGAGCCAGAGGCGCTAGGGGTAGCAGCTGTAGTTCCTTGGTTAGCGGAGCCAGTAGTGGTGATGGTTTTGATGGTGGTGGAGCCAGAGTCAACGATGGTGGAGGTCAGGGTAGAGGTCACGGGCGAGGATGTTGTGTCAGAGGTCTTGGTGGTTTTCTCACTGGTTCCAGAGGATGCACCGGATGATGATGCCGATGAAGATCCTGATGAAGATCCCGAGGTCTTGCTAGAGTCCGATGAAAGGGTGGAAGTGGAGAACTCGATGCTGGTCCTGGTCTGGATCTCCTGGGTCTTGGTGATGGTAGCGGAGGTCTTCAGCTTGTCGTCGTCGGCGCCGTCACCCTTAACGATCTTGATGCTCTCCCAAGAGCCGGTCTTGTCGCCATAGACGTACTCCTTGATGCTGTCCTTGGTGGGGGCATCGCCGCCAGCATAGTCGATGATGGAAATGCTCTTGTAGTAGGCGTCGAAGGGGCCCTTGCTAAAGTCAGTGCGGCCACCAGCCCACTCAACGGTACCTTCAGGAGAGTCCTTGCCACCAGCAACCCAAGTACCGATCTTGACCTCGAAGGGGGTCTGGGGGAAACGAGATCCACCCTTGGCCTGATCAGGGAGCAGTCGGCGGACCTCAGTACCGTCAATGGACCAGGCGATGAACTTGGAAGTAGCTTCGATGGTGTAGGTGTGGAAGGTCTTGCTGGGGGTGGCGACATTGTGAAGCGCAACGCGGTCGTAGGTGGTGGTATCGCCCTTGCCGAAGTAGTTGGACTGGACATGGTAGTCGTCGGCACCGAGCCACTCCCAGTCGACCTCGTCGAGGTCAGCAGACTCGAGAACGACCGAGGTCACGATGCCAATACCAGGAGCGGACTTGAGCTCAACATCGACACGACCGAAGAAGATACGCTTCTGAGTAGCGAATGTTGGGCCCTCGCCCTCCTTGCTGATGCGGAAGCGGGCACCGTCACTCTCGTATGAGACCGAAGTACCTGGCAGAGAGGTGAAGATCTTGCACTCGGACTTGAAGTCGCAGATACCAGAGTCCTTGCCGAAGGCAGCCTCGGCAGGGCAGGTCTTGTCCAACGGGTTGCAGTCAGTGAAGGTCTGGGCAGACACCAGGTTGGCAGCAGCGAGGGCTACAACAGCCTTAACGAAAGTATTGGTGAACATGGTGACTGATGTGCGGTTCGAGGTCTTGATTACCAAGTTCGAAATGTGCTGGAGGAGGATGAGGTGGGAG
>TR9421|c0_g1
TTTGTGTGTGTTTCGGACAAAAGAATTCTGATACAGTTATTGACATACGGACAAACCGCCACATCCCCCTATCTAGACGATCGCGACTGTTGGTACAAGCTATTACGCCTATCGACCCGCTATCTATACCCTGAGACCAATCTCCTCGGCGTATGGGAGAACGAAAAGATCACCCACTGTAGATACAGTCGCCTTTCCGTCCAAAAGAGCCTTGGCAGTGGTCTTCAGGGCGTCAGCGGTGACAGCCTCGATAGCCTTGACAGATTTAGCAATGTCATAGGGGCTACCAGTGTTGACAATGCCAGACCCAGCGAGGTGGAGTGCGGCATCCGGTTGTTGGGCGTTATCCAGAACGTTGAACTTGGCGTTGGCAACAGCCTTGGCGACATCTTCTTGGCTGACAGAGCCGTTGGCAATGGTCTCGAGGGCCTTCACGGTGGCCTCAGCACCCTTGCGGACGGAGGCAGCAGGGCCAGAAAGCTGGATGGCGAGGAGACCAGCATCGGAGTAAGCGAGGTTGGAGGTGGTAACAGAGAGTCCGGAGGTGCCAGCGGTTGCCTTGGCAAGAAGGCTGTAGCCAGATGACCACTTGATGCTGGACTGGCCGCCGAGAAGAGCAGCAAGGACAGCAATCTCGGGCTTGGCGTTGGAAACTTCAGAGCCGGGGAAAGCAATGACCAGAGCATTGCCACCGGTGTGAGATGTTCGCTGCTCACCACCATAGTACTTGGAAGCCTCAACCTTCAGGGACTGGCCGCTTTGAGAAGCAGAGGGAACATCCTTGAAGAACTGACCAACCCACTTAGAGAGATCCTGGGAAGGAGCACCCTCAGCAACGAGAGCGATGTTAGGCTTGGTGTAAACGACGTCGGCGTAGCTAGCAATGTACTCCTCGTTCAGGTACTTCTGGTAGGGAGTCGAGGGAGTAGGATAGACGGGGGCACCCAGACCGACATGGAAGGCGACGGCGTGAGCGTTGTCGAGGGCGAGAGCGTTGACATCGGCATTGAAGGCAGCTTGCTTGAGATGGAGAACTCG
>TR9422|c0_g1
TTTCTTAAATATTCGTTAGCTTAGATTTATTCCCAGAGTACAAAAAGTATCATATAATGTTCTTACCTTACACTGATTTAATCGATTAAATAAAAACAGAATTTGATTATTTGATTATTTTGGTCAGCCTAAATTGATAAATTTGTTCCGTATTCGTCCATTTCTTGTTGCAAATATCTATGACAGTTATTGTAGTTGCAGTTTTATGTGTTACTCTATTGCTGGCTCCATTTAAGACATTATCACGCCCCGTTTATGTTAATTGTTTCTGGGTGGTAAAAGGGCTGGTAATGACCATGGTTGATATGGATCTTCAGGATCCAATGGAGGTTCCAATGGAGGATCTGTTGGGAATCCTGGATCAGGTGGAAATAGTGGTGGATCTGTTGTTGTGGTTGTACCGCCTCCACCACTCAGGCAACGTGCGAATTCAGGGAAGTCACAAGCATTAATGAGCTGATTCCAATGTAAATCGTTCGGACATTGATGGAACCATAAAACTTCGTCCAAACAGATGAAGAATCGAGTACAATCGGTGGGATGAGCATGGAATACTTGTCCTCTACATACTGGCTCTGCTCCGCCAGGTGGATCTGTTGGCCATGGATCTGTTGGCCATG
>TR9480|c0_g1
TTTGATTGATAAGTCTTGAAAGATGTTTATTAATTGAATAAATGAGTTTTACTAATTATACACAAACACAATCACCCTTTTTAAATAACAATAATGCTCGTTTAACCCCTCGCTAACTCCCGCCCATAATCCCCATTTGTTCATAAATTATATAGTAATCAAACTCAAAATAAAAATATTACAAAAAATAAATAACAAAGTATACATAATTCATAAAAAAAAAAAAATGAATTCTTTCTCCATTCGTTAATGGAAAATCAAAGACAATGAACCAAAAGGCTAAGTGATAACCCCTGTTCAGTAGTATGGAATGACTGGTGGTGGTGGAGATGCATAGGATACTCCTACAACTGGTGGAAGAGGTACATTTTCATAACTTGGGGGTGGTGGTGATGGTGATGGTGGTGGCGGTGGCGGTGGTGATGAGTAGTAGTAAGTGGGAGGAGGAGGTGATGGTGGAGGTGGAGGTGGTGATGAGTAGGAGTAAGTGGGAGAAGGAGGTGGTGGTGATGAATAGGTATATGGTGGTGATGGTTTTGGTTCCCAGTGTGAACTGGAGGGTGGAGGTGGTGGCTCGTTACAAGGCGGGGTAGGTGGGGAAGGATGTGATGGCTCCTGTGGTGATGGAGATGGAGTTTTTGGATGTTCATATGATGGTGTTGGTGGTGGTGAAGGAGTTCTTGGATGTTCGTATGACGGCGTTGGTGGTGGTGGTGGTGATTGAGGATTGTACGTAGGTGGTTCGTGATAAGTGGGAGGTGGTGGTGATGGAGTTTTTGGATGTTCGTATGACGGTGTTGGTGGTGGTGGTGATTGAGGTGTGTACGTAGGTGGCTCGTGATAAGTGGGAGGTGGTGG
>TR9481|c0_g1
GCGGCCTTGTGTGTGTTTTTCCAATAGGAAACTCAGAATCCTTATGATATAAGCAGATCAATGACTTGTCCCCAAAAATGTAGATGCAAAACAGAGAGCGAAACTAACTTATCAGAACACGTCTTGAAATATATAGCTGAAGAACTATAGGATAAAAACAGTTTAAGCTCTACCACCGTAAACCAGCTTTTCCCATATCTACAATGGCGGAAATAGAAGAACCAACATTTACATCACCAAACTTACTTATTGTGGCATCTCAAGATCAGGCCTTTGATCAAGTGCCTGAATAGTTGAATTATCTGGAAGAGCATCTGGGTATGTTGATATGATTTTTGCTTTCATGCTCCTCAACTTCTGAAATATGTAATCAAGATCTGACTTCATAGATTTTAAGAGACGAGTATTTCTAGAGAAATCTGCTGAGACCTCCGCGAAACAATGCTCTGAATATTGATTGAAGTGGGAAAGAACTGCATTGCTGTCCTGCAACCGTCCCAATATGAGGTTTTGTGATTGCTTCAAAGAATCCAAATCCTCAGAATTGATTAGGGTTTTGAATTCTTCAGAAATCTCTTCCGATGCAGATTTGATGGATTCTTCCTCTCTTTCCTCCATTTTCTCTCTTGGGCCCCCCCCTAACT
>TR9540|c0_g1
ACCATTACTCAATATATTATTCTCTCACCAACACAAATACAACAAAAAATAAAGTCAAGAAATGGCATCATTCAAGAAATGCATAGTTTTATTTCTATCAATTCTATTCATTTTGTCAGATTTTCATCAGGAGGTATCGGGATTGCGAATATTAGAAGAAGAGAAATGGTTGAAACAGACGACGGATTTGATCATTCAATCACTTCCTAGAGGTCCAGTTCCGTCTTCGGGCGCGAGCCCGTGCACTAACATTCCCGGTGGGAAAAGGCGCGGGCGCTGCGCCTTGGCTCGGAATATTAAGGACGAAAAGATAATTGCTGGTCAAGTTGATAATGTTCATACTGCTCCTTCTTCAGCTTATCCAAGTAATAATATGGCTCAATTTGGAACTTCTGGTTCACAAAATAATGATACACAAAAGCAAGGATGAAACCTTCTCGGGATTAAATTCTATCAGAACATTAGAACTACATTGATGGGCGATGGGCAAGTAGCCCATCCCTTGGGTCAGGACCTGCAGGCCTACTCTGATGGTGACTAGCTGACCTCGATACCATCTAAATTTTTTTTAACAAAAAAAAGTTAATTATATTTTGATCAAGCTCTTTTGGTTATTTTTTTATTTTTTGGGATGTAACTGGGATATATGTATACTTTAGTATTGTAAATTCCCTCGATTGCTTAGCAACTTCTAAGGTCATTGAAGAACAAGTCTCAACTTTAGTTCTTTCTTTGATAATTTCTTTTTTCAGTATTTTTTTGGTCAAAGAAATGTTTGTCACAGGTCTATGTATATGACTGTGATTTTTGTAAGGTGAAGGACAGCTAGA
>TR9712|c3_g3
AGCAGTGGTGGCCTAGTTACGGGGGATCTCAAAAAATCTCAAGCTTAAACTCTCTAAACCTTTTTCAAACCCTTATAACTTCGATGGCTCGTACGAAGCAAACAGCTCGTAAATCAACTGGAGGCAAAGCTCCAAGGAAGCAACTAGCAACAAAAGCAGCACGTAAATCTGCACCAGCAACAGGAGGAGTGAAGAAGCCACACAGATTCAGGCCAGGAACCGTCGCCCTAAGAGAAATCCGAAAGTATCAGAAATCAACTGAGCTTCTCATCAGGAAGTTGCCGTTCCAGCGCTTAGTTCGCGAAATTGCTCAGGATTTCAAGACTGATCTAAGGTTCCAGAGCTCTGCTGTTGCTGCTTTACAGGAGGCTGCTGAGGCGTACTTAGTTGGTTTGTTTGAGGATACTAACCTTTGTGCTATTCATGCTAAGAGGGTTACTATTATGCCTAAGGATATTCAGCTTGCTAGGAGAATTAGAGGCGAAAGGGCTTAAAATGTGAAACTTTTTCTTTTTTGATTTGGAATTTTCTCGATTCTGAATGTGTAGTTTGAATTAAGATCTAATGAAATATCACTACTTTTGTTCAAAAAAAAAAAAAGGCCGCCTCG
>TR9734|c0_g2
ACATAGGTGAATTTATAATGGTTTTAGTACTCCTGGGGAAAATTTTTGTTCATATAGTATTCATTATCCATAGGTGAATATGCAATCTACAAACTACTGGTTGACATTCAATTACTAGGAATACATAAAAATAAAAGAACCCTTTATACAAGCACATTTTGTTAGATTTCTCCTCTCAATCTTGTTCGCAATTCCTAGTTATTAAATCAAAAATGTACCAAAAATCACAATCACTCAGATAATGAACAACAAACAATTTAGAACCCAAAAAAGTGACCTTTCAGTTATCCACCACCATCAAAAGTAATAGGAGAATACAAGAAAGATACAGCTCAAAGAAACTATAAGGGACCCTGAGCTTGTGAGGGTGGAAGCATAGGCCAGCCAAGAAGTTGAGGTGAGCCAGGAGGTGTTGAGTGCTGACTAGGAGAGAATACACTTAGTTCCACAAAAGCCACCCCTGAAGTTTCACCCTTCTCCGTCGTTGTACGAAAAGAGATCGACCCTCTCTTTGTTGAAGCAGCTGAATTTCTCCCCGGACTGCTCACCAGACTACCTCCAAGGGTGCTTTGGTTAACAACTAGAGAAACAGTATCATTTTGCTCATCACTTAACCTTCTCCTAGACTCTACATCCCTCTCCGAGCTCTTCTTCACAGCTAAACAATCATGCAAGGGCATGATAATGAGCATGAACATGCCCATCCCAACACAAATAAAGAAGGAAACAAAACCCATAAATGCAAGAGCTTGAAAAAGAAAATTTTCTGGCCGAGTTTTAACAGTAATACCGAGCAATACAATCCTTAGAGGAAAGAAAGCAGAAACTGATCCCACAAGAAAGTATACTCTCTTTTGCAGAGTCCTATTGATAACCAAATGCAGGATTCTTCCACCAAGCCAGATCAAATATGGAGTTAGCATGATGGCAAAAAGACCAAGGCAGAAAGTACTAAACAAAGGGTAAGTGCACAGGGCAACATCAGCATCATTTTTAGATCGCACGACTGTAGTAGTGAAATAAGAGGGCAAGTGGCTAATGTGTTTCTTCTTATACTCCGGTCCACCCAAAACAAGTATGAGCTGTAGAGCAAAAAAAGGGAGGCAAAAGAGAAATATATATCCGACTGTTCTGCCGTTCCATTTCCGGCTCAAAGTTACTGACTTCTGTAAGGACGCCCGAAGGAGAAACACAATCGTGAGGTACAGGCAAGGTTCTGCAAAACCTAAGCTGGAAACAAGGTAACACTTGCAAACAGTTTCCTGCCATGTGAAGCTCAAAGCGTTCAACAATCTTCTGTCTCCTCTAATCAAGCTTAACCGAAGAATCTCTCCAAATCCCCACCAAATTGCAAACAATATAAACGTAATCCGAATGATCCAAGGACCATGAAAATATCCAAGCTGAGTATAACCTTGGCCGCGAATCTTGGTATGAAAGTAGATCAAGTACAAGATGGAACACAAGCCAGCAAGTACCAAAATTGCAACACAAATAATAGTGAGTACACCTAGTGCATCAACAGCTAATCTCGAATCGGGCATTACCCAAACCACAAATTGCACGCATGCTCTCTGACAGCATGGAGACCTGAAACAACCCCTCTACCACATCCACCCTCACTCCTCCTCCTCCTCCACAAACCAAATAAAATCTCAGACTTAACCTTTATAACTCCTCTTAACCTCAAAACTACCATATATAAACAGTCTCAAGATCTGATCACCAATTCCACACTCCTTTTTATCACACTATTTTTCACACGCCAATTCAATGTTCAAGTTTATTCCCAAGACGGAGAATCTTGATCTGGTGAGCTCAAATTCAGAATCTTCTGTTCAGCAGAGAGTATCGCGAGACAGAAAACCCTAAGGACAGAGGAAAAAAATGAGGAGTGAGGGGGAAATGAGGGGAGAAGATAGAGGGGGTGGGGTGGGTGTAAGGGGAGGAGCTTTGTTGGAAACAGGCTGTCGCCAGCG
>TR9768|c7_g7
TGTCAGACTCCTTGGTCCGTGTTTCAAGACGGGTCGTTGATGACCATTACGCCAGCATCCTTGCAGATGCGCGAACCTCAGTCCCCCCCAGGGTATTACACGGTGGGCTATAACACTCCCCGAAGAGAGCCACATTCCCGCCGCCTTTATCCCCCGGGGAAAACTGATGCTGGCCTGGACTGGAAAAGTGCACTGGGGAGAACCCCAGATGATTAACCAAGCCCAAGTCTGGTCATAAACGCTTCCCTTTCAACAATTTCACGTACTTTTTAACTCTCTTTTCAAAGTGCTTTTCATCTTTCGATCACTCTACTTGTGCGCTATCGGTCTCTGGCCAGTATTTAGCTTTAGAAGAAGTTTACCTCCCACTTAGAGCAGCATTCCCAAGCTACCCGACTCGTCGAAGGAGCTTTACACAGGCTTGGTGTCCGACCATACGGGGCTCTCACCCTCTGTGGCGTCCCGTTCCAGGGCACTCGGAAGGCACCGCGCGAAAAGCATCCTCTACAGATTAC
>TR9777|c0_g1
AGTTACGGGGGATCTTCCATCGACCATCCTGCACTAACTCACTTTTCTTCATAGTTCATTCAAGAGTTTTCTTCCCAAATATTCAATTCTCAACTGCTGGAAACTCATACTCCCAGTGAGAAGGAAAAAAAAAAAAAAGAAACTGATTTTTTGTTAGAAGTATTATGACATTGTGAATTTCGCCGTCAAAAGAATGTTGGTCATTTTTTCGAACCCCATATCTCATCGTTCTCTCATAGGCGGTAATCATACCTCTGCTCGTTTCTGTTCTCGGTAATCCCTTCTTTTTTGTTTTTTCTCCTCTCGAATCCTTTGTTTTCGTATTTCCAGTTTTCTATAAACTCAAAAAAGAATACGACGTTGTACATAGTGATTTTTTGAAGTGATTTTGATGGATCATAGTACGGGAAAGCCGGGATTTCTTAGGAATGTTTTGGTACGTTTGTGCCTGTTTTGTGTTGTCATTGTCGGTTGTCGTTTCGCTTATGTGGTGACTCTCAAAGGAGAAACCTGCGACCTCGGTGATTTTTGTTTCTTCTCCTTGCCGGAAAATCTAGATGTTATTTCCGGCGTCGGTCAGCTGGCTGGTTCTGTATCAGCGGTCATCAAAAGCGAGGATGCCGGGAAATCTGCTCCGGCGAAACCCAAACTTCCCGATCTATGGGCCAATAAAGATTTCCAGAAGTGGGCCCAATTTTATTCTTCCGTGTTTCAGGATCTTCTTGCAGAGGGGGTTGTGAGCGCAAGTTCGAAAACCCTTTGCGTTGAAACACCGATGGGTGCTGATGTTTATACGTTGAGGGAGATTGGGGTTGCCGATTCTGTTGGGATTTACAGGAAAAGTTCAAAGCCTTTGGTGATTACAGGTAAAGCTGATAAACAGCCGTTTGAAGATGATACTTTTGATTTCATATTCTCCGGTGCCGGAATGATCGATAAGTTGCCGAAGCCGGCAGATTTCGCGGCGGAGATTTGTCGGACTTTGAAACCCGAAGGGATTTTGGTTGTCCATACAGGTTCTAAAGATACGTACAGTTTCAATTCATTCCTTCATTTGTTTAATTGTTGTACATTGGTTAAGTCTAGGAATATTGATGGTGTTGATTCAAGTATGAGTACTATTCGTGAGATTGTCATGAAAAAGGATATATATGTTGAAGAACAAGTGAGTGATTTGAAGAACAAATGTCATGTTCCGGATTATAAAATGAAGCTGATAAAAAAAGCTGAGCCTTTGATTAAAGAGGAACCTAAGAAACCATGGATTACACTAAAGAAGATTGCACAGAGTATAAAGTACTTGCCATCGATAGTGGATATCAGTTTTAAGCAGAGGTATGTATATGTTGATGTTGGTTCAAGGAGTTATGGTTCAAGCATTGTTAGTTGGTTCAAGAAGCAGTATCCTAAGCAAAACAAGACCTTTGAGATATATGCTGTTGAGGCTGACAAGACTTTCCATGGGCAGTATAAGCAGAAGAAAGGGGTTACTTTGTTGCCATATGCAGCTTGGGTGAGGAATGAGACGTTGTCATTCGAGATTAATCAAGACCCTGGTCATAAAGATGTTGCGAAAGGGAGAGGGATGGGAAGAATTCAACCTGTTGAATCTTCTGGTGAATCTGCAAGTGAGGTGGATGTGATCCAAGGTTTTGACTTTGCTGAATGGTTGAAGAGCGCGGTGTCAAAACAGGATTATGTGGTGATGAAGATGGATATTGAAGGCACTGAATTTGATTTGATCCCCAGATTGATTGAAACAGGGGCAATTTGCCTGATTGATGAAGTTTTTCTTGAATGCCACTACAATAGGTGGCAGAAATGCTGCCCAGGGGAGAGATCTTCCAAGTATCCGAATACCTATGGCCAGTGCTTGGATCTCTTCACTTCTCTACGAAAAAGTGGAGTTCTTGTTCATCAGTGGTGGTGATCATCAATAATAATCCAGTCTAGTTTTCGTAGCTTTAGTCTTTTTCTTACTTTTTCTCTTTGTAGTTCTCATACAACAGGCGGAATATTCTCTTTGTCATTTTTTCATTTGTATTTACTGTTTGCCCCATATGAAGAATCACGTTCAAGTTGGTTAGTTCATTTGCCTCTACAACATTTTTGAGTAAAAACGATGACTTAGGATCAATGTGTTAGAAGTAAAGCTCATCGGAGATGTTCCTTCTCTCTTTCAATTCAAACAAGTTCAAAATTTTACTACCTCCATATTATTTGTCATGTTTATAAAAAAAAATTTATCCCGAAAAAAAAAAAAAAAAA
>TR9778|c1_g1
TTTTGCTCTCAATTTACCGGCATCTTGAAAGGCAGCAATCTTTCTTTGATACATAAAACTTGAAAATCTGATAAAAAGAAAGAATCAGTGTCATAAAGTTATGAGTTGGGGCTTTACATTCCTGTCCTAAAGAATACACACCCCTATAACAGTGGTAATTGAAATTGAATTCCATGAACCTCTACACTGCATTTGATTGAATTTACAACAAACAAATTTCCTAGTACAAAATGTACAGACACACAAAAAATAAACAGTATATGATCAATTAACAAATGAAATCAAAATGCTTCCTATCATATGCTTTATGCAAAAAAAAGGTGCAATGTTTCATTTCATAAGAGCTTCGATTCGTGCTCCTTTCTAGGATTCCAGCTCTCAAGATCATCAAGAGATTTCAGCAAAGAAATGACTCCATAAACATGTCATCTCGAGGCTCATCCTTAGCTCTTGAAAAAACTTGGTTTTCATATCCTGAGAAACCATAATTATTAGGCTTCTCCAACATCTCTAGCGTAAAGGGTGCTCGCATATCAGATTGTTGTGGCCTTATACTTTGCGATGGAACCTGATAGTTGGATTGATGAGATGTCACGGAAGGCCTTATGGTCATGGCACTATTGTTGTTAGCATTGGTTGGGGCCATAGGCCGGTTAATTGAGTGGTTGCCGCTGCCCCTAGCCGCTGGAACATCATGGTTGTGCTTCCCTTCATAGGTTGTTATCACTGACCTTATGTCTTGTGATGCCCTTTCCACATGTTTTCTTACTGGACATCCTTGACTAGTGCATTTGTAGTAGCTCCTGGGATTAGGATTTCCTTTCACTACTTTTTGACCATACTTCCTCCATCTATAACCATCATCTAGGATATCGATATCGCTTGTAGTTTGAACTACAACTCTAGGTTCTCTAACAGTCCTACTCCCACCTAGTGCAGATAGACCTTCACTTTCGCTCTCTCTTTTCCATCTTTTTGAGTCTGGTTCTTCTTCATCAAGATCATCTCCTCTTGACCTACTCTTTTGAGAAGTGTGCTCATGATCATCATCCCCAAATGAGATAGAAGAATTCTCAGGTGTTGCGACCGAATCCATTTGTCCGGTGCCATTTGAAGCATAGGACTGATGATCGGGGATTTCATTAGTTTGTGTATTATAAGATTGGATTGCTAAAGAGGAAGTAGACGAAGCTGTGGATGACGACGATCTTCTTGTAGCCTGAGGCTTTGGGTGGTTGTGATTACCCTTGTACACAATCTCAGTAATTTGGCCATCTAAAGACCTCTCAACTTTTTTCTTGGTGGGACAATTTGGGTATGTACATTTGTAGTAACTTCTTGGATTTTCACTACCTTTTACTTGTTTCTGCCCATATTTCCTCCAATTGTATCCATCATCTGACCTTTTCTGCTCCCTTATACTCTGGTTGTATTGGTTTCCACTATTGCTCTGATCATTATTACTCTGCATAAAGCTCTGCATAGTGTTGAATTCAGATCTTCCATTACCATTTTGATCAGATGACACATCATCCTGCTTTGTGGGATCTTGATAATTCCACGCTTGCTGCCCCAGAGAGACATGATTAGTTTGAGATTGAGATATTGATGAAGCTGCCCCTGCTTGAGGCTGGAAAGAAAAATCAGAGTAGTTTTTATCTTCCTGTTTGACATCCTGATTGATGCTGCTGCTCTTCCAGTTAAAGCCCTGAGCTGGAAAACTCCCTGTTGTTGGAGAAGGAAGAACGTTTGAAGAAGATAAAAGAACAGGAGAGTCCAAGAGTTCAGTAGGACTTAAACCAGGAGGAATAGCAAAGTAAGAAGAAGGAGAAAAAGGAGGAGGAGATAAAGGAAGTGAAGGAGGTGGAAGAGACTTAAACTTTGGAACTCCAGTACCAGTTCTTTCTGCTATCCTATCACCAAGTCCCTTGCTTGGATAATCATCAGAAGCAAGAAGGTCTGTGAAAGAAGTTGTCATGAATGAAGAAGAAGAAGTGGGGAAAGAGAAACTTGAAGCAGCCATTATTAAAGGAGAAGATTCCCCCGTAACTAGGCGCGTTG
>TR9976|c0_g1
AGTTACGGGATCTCAACACACCATCGTCTTTCGTTCAAGATTAGCTCTGTCGATCAATACATACTTCACTCGACATTATACATTCGTTAATCCTAAACACCAAGCAACAAAACAAATCAACCAATATGCGAACTTCGGGAATCATCATTGTCGCCGCGGCAGCCGTTGCCAACGCTCACTACGGCGAGGAGCCCGTTGTGTATCCTACACCATCGGCCAGCTCTGTGTCTACCGAAGTGATCCCCCCCAGCTACTCGACAACAAACGCTGGAGGCTTCACCACCATCTACACTCATCCCGTCTACCCCAACAGCAACAGCACCACCGTCAAGCCTACTCAGTACACCACGAGCACTGTCTACACCACCAAGACTTACACCATCACCCAGTGCCCTCCCACGGTCACCGACTGCCCGATTGGTCACGTCACCACTGAGACTATTCCTGTCTACACCACCGTCTGCCCCGTCGAGACTGGAAAGCCCGTCGAGCCCAAGCCTGTCGAGCCTAAGCCTCATGAGCCCAAGCCCAACCCCGAGCCAAAGCCCAACCCGACTGAGCCCGGAAAGCCTCATGAGCCTCTGCCTACCAACCCTGCCGACTGCATCACCAAGACTCAGACTTATGTCTACCCTCACCCAACTCAACCCGGCCAGAGCGTGACCAAGACCATCACTTACACCATCCCCAAGGAGCCTTCTCACAAT
>TR10107|c0_g1
TGTTACGGGGGAATTACAGTTTGGCGGACCACATAACTGGTTGTGTTAAACGTACGGAAAACTAATTCCATTAAAAAAAACTCAATTTTTTCCTGTTCTTTGCAAAGTAAAAAGAAACCCAATTCAAAATGCGTGAATGTATCTCAATCCACGTTGGACAAGCTGGCGTTCAAATCGGAAACGCTTGCTGGGAATTGTACTGTTTGGAACACGGTATCCAGCCTGATGGACAAATGCCATCGGACAAGACCGTCGGTGGAGGTGACGACTCGTTCAACACCTTCTTCAGTGAAACCGGCGCCGGCAAGCACGTTCCACGAGCTGTTTTCGTCGACTTGGAACCAACAGTCGTCGATGAGGTTCGTACTGGAACCTACCGTCAATTGTTCCATCCAGAACAATTGATCACCGGAAAAGAAGATGCCGCCAACAACTACGCCCGTGGCCATTACACCATCGGAAAGGAAATCGTTGACTTGGTCTTGGACCGAATCCGTAAATTGGCCGATCAATGTACTGGTCTTCAAGGTTTCTTGATTTTCCACTCATTCGGCGGTGGTACCGGATCCGGATTCACCTCACTTTTGATGGAACGTTTATCCGTTGACTACGGCAAGAAATCCAAATTGGAATTCGCCATCTACCCAGCACCACAAGTTTCGACTGCTGTCGTTGAACCATACAACTCTATCTTGACCACCCATACCACATTGGAACACTCTGACTGTGCGTTCATGGTTGACAACGAAGCCATTTA
>TR10167|c0_g1
TGAAGCTGTTGATGTCATGGTACCACTAATGAAAGCAATAGCGCATTGTCACAGTCTCGGCGTAGCCCACAGGGACGTGAAACCAGATAATATTTTATTCAACAACACGAACGAGCTGAAACTGGCTGATTTTGGATCGGCAGAATGTTTCCGTGAGGGCCAGCTGATGAGCGGCGTGGTAGGGACGCCGTACTACGTGGCACCGGAGGTGTTAACTGGGAGAAACTACAGTGAGAAGGTTGATATTTGGAGCGCCGGTGTTATTCTGTATATAATGCTCGCTGGAGTTCCGCCGTTTCATGGTGACTCCACTACGGAGATCTTCGAGGCTGTGCTCAGAGCTAACCTTAGGTTTCCGACTAGGATCTTCCATTCAATATCGCCGGCGGCGAAGGATTTGCTTCGGAGAATGCTCTCTAAAGACGTTTCTAGAAGATTCTCTGCCGAACAAGTTCTTAGTCATCCATGGATGACTAGCAACGGAGAATCCAGAAGAGTTGCGCTATTCTCGATACATAATGATCAGGGATCGCAAATGCAAGCAATGTGTTCTACTTAGATTTAATAAGTTAGATGTATAGTGTATAGGCAGCAATATACCCTTACCAAAGTTGATTTTGTGTCAGCACAAGTCAATTTGGAGTGGAGAGGTAACGGCAAATGCATTAATTCCCCCATTGTTTTGTGAGGTTTTAGTGCAATCTTGTATGATAAACTACCTGAAATGGATCCTTGTTATAAATTAAAAAAAAAAAAAATTCAAACAATGATTCTCTTTTTGTGATCTTATCCAAATTTGGTATTATAGTAGTTACTAAATAAACATCACAATGAATTGGTATTTTCTTAAACTTGGTGGTGTTGTACTTTTTGTT
>TR10219|c0_g1
CATACCGGAGCAAATCGGAGCTGTACAAGAGAATACACCGTTTCTAACCCTAGATATGGTGGATAAATTTCTAGGACTGGCATTACCAATAGGAAGCAATAAGGATCATCCGATAACATGTCCGATGGGTGAAGCTGCGCCGGCGGTGGAAGAGCTGAAATTGCCGCCATATTTATACTGTGTGGCGGATAAGGATCTGATAAAGGACACTGGAATGGAGTTTTACGAAGCACTGAAGAAGGGGAAAAAGGAAGTGGAGTTATATATGAGTAATGGCGTGGGACACAGCTTTTACCTTAACAAATTAGCAGTTGAAATGGATCCTCTTACTGCTTCTGCAACTGAAATGCTCTTTCAAGCCATTACACACTTTATCAACAAGCATTAATACATGCATACTATATGATCATGGTTGCATGCAAATAAGATCATTTTTGGTGTATTATCTAAAATTAAGTAAAAATTGTTGTTGTTATGCTTTTTATTAATCTTTATAGTGGTGGTACTTTTTTGCCTGATTTCTATCCAAGTCTTTTTCCATGGATGTTTATGGATATCAATGGATTCAGAATTTTTGAATTTGAAAAATAAAAATATAATATTTGAAATTTAAACTTGCAATAAATTTAAAACTTCCTCA
>TR10231|c0_g1
CATAGATTTGAAAATGACTTTTTTTCTTAAATTCATTTTGTAAGAGGACAAGATATATCATTTTCTTGTATAACGCAGATATATTGTGGGGGAATAGGGGTTCATGTATTAACTCAGGAAAAAAAAAACGAAGTACATTAACGCTAAGGGGTAATTAATTTAAATTCTTATTTTTGTTCTAGTGTGAACAACCAATCGATAAATTCTATGATACTATAAAATCCTAAAAAAATTGAGATTAATTATATGAATTCTCATCAATCATCTCATCTCAATTTATTATTTTTGTTCTTATTCAATGACGATTATTTATTATTTTTCTTCTTGTTCAATGATAATTATTGCCAGCAATTTCCTGCAGACAAAGAGAAAGCTTCTGAGCATGAGATATCATGACCATATGGCCAGAGTTGCCAATAAGTTTAACTTCATGAGGAGGACTCTTGTGTATATTATACATTTGGAATTCTTCTTCCATTACATGATCATCTTGGGTTACCACGTAAACTCTTTTTACTGACCCATATTTCTCTTTAGTCAGCAACCCTTCCTTTGTCATGTCTTCTGTGAAAAACTTTCCTGGTCTTATCAACATTTTTGCCAACTCCAAGTCCTCTGCTTTGCAATGATTG
>TR10231|c0_g2
TTTAGTTTGAACATTGAATCAGCATTTTTTTTAGAATCTGAAAATATTTTTTTTATTTTTTTTTCCCATTTTTTTTTTTGAATCAAAGTGGGTATGATTTGCAAATAGTTTGGTTTTAGTGTGGCATTTCTACAATTTTCCCTTTCTCTTTAGTCAGCAACCCTTCCTTTGTCATGTCTTCTGTGAAAAACTTTCCTGGTCTTATCAACATTTTTGCCAACTCCAAGTCCTAACAAAATTGCATGTCTCATATCATGAAAAATTACACTAATATGAACGAATAACTTGAACTACAAACCAAACATCTCTTTACTAAACATAAAAAAATCACATAAATTAAGACGGTGAAAATACTAACATTTTTCTCTTAATTTTTTTGTTTTGAATAAAGCAAGAGTAAAAGTAAAAAGACGATTAGGAGAAGTCTTTTCTTGTTAAGAAAATATCAAAGACAAACAAGAAATTTTATTTATGTATGTTGATAATGTAAATAACATTTAACACTATATTAATATTGTTGAGAAAACGCAGCAACACAAATGCGGAATAAAATTAAAACGGTCACAAAATAAAGGGGACAGTCACACTGTCGACTATCAAACAAGAGAATAAAATGAAAATACAATGACACAAGAATTTTGTGTG
>TR10234|c0_g1
GTGTTTTTATGTATCTAGAAAATTATTTAAATTATATATCACAAACTCGTAACTTATACTCGAAGGACCTTAATAACTCAAAACTCATCTACTAGAAGGTGACAACACACATGTATAGGATAAGATTGTTACACCTGTATTATATATATATAACTAATTCATATAGTTCATTACACATGTCACTAATTTGTGAATACACACAACACAACTCAACAACACATCCCATAATAATTATACATATGAGACATATCATATCACAATAAATTTCTGACAATAGCTCTACCAACATCAGAAAGTTGATGAACTTGAATGTTCAATTTAGAAAGTGGTGAATATTTTGTTTTCATAGACTTGAAATAATCTTCACATTCTTGTGAATCTCCTGATGAACCTATCATCCCATCTTCTGCAAATTTTGGATCACCTTTTGTTAATGCCTCTATTGCTTCTGGCATACTTGCTGTTAATATTACCTTATATGAAAAGGCACAATTCTTCAAGGGCTCTTTCCAAGCTTGTGGAGTATTACTAGAATGTTCAAGTTTGGAGATAATAATAGCAGCCTGATTAGCCTTAGATTTAATAGCATCCACCATGATTAGTGCTAATGTTGTTATGTCTGAAATCCCACTAGTACTTCTTTTGTCTGAAAGTAGTGTTTTCACACAAAGTTGATAATTTGGTGTGTTCTTGCATGTTGTTTCTACTAGGTTGTTGTTTCCCTTTGTTTGTAGTACTAAAGATAGAAATATTATAAGGGAAATCAAATTCTTCTTCTTCATGTCTTTGATGGTTTGGGTGTTTGTGGAGTTTGAAGTTTTAGTTTATGTGTGTTTTTTGTATAGATCCCCCGAAACT
>TR10237|c0_g1
GGCCTTTGTGTGTGTTTTGGACAATAAAATTTAAAGACATTTGATATATTTTATATAAGTTTAGTTTAAGACGATAAAATTTAAAAGAAAAAATCACTTTCTTAAATTTTCAAACACTAACTAACAATTGAAACAAAGAATAAGAAAGAAAAGAAAATAAATAGGCACATCCCATCCTAGATATTTTTTACTCAAAAGAAAAGCTCATCTAGCCTAGTGTTTAGGCCTTAATTCAATGCCTTCAATGACAAGTCCACCTTTAATATGATAGCCCTTCACCTCCATCAACTTCATTATGATCTCTTCATCACCATTTCCTCCGTTAAAGAATTCCCCAAGCTCTATTTCCAACCACCCATCCTCTCTTTCACGAGGCATTCTTTCCTCCCCTTTGTTCACTCTTGCTTTCAGTGTTTCCACTCTGTTCCAGTAAAGCAGAGACTCCAGCTTCTCCTTCTTCTTGTTCCTTGGGTGCCGTAAATATGCACTACTTCTGACGGATTCTTCATCCCCAACTGAAATACTAATTTCTGATGGAATTGAATCCAATCCGAATGATCCATCAGAAATCTTCATTAGAACATAAGCTCCGTATGTTGTGTTTGGTGATAGATCCCCTGTTCTCATCTTCCCCTGTATTTCTAGTCTGCATATTGTTTTCAGTTCAGCTACCTCGGCAAACCTTGATTCTGGAATAGTTTTCCAGTTCCAATGATCTGGTTCATCTCCATATAAAATAGAGAGCTCTTTTGCTGAAATTATGTACGACTTTTTCCCAGTTGATTTATCTAAAGCAAAGCTCTTGTTGCCACCGTCTATTAGAACGAAATTGCAGAGGCAGAAAAACAGCTCTCTTTTGGAAGAAAACTTCAAAGGTGTAACTGAATTTGAAGCAATATCTTGCCAATCACAGGGCAAGAAAGCATCCCAAACACAATCCAACTCTGCCACTGACCGGAAAATTGAAGAAACCAGTGACAATTTTAGTGCATCAGGAGGAGAAGTTAGAGACACTATGGTGCTAATGCAATCTCCTGGCAGATCGTATAAGTGCTCCCCTGCTGCTACTACTGTTGTAACGTTTACCATCTTCTTTGAAGAAGGAAGTTAAAAAAAAAAAAAAAAAT
>TR10247|c0_g1
CGTCAACCGGGCAAATATGGTGCACGTCTCCTTTTACCGCAACTATGGGAAGACCTTTAAGAAACCTCGACGTCCCTATGAGAAGGAGAGGTTGGATGCTGAATTGAAGCTCGTTGGTGAGTACGGACTGAGGTGCAAGAGGGAGCTGTGGAGAGTTCAGTATGCTTTGAGCCGTATCAGGAATGCTGCTAGAATGCTTTTGACACTGGATGAGAAGGACCCACGCCGTATCTTTGAAGGTGAAGCTCTCTTGAGGAGGATGAACAGGTATGGATTATTGGATGAGAGCCAAAACAAACTTGATTATGTCTTGGCACTCACAGTGGAGAACTTTCTTGAGCGTCGTCTCCAAACACTTGTGTTCAAGAATGGCATGGCAAAGTCAATTCATCATGCTAGAGTGCTCATCAGGCAAAGGCATATCAGAGTTGGGAGGCAGGTGGTGAATGTTCCCTCCTTTATGGTGAGAGTGGACTCCCAGAAGCACATTGAGTTCTCTCTCACTAGTCCATTCGGTGGTGGACGTCCTGGAAGAGTCAAGCGAAAGAACCAAAAGGCTGCTGCCAAGAAGGCTGCTGGTGGTGATGGAGATGAAGAGGATGAAGAATGAGCACAGCTATCTTGTGTTTGCCTATAGTACTGGCTTATCTATTTTTTCTGCAATTGGGTGGTTACATCCCTTCATGTAGTAGTAGAAAGAAATGTGTCAACAGAAAGTTTTGAATTTTGGATTTTGCTCTGTTTAAGAGTTTTGACTAAATCTGTCCTTCCCTTTCTTTCCAAATATTTTTGAATAAAAAGAGTAGAACATATTCTAGCCTTTTTAAAAAAAAAAGAAA
>TR10266|c0_g2
TCAACAAGAAATAGCAGTGTGATAGGGCAAGAAAAAGTCTGGAACATAAATTACCTAACTAAAGATTCAGTTTGTACTTTGATGCATTAAGCAATTCAGCTTTTGGTAGACTCTCCCTTGGGGAGAACTGACAGCCAAAGTTAATAACAATACAAAACTTTAAAAAAGAAAATAAATAATATGATGACTATACATTGGCCTAAGGGCTTCCTTGATGCAGCAATTACGAAAAGAAATTTACAGGGAAAAGCTCTGAGCAGAAACAGTGCATTACAATCCTGTTACTGTGTCTCTAGAAGAGCCTTTCATTAAGCACCTCTGCTCCCTAAACCATCCGCAAGTAATCATTAGATCTTCATATGAAAATAATTCAACAAAATGGGGTATATGTATTGAATAGTTAATTGCTGCAAGCACTTGACTTCTTCCATGATACCAAGCACTTGAGGAATTCCATCACCTCAGATGGATCCCTCAGAGTGTAGAATGCACTGCTTTCTTTTGGAGCAGAAGATACTAAGATTCCATAACCTTTATTTCCCTCTCTCAATACCTTAAATGCATCTTCATCTGTACGATCATCTCCTATGTATATGGGAAGAACATCATCACAATTATTCAACCCCAATGATTCAAGTAAGAACTCAACAGCTTTCCCCTTGTCCCAGTTAAGCACAGGTCTGACTTCTAATACCTTCCGTCCATGTGTCAATCGCAGACGTGGGTAGCGCTTTAACAATTCATCAACAGATTCTCCAATGGTTGACCAACTCTCCTCATCTACATTACGATAGTGTACGGAAACACAGAATTTGTTGTTCTCAACCTTTGCTCCGGGGATGTCTTTTGTGAGCTCAACAAGAGATCTCAAAACCTCATCTATCATTGGTAAGAACTCACTAGCAGGTTGAAAAAGATTAACTTCCTTGCCCTGCTTGTCAGTAGATGTAATAAAACTATAGTCATCAGAAATGGATCGAACAGGGCTCATTATATCCATGCCATGACTACCAGCATAGTAAAGTTCAGCTAGTCCGACAAAGTCATATACCTTATCACGACTTCTCCCACTAATAATTGCTGTGGGAAGATATTTAGCCACATTCCTCACAGCAGCACGCATAGCACTAGACATGAAGGCTCGATCTGGATCATCTACAATTGGTGATAAAGTCCCATCATAGTCCAGAAAAAGTGCTATTCTTTTGCCTTTCGCATAATTTGTGATTTGATCAAACGATGAAAGTGCTGAGGGATACTTGAGCATCCAGATGCGGTAGGCAAGATCATTTTCATTTGGAGTTAGTTCAGCAGTGGAATCCTTACTTTTCTTTCTATATGTAGGAGACGATGATTTCATGGCATCCAACCAAGTGTTTGATCTAACATCATCTAGAATTCCTGGCTTCTTCCTTGGGATGGTAAGGAAGAGCGTGGGAGAGAAAGTTGGCCCAGCTGGAGTGTATGGCATCAAAGCAGAATGGATGCCCAATCTGGACGGAGTCATTGGGGCAGGATCGGTGACAACAGGAGATGTATTTGATTTCAGGTCCATTGTGCCACAAATCTTTTTATGGCAGAAAACAAGCTTAAAACTTATCACTGTAGCTAGGTGTATGGTCCATCAAGTAAAAGAGCCCTGGAAATTGCACATCTTCCAGCTTCTTAACCTCAGTTTTGTAGTCAGTCAGCTTAAATAAACTGCAAAATATGGGTGAAAAGGATAAACATTAAGCAGTTGTATGTCTCAATATCACAGATGTAATAAACAGATGAATGGCTAAAGTGATGCAGGATCTTGAATACAACAGAAGTCCAGAAATTTTGTACAATGAAGAGCACACGAATTCATTTCTGCCTAGCCCAGCTCAATTATAATATCAACCAATATGCTAAATAAAATTAATCACAAGAAGAAGTAGAACAAGAGTTGAAAGAATTCTATTTAAAAGAATCTTAATCATTGCTATATGGTTTCTGGTGATTCGATATAGCACAAAAACTGGAATACTGCGTGACTTTGCTGTGAACATATTTAAGGCCTAACCATTAACAAAAACATATTACCGCTAACGAAACAGATACATTTTCAGATTACCTTTGAATAAATAAAGAGCATGTTACCTGAGACGTATTGTAAATAATTAAAATAACAGTCCAAATACAAATATTTGGTAAGAAAATTAGGCAATTGGCAGTAGGTAGCTGTGAAGCTCCCCCTTCCCATAGCCCA
>TR10269|c0_g2
TGACATTGCATGAGATTGAGAGACCAAGAATTCCCATTTCCCCGTTCGAGGACGAACTTCCTTACCCGTTTGGAGAATTGGGTGTGGACTTGACCGAATTGGAGCTTCGGGAAACCGCATATGAAATCCTTGTGGGTGCTCACCGAAGCTACAGCTCTGGCAAGACATTGAAATATGTTTCCAGCTCGTCCATGTCATCGTCTTCGGCGGCAAGTAAGGTTAAGAAGGCGCTTGTTTTGAGGACAAGGAAGAATAATTTAGAGTCATTGAGTGGGAAAAAGGCTTCTTCTGTTAGTGAGCTTATGAGGCACCAAATGAGGATTTCGGAGCAGACTGATTCTAGGATCCGACGAGCATTCTTGAGAGTCGCTGCTGGACAGCTTGGAAGACGTCTTGAGTCAATGGTTCTACCATTGGAGCTCTTACAGCAGTTCAAGTTCTCAGATTTTCCAAATCCCCAGGAATATGAAGTATGGCAGAGGAGAAACTTGAAGCTACTTGAGGCTGGACTTGTCTTGCATCCATGCTTGCCACTGGATGAGACAGATACACGTACTAAACAGCTTCAGCAGATTATACGTGCGGCTCTGGTGAAACCCATGGAGACTGCAAAGCACAGTGAATCGATGCAAATACTACAAAATCTTGTCACATCCCTCGCTTGTAGATCATTTGATGGGTTGAGCCCCCAGACATGCCATTGGGCAGATGGAACACCATTGAATCTCCGGCTCTACCAAATATTGCTTGAAGCTTGTTTTGATGTGAACGATAAGACCTCTATTATTGAAGAAGTTGATGAGGTCTTAGAAATCATAAAAAAAACTTGGGTTATCCTTGGTATAGACCAAATGTTCCATAATATTTGCTTTTCATGGGTTTTATTTCATCAATATGTTGCAACTAGCCAAGTCGAAAATGGCCTTCTCTTTGCTGCTGATAATCTGTTGTCGGATGTAGCAAAGGATGCCAAGGAAGTAAAAAACCTCAGTTGCTCTCAGACCTTGAGTTCTCTACTTAGTTTGATCTTAGGTTGGGCGGAGAAAAGGCTTCTTGTGTATCATGGTAGCTTTTACAGGGACTACATTGATATTATGCAAAGTCTTCTCTCTATGAGTTTATCAGCTACGAAAATTTTGGCCGAACACATTTCAGGCAGCTATCAGAAGAGGAGTGAAGAGTTTGATGTTGCATTTAGCAAAGTTGATAGTTACATCAGGGCTTCAATGTTCCACACCTTCTCTCAGGAAAAGGAGAGGTTGATATCAAGTAGAAAGTTGTCTAAACAACAGCAAAATCCTCTTCCCATCCTTTCTATCCTTGCCCAAAATGTTAGTGATCTGGCGTTTAATGAGAAGGAAATATATAGTGCTGTTCTGAAGAGATGGCACCCTCTTGCAACTGGTGTAGCTGTTGCGACACTTCATGCTTGCTATGGAAATGAGCTGAAGGAATTTGTTTCTGCGATACGTGAGTTGACTCCAGATGCTGTACAGGTGCTGATAGCAGCTGACAAGTTGGAGAAAGATCTTATACAGATGGCTGTTGCGGATGCTGTTGACAGTGACGATGGAGGGAAGTCATTAATGACAGAGATGACTCCTTATGAAACTGAAGCTGTGATCGCAAACCTGGTGAAATCATGGACGAGGACTAGAGTGGACAGGCTTAAGGAATGGGTCAACAGGAATCTGCAACAAGAGATCTGGGACCCTCGTGCAAATAAAGAACGCTTTGCTCCCTCTGGAGTAGAGGTCCTACGCAGCATAGATGAGACTTTTGAAGCATTCTTTTTGTTACCAATACCTATGCATCCAGCTTTGCTTCCAGAACTAATGAATGGCCTTGACGGATGCCTACAAAGCTACATATCGAAGACTATATCTGGCTGTGGATCTCGGAGTACCTTTGTGCCAACTATGCCTGCTTTGACTAGATGCTCAACTGGGTCAAAATTCAGTATGTTCAGGAGGAAAGACAGGCAGCCTATGGTTTTGCATGGGAAATATCAGAGTGGGACCACTAGTGGAGATGATTCTTTCAGTATACCCCAGTTGTGTGTTCGTATTAATACTTTGCATTTCATACGCAAAGAATTGGATGTGCTTGAGAAAAGGACAATTTCCCAACTGAGGGATAATATGCATGTTCATGATGATAGTATTGTTGATGGGTTGGGCAAAGGGTTTGAGCTTTCAGTAGCTTTGTGTTTGGAAGGGATCCAGCAGCTTTCTGAGGCAATTTCATATAAAGTCATCTTCCGTGAGTTGAGTCATATCTTCTGGGATTATCTGTATGTAGCCGATGTTTCATCATCCCGGATTGAACCTTTCCTTCAGGAGCTGGAGAATAACCTTGAGATCATATCGGCAACAGTTCATGACAGGGTCCGGACACGTGTAATCACTAATGTAATGAAAGCCTCTTTTGATGGATTCTTGTTCATTTTGCTTTCTGGAGGACCTTCTCGTGCTTTTTCACTGGCTGATGCTGCAATCATAGATGAAGATTTGAAATCCCTAATGGATCTATTCTGGTCTGACGGGGATGGGTTGCCGATTGACCTCATAGACAAGTTCTCAACGACTTTGAAAGGCATTCTTCCTCTTTTCCATACTAATACTGCTATCCTGATTGAGCAACTTGAGCGTGCTACTGAAGATAATTTTGGCCATTCTCCTAAATCCAGAATTCCCGTGCCTCCTACATCAGGCAATTGGAGTCCAACTGAGCCCAGCACCATTTTGCGCATTCTGTGTTATCGAAATGATAAAATGGCAACCAAGTTTCTAAAGAAGAAGTACAACTTGCCAAAGAAACTGTAACCATTAAAATGGTTGGGAAATGAATGAGGTAATGCTAGATAACTGTAATAGGTGGATCTTAGATTAGGTTGTTAATAGTAGGCAGTGGTGTGATTATTTTGTACAGAATACTTGCGACTTATTGAGGCATATCACTTGACTGTGAGCAAATTAAAAGTGAAAAAGGGTCAGTTTGTAAAGCAAGATTTTGAGGATTAGGAGTGAAATTATAAGATGTCTGCATGGAGGCGTGCTACAATTACATTACCAGCTGATCAATAGATGTCATTCTCGTTCCGAAAAA
>TR10273|c0_g1
CCCCTCCGGTATCTCCATTTGGCGGTAAGCTGTAACTTTTTTAGTTATTTTTTAGGTTAGTTTCTCCGATCTGACTCGTTCCTATTACTACCTGTTTTCCTGCCGTCACCTTAGGTAGCTGCTTCGTCGGATGATACGGCCTATTCTTAACCGAAAGTACCCTCCAGGAAAGGAGGAGAAATGGAGATCTAGAAGAATCTTGCATGGTTACTATCGTAAATTCATTTTGGAAAGAATTGTAGAGTCAAGGGGTAAATATGTAATTTCGCATAAATTGACACAATTTTGCGGATAATGCAAGGCAATAATGCAGATATTAGGTGGACGCAATTATTTTAGTTTAGTGGTTTGTCCACTTAGACAGTGATATCCTTTCTAGAGCCCATTTGATGTGCTTAAAAGACAAAATTGGTGTTTGGCCAGACCTACACTTGTACGTACCTAATACTGTGCATGGCTGCTTAGCTTTACACATACAGCCTATCATTTAATAAGTAGCTCTCATAGATCAGTTTGGATAGTGGTCCAGTTTATTTCCGATTCTCCTAATCCTCCTTATTACTAGGCCCACGTTGCAATTTTGGTCAAAACATTAATTTTAGAATTCAAGGACCCTATCCTGACCATTCAGATATGTAGCTGAGTGGATATATACACACATATTAAAAGTATAGTAAAATAGTATTTGATTAACTTATAGGGGATCGAGACACAATCCTACAGGGAATAGAATAATAGAGGCGGACGGATTACTTTGTTAGACAAATATAATACAGGGTGTTTCTACTAGCTATTTTATATATTCTTTGATTTTCACTCCTAATCCAGCAAGATAAATATTACCACCGTTGAGTTTTCAAAGTACTTTTACATCTACTAGCATCGATTCCGTAGTTTATTGGAGTTAAGAGTTGTTATCTTATTGTTTTGTTAAAAATGTTATTGGTTAGCTAAGTCAGATCAAGACACAATCTCGGAGGAAAACATTATTAGTTATTGTTAAAAATATTGTTGCTCCCATTCCCTCCCCTCTTATGTAGTAAGATAAACATTACAACCAATGAGGTTTGCAAAGTCTTTCATGGAATAATGCTGGATCACTTAGCCCCTATGCCAGAGTTGAGTTCATAAAATATGGTTTTGGTGGAGACACAGTTGATTAATTCCTATCATGATGTTAAATAACGTAGGAGAAGTGAATGATCACAATAGGGCTCTAGTTTGCTCAACTAGTTTAGTGTTGGGCTAATTTAGTGTTGGATTAATTAGCATATATAGCGAAGTGTTATAATGCATGACTTGAGATAAGTTTTGAGGACTGGAAGAATCTCTCATTTTACTGTGGTTCATCAAGATTTAGTCCTTGGAATAGTTCTCTTTAAACTCATCAGGAATTCAGCTAATTATCTCTAGAGATATAGAGATCCCAATATTAGGTCCCTTTTAATTAATCACTTGGATTCAAGGATTGACTTGCTACGATAAACCTTTTCATGATCTGCTTTGCAACTGCTGGTTACATGTCAGAGTACCCTGTGGAGTGGAGACTGATTATTTGATGTGTGATGATGACGACCAGGTTCAGCTGGAAGAGAAGCATTT
>TR10288|c0_g1
GTGTGTGTTTTTCGAAAAATGAAAGATCACTAAGAGTAAAAAATAATACAAACATATTATTTTAGAAAATAACATTTAGGTTTTTTAACACAGATACAAAAATAAGAAAAATTACACACATTGATACAAAAGGTAAAAAATTGGAACTAACCCCTTATAGATTATAATAATCTTATGATGGTATAGTTGTTCCTTATTGCAAACTATAGGTATTTCATCGGTTCATAAAACTAATCAAAGATATCGAGAACCAAAAGGACTCGATCGATCCAGTACTTCACTCCTCTCCTGTTTTGTTTCGATCACGATGTTGCCTTGGTTAGGGACTTAAAAGTCACCTTAGAACCAAGCAAGAACTTATCATATTTAGCATCGAACGTATCGTAACGCAGAAAAAACTCCACCACTAACAACCTTCCTAGTAAAACAATCATGTCTTTGCCAGGACACTGTTTGTCATTCACAGTTGGTTCATCAGTTTCTTTCCCATTAGACCAATACACATACTTGAGCAACTTCTCTCCAACTCCAACGAATCTATCGGGGTCGAAATTCTGTCCATCCTTGAACACTTTAGTGTCCCTAGTAGCCACTGGCTGATACCCGAAGATGAGTTCGTCTTTCTTGATCAAGAATCGAGCCTCGTGGTTAGCAACTATGATATTCTTTCGAGCCTTAACCGTTTGGAATGGAACCGGAGGGTCCATTCGTAACGCCTCGTAAACCACAGACTTAACTAGAGGCATTTTCTCTATAGCCCCAATAGTTACCCCTCCTGATTCTTTAACAGCTGCCCTGATTTCTTTCGATAAACGGAGGTGTAAACCCGGCCCTGATAGTCCAATCCACTTGATCAGAGTTGGGAAGAACACTTTCATTCCTCCGTATGAGTTGAACCCGGCTAGGAAAACGAAGTTATGACAAGCCTCGTCTCGTTTCAATCCGAGTTTCTCAGCTTCGTCTAATATATCAGGCATCGAGCTGTAAAATGCTGAGTACAGTTTCTGATGATCGCGTTTCACAAGAAAATACGGGAGTGGGAATGTGTGGAGGACTAAATCTTCAAGGAAGTTTGGTATGAGCTTGATCCCAAGTGTGATCAATGGAGCTAGTTGAAGAACCAACCATTTATCAACAATTTTCGGGCCACCAGAGCCGAGCTCAGTATCATTCGGGCTTTTCCCCTGGCAAAAAAGCTTAAAAAGATAGTCAAATGAGAGGTTATCACTCAGGGGATTGAAATTAGCTTCACCTTTCTCAGCTAACTCCTTTTCGAGGCTCGTAAACAAGTCAGATACCGAGTTAACGAATATAGGCACGTATTTATCGTGCAACCTCGTTAACGTCGACAAGAATAGCCCCTTCAACGTGGTGTGTTTAGGATCAGTAACCCCACGAAAACCACATATCTTATAACCGCCGTTGAAAGAAGGGGATGACATGAATGTGCCTTCGAAGTAGTTCTCCTTATCGACTTGTGTGTCATCGAAAAGGATGGGATAGCTAACCGCGTCTAGAAGGCAAACGACTTTGGAGTTTTTAGCGTTGAAAGGACCGGGAGGGACGTTAACTCGAAATATGGTGGAGTTATACTTCTTTATACGAGACGTGAAGAACTCTTCAGTCCCCTGATTGTAAAAGAAGTCGTAACGATCTTTTATCGCACCGATGAGCGGAAGACCGTAATTACCTGGGATTTCTTTCAATGGAAGTAAAGATAAATCTTTGGAACCATCCATTGTTATTATGTGTTGTGAATCTTTGGTATCAGCCATTTTTTTTTCTAACTTTTCTTGTATATTGATGATGTTTGGTTTTTTTTGTTGATCTTCCCCCGTAAAGGCCGTAA
>TR10336|c0_g1
TAGTTCCGGGGACTTTTGACACACGCTTTGTTTCTGATTCATATACTTTTCTTCCTCAGTTAGAGTTTATGGCAGATTCTGAGTCGGAGCTAAATAACAACATACATAGAGACTTCTATATTCCTACATATATACTTACACAAAATGCTTCGAGCAACAGTATGCGTTTACCTGATGCACCTACATGCCCTGTACTTGTGTTCATAAACTCTAAAAGCGGAGGTCAACTTGGAGGAGAACTTCTTCGTACATTTCGCCATCTTCTTAACAAATATCAGGTTTTCGATTTAGGAGAAGAAGCTCCTGATAGTGTTTTACGTAGACTGTATTTGAATATAGAAAGGCTCAAGAGTAATGGTGATCAATTTGCTACCGAAGTCGAAGAGAGAATGAGAATTATCGTTGCAGGTGGAGATGGCACGGCTGGCTGGCTTCTCGGAGTTGTGTCTGATCTCAAATTATCTCAGTCACCTCCAATTGCCACAATGCCTTTGGGAACTGGAAATAACCTTCCATTTGCTTTTGGCTGGGGAAAGAAGAATCCAGGAACCGACCTTAACTCCGTCATCTCTTTTTTGAAGCAAGTAATGAAGGCAAATGAAATGAAGATGGACAGTTGGCACATTCTTATGAGGATGAGAGCACCGAAAAATGGTTCTTGTGATCCTGTTGCACCACTGGAATTGCCTCATTCTTTGCATGCCTTCCACCGAGTTTCTCCATCTGATGAACTGAACATGGAAGGTTTCCATACATTCCGTGGAGGTTTCTGGAATTACTTCAGCATGGGGATGGATGCACAAGTATCTTACGCATTTCACTCGGAAAGAAAAATGAACCCTGAAAAATTCAAAAACCAACTTGTCAATCAGAGTTCGTATTTAAAACTAGGATGTACACAAGGATGGTTTTTTGCACCTCTTGTTCATCCTTCTTCGAGGAACATAGCTCAACTGACTAAGGTTAAGATAATGAAAAAGCAGGGTGAATGGCAAGACCTTCACATCCCACCCAGTGTCAGGTCAATTGTATGCCTCAACTTGCCTAGCTTTTCTGGCGGACTAAATCCCTGGGGAACACCAAATAGCAACAAACGTCGATATAGGGACTTGACTCCTCCATTTGTAGATGATGGCCTTCTTGAGGTTGTTGGATTCAGAGATGCTTGGCACGGATTGGTCCTCCTGGCTCCAAAAGGACATGGGACACGTCTTGCCCAGGCGCACAGAATCCGATTTGAGTTTCACAAAGGTGCAGCTAGCCATACATTTATGAGGATTGATGGAGAACCCTGGAAGCAGCCCCTACCTGAAAATGATGACACCGTTGTGGTAGAAATTTCTCATCTGGGACAAGTTAAGATGCTTGCTACCCATGACTGCAGAGCCAAAAGTATACATGATCCCTCAAGTCAGTTCAATCATGACGTTGATGAGGTTGACAGTGATGAAGAAAATTCAGTCGACGAATTACGGAGGAAATTTGGGGCAGCAGACACTTTCAAAATTCCAGATGAGGTTGATGTTTCTAGTCTCAGTTAGTTTTCATAATTGCTCCTTCTTCTACTAGCTCTATATTACATTTGCTGTACAGTAGACAAAACGAGACTCCATGTCGAATTTATAGGCATGGATATTCTTGAGGTTTTGTATAGAAAATTTCTTAATTAATTGGTGTAAAGGAGAAAGTTCAGTCATTTGCTGTATGATAAAGGAGACGATTGGAATCATTCTTCTAGCCTTCTTATAGACCAAAATTTATTTAAGCCCGAGAATGTTTCAGCTTTATA
>TR10344|c0_g1
CGGCCTAGTTACGGGGGACGAGCCTCTTCTCTAGCATTTACATCACTCCACACACTATCTGACACTCACCTTCAATTCTTCTTTGTTTTTTTTAAGAAAAATATAGTGAAGAAACATCAAAGATCTTGTTGATTTTCTTGATCTTTTCTGATTTGGTGGCTTGGGTTGAAGACTATAACATACTGCACTGGATCAGTCAACATGCCGTGGGCGTTTTCTTCTTTGAGTTATTGTGTGAAGTGTGTGCGCTTCGTGGTATTCTTTCGCGTGATTCTGTAACCCCGTTTTACTTGATTGCGAGGTTTTATTTTCTGTCTTGTGATATTTCTTGAATCTAAAGTCCATTTGGAGGGTGAGAATGTACATTGCGATTACCTTGAAGAGATACAGAGCAGTCAAAGAAGCTGGTGAGATTAAAATGCATGTGGGGAGTGTTGCTTATTACCAATTGATGCTAGTTTGTCAGGCTGAGTATTTCCGTCAGTTGCTTAAACCTGTAACGTAGTCTGCTCAAGTGAAAGCTTTGGGGAGGTTGGGAATTGCTTGCTTCTTGTTGCTCTTATTCAGCAAAGCCTGTAGAAGTTGAGATTTGTTGGTTCTCTTCAGTGTATAAGAAATTCAGAATGACCTCATTAAGCACTGAAAGCGGTTACTGTTGATTGGAATTGTCAGTGCATTTTTTACTACAAACTAATACACCTTGAACGTTACTCTGTTTTTGTCTGTGCCTTTCGTAACTCTTAGCTTTTTTTCGTTTTTAAAAACTTCCAAGTGGAAAACACATTTCTAGTCCACTTAACTTGGTTCATTTTACTCAGTTACTCATGCAAAGTAACTATCAGTTTTCCGCTCAAAAGCCTTTTGTCTCTCTGGAAGACCAAATTACTGGTGGTAATATATTCGATGTTACTGCTCCATCAGCCTTTGGTACAATGGCACTTCCTACTGGTTTCAAATCTTCCGTGCCCTTTCATGGTTTCGAGTTTCAGTCCTCTGAGGCATGTCCAAAGAATTTCATAATCTTTGATCAGACTGATTACCGTAGCCAGATAATGTACCACCCTGCTATGGCTTCCAAGTTTCCATATCCTGATTTGAATTATAATTCGACTTACCTCCAAGATGGCACGGAGAGAAAAATTGCCAACAACGAGAATACGGAAGTTTCTTCATATCTGAAGGAAGATTCAGATGATATAAATGCATTACTTAGCTTGGAAGAGGAGGAACACGAGGAATATGATGATGAAGAGGTGAGCACTGCACGCACCGATGCAAACTATGGAAGCAGTTCCCCTGAATCATACTCTAATTACGACTGTCAATCCAAAAAGAGCAGGACCTCTTCTTTCAGAAATTCCTCTGGCAGTAGTACTAGCAACAACTGCAGTGAGAGAAAACGCCGGAAACTTAAGAAGATGGTCAAGGCATTAAAGGGAATTGTCCCCGGTGCCAGCAGGATGAATACTGTCACAGTTCTTGATGAAGCTGTCAGATACCTGAAGTCACTTAAGGTGGAAGTTAAGAAGCTTGGAGTTTAAAATTTTGAAGACATTTGCTTGATCACACCTGTGTGTTATGGTAACTTCACTTCCTTTCGTCTCAGTTGAAGTGATTATCAACTCTAGTTATATCCTTTGCATAGATGAAGAGCTACTTTATGCGTTCATCGCCTACACCATATTGCTGAGTTGCTGCCCTGGAGGGAGTAACGCAACCTACTTGGTCCTTCGTCCGATGAGTCTGTTAGTTCAAGTCTGCTGTAGTAGCTGGCAGCTCTATCTATGTTTCCACTAGTCACAAACTTTATTATGGTAGTATTTGAATAATTCTCCAATGTTTCCCACTTTCTGGAACTTTCACATATTGGAGCTATTTGTTATTGTTCTACTATGACTTTATTATGATTTGTTTAATGGATAATGTGTTGATGATTACACTTTATGCAAGCGTGTTATGGTCGAAAAAAAAAAAAAAA
>TR10346|c1_g1
TATGAAATTAAAACAACTATTTAGTTTGATAATTGTTAAAATAAAATCTAAATACAAAGTTTTGTTTATATAGAACCATCTTGAATTAACTTTTATGTACTATTTAAGGTTATGGCACCAAGTAAGCAATGGATGCAATTTGTTGATGACCGAAGTGTGTATAAGTTTTTGGATTATGCTTTTCGAAGAACCGGAGAATTGTATGAAATACGGTATCCGTGTGTCAAATGTTATAATACAACATTAGGAACATGTGAGATGGTTGAACAACATTTGCAAGTATATGGTATCATTCGAAATTATACATTTTGGTATCACCATGGGGAAGTCTTAGGTGAGCCACTATCAGAATGTGAAGTTGGAGATGACAACGATGTAGATAAAGAGTATGAGAGTGAGGATGAGATACAAGAATTTTTGAGTGACCTATATCCTAATCATGGTGGATGTGCTGAAGGTATTGGTTCTGATGATGTGCTTGGCGATGAGCCAAATGTTGAAGCCAAAAAGTTTTATAGCTTGTTGGGAGATTTTGAGAAGCCATTTTACGAAAATTCAAAGATTTCAAAGCTTTCATCTCTCATCAAGTTGCTTCACATAAAAAGCATGGGTCATTGGAGTAATAAGTCATTTACGATGTTGTTGAAATTTTTAAAAGAAGAATTGTTGTCTGATGGAGCGAATTTGCCAAAATCATATTATAAGGCAAAAAAGGTTATTCAAAACCTTGGACTTTCGTATTGCAAAATTGATGCTTGTAGAAATGATTGCATGCTATATTGGTAGGAAGATTCTTTACTTAATACTTGTAAAATTTGTGGTGCATCTAGATGGAAAATAGATTCACATAGCGGGGAAATAAAGGATAATAATGGGAAAAAAATAGCGTAAATTTTTTTA
>TR10350|c0_g1
TTTGATACACACATTTTTCCCAAACTTAAAACTTCTAAGAAGAAAACATTTGCAAAATTTGCAATAATCTACATAATCACATCCATTTATTGAGAATTTATTTATATAGAAATGTCAAAAGTTGACTCGAACTCGAGACCAAATGAACTGAAATGAAAGTAACATGATTTTTAAGAGCAGGACGTAGAATAAATGAAAACTAGGCAGAGACTGAAGCAAGATAAATCACTTGTCCATCCAAATGACACAGCGTAGGCTCTTTCCTTGAATGAGTAAATCGAAAGCCTTATTGATATCTTCAAAATTCACTTCATGTGTCACAAACTTGTCCAACTGCAATTCCTTGTCAAGATAACGTTTGGCGAGGATAGGAACATCAGATTTGGGTTTGAGACCCCCAAAGAGTGATCCTGTCATAGTTTTCCCATCCATAAGAAAGTCATAAGGGTTAAGATTCAGCTGTGCCCCTGGCTGATCAACTCCTAAAACAACTGTTTTGCCCCAACCCTTTCTGCAGCAGGCAAAAGCTTCTTGCACAAGTGCTCCCCGACCAACACACTCAAAACAATAATCAGCACCTCCATTAGTCATCTCAATTATTACCTGACTAACAGGTTTATCTCCACAGCTTTTGGAATTGACAAAATCAGTAAGACCAAATCTTTTCCCTATTTCAAACTTGTCAGAGTTTATATCTACACCAATAATTTTGGCAGCACCACACAGCCTTGCCCCTTCTGCAACTGCTAATCCAATTGATCCTAAACCAAAGATCACTACTGTCGAACCTGGTTCCACACCAGCTGTTTTCCAGGCAGCACCTACTCCTGTTGATACTCCACAGCTCAAAAGGCAAGCCTTGTTAGGTGGGATAACGGGATCGATCTTTGTGACGTTAACAACATCAACAACTGTGTACTCGGAAAAACTTGATATATACAGGAAATGGTGTAGAGTTTCTCCTTCAACAGTAGTGAATCTGCTTGTGTCATCTCTATGCATCAAC
>TR10351|c0_g1
TCGGATACAACTGCAACAGCCAAGAACTAGGTATCCAGTGACGATTGTATCGGTCGGATACAACTGCAACAGCCAAAAAACACCTTTGAATATCAATGATATATATAGGTAAATCTTACCTTGGATACATCAAGTACTAGCATGCTAGTACTTATGATGTCCCTTCATTGGTTAAGTCAAAAAAGTAGTGAATAGTGCATGATTTGATGGGATGGCAGATTAGTATCCGGAATAAGGTATCCAGACGCTGGATACCTTCTTGCTTTGGGGATTATTGCAATTAAGTTGGCTACTTTTTGGGCAAGGGGATTTTTGCAAATAAGTTTGCAAAATAGGGGATTTCTCAACTTTGCCCTTATTTTATTAATTGTAATGTTTGTTATCAAAGGTACTCACTATTTCTTGATAGTTAATTCGATTCTGACTGGATTAGTCTTAAGGTTGTCTCTTCCATTTTAAGATTATACAAAGAAATGAAATTCGTTTATGATTATTCAGGCATGAAAATTAAAGGGATTAAGCTTATTTTCTCTCCATGTTTATTTGTAGTCACTTCTGTATCAAAGTGTTTCTCATTTTCACTTAATGCAGTCAATAACAATAGCAGCAGCCAGAGACGCCCAGTTATTAGCTCCCAGAAGCAAGTACAATAATAGCCATAGCTTCATCGGATTACAACTGCACGCTCAGCCTGAAGTGCTACCTAATCCAACTATTTTTTCTTTTGTAAATCATCAATTTCTCGTCCTTGACATGGAACCAATTTACCATTGCTTTCACGACTTAGGGACTTATTGTAACCTAGCTGATTATGCAATTGGTGTTTCCACTGTTGGAGAAGAAATAAACAATCCCTGGGCAGCAACATCTTTCTTCAGGTATGCCTTGCAGTATCACATTCTGAAGACACCATATTTTGTAGCTTCCGGTCCACGATTCAAGGATGCAGAGATGCAAAGGCTCAATATTCTCCTCGTGTCTGCTGGATCGATTATGCCATCATCCCAAAGCCTTGATGTGGCATAATATGGGCTGCCCTCTCTGTCATACGCCTCTACGACTTCAGCCTTGAATTTTTCTTCCTCTTCCTCTGTCCACTGAATTCCCCTCTTTTTCTTGGTGTCTCTCTCTACTTGGGCAAGGACTCGAGCAGCCTTATTAATCCATGATTAAAATGAGAATTACAAGATTCCGCAATAAGTAACAATAGTTACTACGCATAGCAACATATTCAGAATTCAGAAAGGGGAAAACACTTTCACACAGAGGTGGTTTTTATCAAGATATTTGAGCAACACAAAATATATAACCATCAAATGCATCTAGCAAATATAGTGAAGTAAAACGATGTCATCCTGCATATAGATATTGAGTTTGTTGGAGGCAATGTTTCACTGAAGAGCATATACCTGTGGACCTCCCATTACAGATATTCGAGCATTTGGCCAGAAGAACATGAAATTTGGACTATATGCACGTCCACACATTGCATAATTGCCAGCTCCAAAGCTTCCACCAATAACTACTGTGATCTTGGGAACCTTCGCACAAGAGACTGCCATCACCATTTTAGCTCCAGCTTTGGCAATACCACTTGCCTCCGATTTGGACCCAACCATAAATCCAGTAATATTTTGTAGGAATATCAGAGGAATGTTACGTTGAGTACATAATTCAATAAAGTGTGCCCCTTTCTGAGCAGATTCCATAAACAGAATCCCATTGTTTCCAAGGATACCTACTGGCTGTCCACAAATTCTTCCAAATCCAGTCACAAGTGTAGTGCCATACAGTTTCTTGAATTCATCAAATTCACTTCCATCAACAATGCGAGCAATAATTGATCGAACATCAAAGGGCTGTTTGAGGTCTGTTGGTGCAATGGCACGAAGTTCTTTCACATCATACAAAGGTTCTTTATAATCAGCTCTAGTTTGTACAGATACTTCAGGACCACCAGCCATGTGTAGATTCTTAACAATATTCCTTCCTATAGCAAGCGCATGCAGTTCATCATGCGCAAAGTAGTCTGAAACCCCTGATGTCTTACAATGCACAGTTGCACCTCCAAGGTCTTCTGCAGAAACTTCCTCACCAGTTGCTGCCTTTACAAGAGGAGGTCCAGCCAAAAATATGGTACCATTCCCTTTGACCATTACGCTCTCATCAGCCATAGCAGGAATGTAAGCTCCTCCAGCAGTACAAGAACCTAACACCAGTGCGATTTGAGGAATACCTTCAGAGGACATCACAGCTTGATTATAAAATATTCTCCCAAAATTTTCTTTGTCAGGAAACACGTCGGCTTGCTTTGGAAGGAAAGCTCCACCACTGTCAACAAGATATATACATGGTAGTTTGCATTGAGCAGCAATCTCTTGTGCCCTGAGATGTTTCTTGACAGTTATTGGAAAATAACTTCCACCTTTGACAGTAGGATCATTTGCCACCAACATACAGAGTCTCTTGTGTATTGTTCCAATTCCAATAACTATCCCACCAGAAGGTAAAGGTTCTTGGTACAATTCATGACCCGCAAGCTGAGAAAGCTCAAGGAATGAAGAGGCAGGGTCGATAAGTCGATCAATCCTCTCTCTAGGAAGAAGTTTATTCCTACTCCGATGCCTCTTCACTGCTTCTGCTCCTCCTCCTTCCATAACCTTGAGAATGTGAGAATGAAGCTGGGAAACAAGTTCATCCATGACTTTTGAGTTGCGAGAATACGAGTCGGAGCTCCGGTCGAGAGTGTCCGGTAGGATACCGATGGAGCTATTTCGGGTCGAAATGAGAGTACCTGGGTACATCAACCGCCGTCGAATCGAGCCTAATTTCCAAACTCGCAGCATTTTTTTT
>TR10357|c0_g1
AGTTCGGGGGAAGAAGAGGAAGACTACGAAAACGAAAGAAACTTAAACAATAAGCTTCCCTATTGTGAAGTGTGAACCATTCCACTATATATACCACACCTTTAAGCTTATTTTTCTTCGTCAATCATATCGAACAAACCAAACCCCACTACGTACGATTGATTGTCCCCGGCGTTCTTTTACAGAGATGCCGGAGAAGCCCATATTGGGGAAATATGAGCTTGGTAAGCTACTTGGTTGTGGCGCATTCGCCAAAGTGTACCACGCTAGAGAAATCAGTACTGGCAAAAATGTCGCAATCAAAGTGATTACCAAGAACAAAAAAGATGGCCTACCTGAGAAAAGGATCGAGCGCGAGGTTCGCATTATGAGCCAACTGATGCGACATCCCTATATTGTCAGTCTCTATGAAGTTATGGCCACCAAGACGAAGATCTACTTCGTCATGGAGTACGTCAAAGGAGGCGAATTGTTCAACCAAATCGCCAATAAAGGCCGATTTAGCGAGGATTTAAGCCGCAAATGCTTTCAGCAACTCATTTCCGCCGTTAATTTCTGCCATTCACGTGGAATTTATCATCGTGATTTAAAACCAGAAAATATTCTAATAGACGAAAATGGAGATATCAAAGTATCTGATTTCGGACTCAGTGCTACGACTGACCAGATTCAGTCATTCGACGGGCAATTACATACGGTTTGTGGATCTCCGGCTTACGTAGCACCGGAGGTTTTGACGGTTAAGGGATACGACGGAGCTAAAACGGATATATGGTCCTGCGGAATTATTCTCTACGTGATGATCGCCGGTTACTTCCCGTTCTATGATCAGAACCTTATGTTAATGTACAAAAAAATCTACAAAGGCGAGTTCCGTTGTCCGAAATGGATGTCTCCTGATGTCAAACGGGTATTATCTCGTCTTCTGGATGTAAATCCAGCTACGAGAATAACCATTGATGAAATCATAAGAGATCCATGGTTCAGGAAAGGATTAAAGTTCATCAAATTCTCAGGAGAAGAAGAACACAATAAGGATTCGTCACTAACAATACCAAATTCATTGAACGCGTTTGATTTAATTTCATTCTCTTCAGGATTGGACATTTCAGGATTGTTCAAATCAAACAATCCAGTGGATGATTTGGAGAGGACAGTGGTGGAAGAGTCCCCCGAGAGTATAATTGAGAGAATTGAAGAGCTGGCGAAACAGGAGAATTACAGGTTAAAGAAGAAAAAAGAATGGGGAATTGAGATGAAAATTCAAAATATCTGTATAAGTGTGGATGTGTATCGATTGACCGAACGTTTAGTAATTGTGGAAGTTCAAAAAATCAATGGCCACGACGATGGTTTGTATAAAGATGTATGGATGAATAAATTGAAGCCGCTGATTCTTAGCCCACGGAGAACAGAGCTTCAGCTTTCCGATAGCTAGCTACGTTTCACTAGACGGCCAAGAAGAATATCATAAGTGTTAAATTTAGTTTTAGTATTTTTATCACAGAAAAATAAAATTAAAAAGATTTCGAGTAATTCTTTTTTTTTTTTTAATAGAAAAAGTGAATGAAAAGAAAAAGAAACA
>TR10367|c0_g1
AGTCACGGAGGCAGTCAAATATTAACCGTTGAGCGTTAAGGTGTTTGAAGACAATAACAACAAAATTTTAGAGAAGGAAAATATTAAGCTAAAATTTTAGTTTTACATTTGTTTTAGTTTACTAATTTAACAAGACAATAAAATGAATAAATTCGTGGTTTTGTTCGCTGCGTTTGCGGTGGCTGTTACAAATGCTCAATTCAAATGCCCAAACGACAAATATGGACAGTACCGAGATGAAGTTCAATGTGATAAGTACTACGAGTGTGTCGATGGCCGAGCCACAGAGAAATTATGTGCCGATGGCTTGGTATTCGACGAGACAATTAGACTAAAGAATAAGTGTGATCAACCGTTCAATGTTGATTGCGAGGATCGTATCGAACTTCAACCACCCAAGAGCACTCGGCTCTGTCCAAGAAAGAACGGATTTTTCGCCCATCCAGATCCGTCCGTTTGTAACATTTTCTACAATTGCATTGACAGCGAAGCCATCGAAATCAAGTGTACAGCTGGACTTCATTTCGACGAATATACTGGAACTTGCGTCTGGCCCGACTCAATTAAACGTGAAGGATGCAACGCTGAGAACAGAACAACAAAAGACGGTTTTGAATGTCCAACGGAAGCAATTAAAGGAGTCGATGTTAATGGTCAAACCATTGCCCATCCAAGATTCCCCCATCCAACTGACTGCCAACGATTCTACGTCTGTCTAAATGGTGTTGATGCTCGCGACTTAGGTTGTCAAGCTGGCCAAGTGTACAATGATGTCACACAGAATTGCGATGCTCCTGAAAATGTGCCTGGATGTGAGGACTGGTACACTGGCACTGAAGAAGATGTGAAGGAGACAAAGCGAACCAAATAAAAGTCTGCCATTTAGTGTAATAAATTAAATTTGCATGAACTGATTGTTTGAGAATGACTGAGCAACGTTTTTTTTTGTTTGTGTTTTTGATGTAATTTTGCAATAATTGACCAAATTTTTTCATCTATTTTCTATTTAACGCATTTTTATTTCAATCTTAATTTATACTTTATCCTTTAACAACAACTTCACTGAACACTTTTTTCCTTCTACTTCTCTTCTTTCCCCTGATTACTA
>TR10542|c0_g1
AAAACATGTAGGTGAATGATAAAGGATCGCGCAACCAATAAATATCCCAAAACGTAAACTTATGGCCTCATGATCTCATTCTTGGTGGGCCAGAAACAAACGGACCGAGCTAGTACATTGATTGCATGGTAAACGCATGTCCCAAACGGTCAACTTACGGCTTGGTGATCTCATCCTTGTGCGCGTCCTTGACCTTCTTCCAGAACTTCTCGCCATTCTCCTTATCATCTGCAAACATGGTGTCGATGACCATCCTCTGGGGCGTCTCGCCCATCCACTGGAAGAGGGAGAAGTCTCGGAACTTGTCGGCACGGAAAATCTCGAGCATCTCCAGCGGCTCGTCACCGATATTCTCAACAAAGTGACCCATGTTCTTAGGCACAATGCCAACGTCACCGGGGCCGTAGTTGAAAGTTCTGGCGTTACCCTCGGAGGCAAAGATAGTGACACGGGCCTGTCCCTTGATGAAGAAAGACCACTCATCTGCAGTCGGGTGCCAGTGCATCTCCCGGACGGCGCCGGGCTCGATAATAGCATGCGCTGCAGCGATAGTCTTGGAGATTTCGAAGTTGGTCGAGTCGGCAATGCGGACCTGGCCACCAGAGGTCTTGTGTGGCTCCTGGTCGAGGAACTTGTGAGTAAACTTGTACTTGGATTTCTTGACCTCGCTGCCCGTGGGTCGCTCTTCATCAATGGATCCGGGCTGGCTGCCCCTGAAGATGTACTTCTCGCCTTTGGGGAGGTTGGCGAAGACCTCGGGGGCCAGGTGGAAGTTCTTGGCAATAACTGATTTGGGCGTGTGTGCAAGCCAGTCAGTTAGGACGAAAGTGGACTCCTCAGAGAAATGACCGTCATCGAAGATGAGAAGGAATTCTGTGCCATTCTCGCCAAGACCCTGGAGAGAGTGAGGCACACCACTGGGGAAGTACCAGAGATCACCCTTCTTGAGGTCATCAATGAAATTGCCGCCCTCATAATCAATTCCAGTGATGCGGACCTCGCCATCTAGAACGTAGGCCCACTCAGCTTCCTTATGCCAGTGAAGTTCGCGAATG
>TR10650|c0_g1
TAGCAAAACCATTTGCTAAGCTTTAATATTCATTAATAATCTATAGTGAAATAGTACTGTAAAGGAAAGGTGAAAAAGTATTCATAATAATGAAGTTGAAATAGTATTGAAATTTTAAATTTAGAGACAATTAAAGTTTAAGATAATTAAATAATAATGTACCTTTTGAATAAGGGTCCAACAAGTTAATATATATAGCAAGCTTAAGTTTTTAAATGTAGGCGTAATAAAAGTAAGTATTAAAGTACGTGAGTTATATAGATTAGACCCGAATCCAAAGGATTTAGCCTTGGGCAGATTGAAGACATCCTAAAAAATGTTGGAGGATTTAATCCGTATTTGTTGCATAAAATTGGAATGACCTGTGGCTGGGAGTGAAAGACTATACGTCTTTGGTGATAGCTGGTTTTCTGCGAAAACTATTTAGGTAGTACATTATTAATGAAATTATACAGGTAAAGCACTTATTAATCTAGGGAAACGCTTAACAGGCTTTTTTGAAATTAGTGAAACTAATAATGGTATAATATTGACTTAATTGTAGACAGACTTTGAGCGAGAAGGTTCAACGTCAAAAGGGAAACAGCCCAGATTATTAGCTAAAGTCCTTAAATAAAAATTTAGTGATGAAGGATTAATCTATAATATAAATAAATT
>TR10656|c0_g1
GAATGAAGATTTTGGCAAACTTTACGTATTCCCAACCCCCTTTTTTGGTTCGTGAAAGACTGATCCTTTCTTATTATTCTTTTCATTTTTCCCCTATAAGTGAAGACTAGAAATAATAAGCCAATTATTGTTGATCATTAAGGATGTCAATCCCCTTACCACTTCTTCTACAATGGCTGTCCATCTTCCTGATATTCTGTCAAATTTTTCATGTATCTCAAGCTGATTTAGGAACAGCAAGCCAGTACAGCCCACCATACACACCGAGTGCATGCTTTGGGAGTGATTCAACGCAGTTTCCATCAAGCAACTTCTTTGCAGCAGCTGGTGAAGGGATTTGGGACGATGGAGCTGCGTGTGGAAGACAGTATTTGATCAGTTGCATTAGCTCTGTTTTACCCAAAGCTTGTAAACCAGGAGAGACTATTCAGATCAAGATAGTTGACCGCGCACAAACACTAGTTTCTACGCCAACAAGACAAGGAACCACCATGGTCCTTTCTAATGCTGCTCTTGCTGCAATTGCTGATTCAAATGCCCCTTCTCTTAACATCGATTTTCGACGGGTCTAGAAGAAAAAAGGAGCATTTGGAAGAAGAAATTATATTTGGACATAAATTTCACTTGAAAAATAAGGAGTTTTGTGAGTAAATTATTGTTTCACTTGAAATAGTCCTTCATGGTTTAAAAAGCTGAAATTGAATGGAGAAACAAAATAGATAAAATGGTCGTAGATTTGTAAATAGTATTTCATTATTTGCAAATAATTAGTAGAGAAAATTAGAGAAAACTTATATTTAAAAATTTTTATTTTATTTTATCTCATAATTTTAAAATAATTTTAGAAATCTCAAATTTTCGCCGAGCTGATCTTTTGCTTATAAAAGATCTGCTGATACACTTGTACAAATTTTGTGAACTTACAACTTTTTTATGTATTTTTCAACTTTTTCAACCTTTTTTATTGTGTTTACGGATCTTTTCAATCCTACACTAAAGATCTGTAAATATAGTAAATAAAAGTTTGAAAAGATCTGTATAAATGTATCAGTAAATCTATAAACAGATGTATCAACAGATTTTTTATAAGCAAAAGATTAGTTCGACGAAAAAGATCAGCTTGCAAA
>TR10698|c0_g1
TGAGGAAAACGGCTACGGTCTCGTCAAGATCGAGGACTCCCAGACCACCCTCCAGGCTGACTACAACCGACTCAAGGACAAGTACTCCGACTTGGACTGGGAGACTATCTTCAAGAGGAAGGCAGGTGACAGCTCTAACAAGCCTGTCAAGTGCAGCTCCAGTCTCATCACCGAGGAGGGTTTCAAGAACAACTTCACTCTTCCCGCCGTTCCCCCCGGTGCCTCTGAGCTTATCAAGGACGGAATCAAGAAGAAGCCTTCCGGCAAGATCGTTGAGATCAAGAACTGGAAGACCAGCCTCAAGGTCGTCGACAACACAGGCAATGCTATCGATGATCTCAAGGTTGTTCCTCTGGGCGACGATGAGTTCAACTACTACGGCAAGAACAAGGTTACAACTGGCACCACCACTGGAAACTCAAGCTCCACAACCACCGCCGACTCTGCCTCCAAGACCGACAAGGGTAACAGCGCTGTCGGCCTGAGCATGCCCATGGTCTGGTCTGTGGCTGTTCCTCTTCTGGCAACGCTTTTCATCTAAGAACTGCATCTGGTGTTAGCGGACTTGATAGTCATGTAACGAAGACTCAGAGTGGTTCTCTGATTGTACATATTGGCGTAGTGCAATACATACTGAAATGTTTGGTTTCTTCGATTCGTTGAATGGGTAGTTTTAATAATGGGTCAGGGACCAGGTATGACCCTGGAGGTAGAATACCGTGCCATAGAGAAGACCAATGACTTTAAAGAGAATATGAACTTGAAAACAGAAAAAAAAA
>TR10842|c0_g3
ATGGTCATGGGCGGACTTGACAAGTTGGCGTCTACATATATCTGTGCATTGGAATCAATAATTTGATAAACTTGTAGCCAACCCAAATCTTGATTTCATTTTACCAAGTTCCCAAATAATGGCTCTCTCCTGCCCCTGGTACTCTCTTCTAATTCCTCTGCTTGTTTTCATTTCCTTCTTTTATCAATGGTTCTTTACTACTTCAAACATCAAAAAGAAGTTGCCACCATCCCCAAGAAAGCTTCCCATCATAGGAAATTTGCATCAACTTGGGTCGCTTCCTCACCGTTCTTTCCACAAACTATCTCAAAAACATGGTCCGGTCATGCTGCTTCACTTGGGAAGTAAGCCAATGCTTGTTGCTTCCTCTGTCGATGCTGCTCGTGATATATTGAAGACTCACGATCACATCTGGGGAAGCAGACCTAAATCCAGCATGGCCGATAGACTCTTATATGGCTGCAAGGACGTGGGCTTTAGTCCATTTGGTGAATATTGGAGGCAAGTTAGAAGCATTATCGTGCTTTATCTTCTCAACAATAAGAGTGTTCAATCTTTTCGTGATGTCAGAGAAGAAGAAACAGCGAGTATGATTGCGAAAATTGGGCAAGGATTTGATTGTTCGAGTTCGATGATAAATTTGACAGATCATTTATGTACTCTGACCAATAATATAATTAGCAGAGTGGCCTTAGGGAGGATATATCATAAAGGGGAAAGTGGAATAGATGCAAAAACCATCCTAGAAGAATTTCTTGATCTTATGGGTACTTCTAACATTGGAGATTGTATTCCGTGGCTTGAATGGGTCAATAAGATCACTGGTCTAGACGCCAAAGTGGAGAAAGTAGCTAAAAAGTTGGACACATTTTTAGAGACTGTGATTGAAGAGCACGTTATTAGGAGCCAGAAAAGAGAATACAAAGCGGGTGAAGCTAAAGACTTCGTGGATGTTTTGCTTGAAATTCAAGATGGAAAGGAAACTGGATTTCCTCTTGAACGGGATTCACTCAAAGCTATCCTCTTGGATTTGTTTGTTGCTGGCACGGATACAATGTATGCAACTCTAGATTGGATAATGGCAGAACTTATGAGGGAACCAAGGGCCATGAAAACATTACAGAAGGAAGTGCGACGATTAACTCAAGGAACATCAGAGATAACAGAGGATAATCTAAAAGATATGCATTATCTCAGAGCTGTTATCAAGGAGAGCCTCAGGCTTCATCCACCGAATCCAATATTAGTTCCTCGAGAATCAATGGAAGACGTGAAATTATTAGGCGATTATCACATACCTGCTGGAACTCGAGCTGCTATCAATGTTTGGGCTATTGGAAGAGACCCGTTACTATGGGAAAACCCAGAGGAGTATCGGCCAGAAAGATTCTTAAATAGTGATATTGATGTCAAAGGACTAAACTTTGAGTTGCTTCCCTTCGGATCTGGCAGAAGGGGTTGCCCAGGAAGGACTTTTGGTATGGCAATAATTGAGCTTGCGTTAGCAAGGCTTGTGCACAAGTTCAATTTTGCATTACCAGAAGGGTTAAAACCGGAGGATTTGGATATGACTGAATGCACAGGCATCACTACTCGTAGGAAACCACCTTTGATTGTTGTGGCCACTCCATGTTCTTGTTAGGAGCTTTTTCTCCTTTTTCTTATTGTCTACATCAGTGATCTTATTCATCAATATT
>TR10853|c0_g1
GGCCTAGTTACGGGGGATCCATTTCACACCTAACAAACTAAATCTCCCATTTTTCCTCTCTCTCTATCCAACAAAAATCTCCCATTTTCTCTCTCTAAATCTTCCATTTTTCCAAAAAATTCTAAGTAATTCTTTTTATATATATATAGTGTATGGAATGGCAATGAATATATGGAGTAATGATGATAATATGATGGATGCTTTTCTATCTTCTTCTTCTTGTGAGGCTCAACCAATTTGTCCTCTATTTGGATCTTCTTCTACTACTAATGGTACAACCATCACAGCTAGTAGTACTATGCCACCAATGCCATTTTTCAATCAAGAATCTCTTCAGCAAAGGCTTCAGACATTAATTGAAGGTGCTCCTGAATCATGGGCATATGTTATTTTTTGGCAATTATCATCTGATGTTGTTGAGAGTTCATCTGTTTTGGGTTGGGGAGATGGGTATTATAAAGGGGAAGAAGACAAGAACAAGCGTAAAAATCCGATGTCGTTTTCGGCTGATTTTGTTGCTGAGCAGGAGCACCGGAAGAAGGTTCTCCGGGAGCTGAATTCTTTGATTTCCGGCGGCGGCGGCGGAGGCGGCGGGGAGAGTGGTGGTGGTGATGAGGTGGATGAAGAAGTGACGGATACAGAATGGTTCTTTCTAATTTCAATGACTCAGTCATTTGTTAATGGAAACGGGCTTCTGGGCCGGGCTATGTATGGCTCAAGTCCGATATGGGTTACGGGTTCAGAGAGTCTGGCCCGTTCTCGATGTGAACGGGCCGGACAAGCTCAAGGATTCGGGCTTCAGACTATTGTTTGTGTTCCTTTGGCTAATGGCGTGGTTGAGCTTGGCTCTACTGAGCTGGTTTACCAGAGCTCTGATTTGATGAACAAGGTTAAAGTCTTGTTTAACTTCAATATCGATACAGGCTCAGGTTCAGGCTCGGGCTGTGTTCAGCCCGAGCATGATCCCTCCGCCCTTTGGCTGACGGATCCTTCTTCCATAACCTCAGTTGTGGAAGCTAAGGATTCGTCATTGAATACAGTTCCTTGTAGTAGTAATAGTAGTAAACAACTTGTGTTTGGAAATGAGATTCGTGAAAACGATGATCGAAATCAACAAACACAAGGATTTTTAACTAGAGAGTTGAATTTTTCGGGATATGGATTCGATGACAGGAACAAAAATCGAAGTTCTTCGATTTCGTGTAAGCTAGAATCAGGGGAAATATTGAATTTTGGTGATAGTAGTGTTAAGAGAAGTGTTTGTAGTGTGAATGGGAGCTTATTCGGGCCTGGTACGGGCCTTGTTGAGGATAACAAGAATAAGAACAAGAACAAGAAAAGGGGAAGCAATGAAGAAGGAATCCTTTCGTTTGTCTCGGGTGTGATCTTGCCAAGTTCAACGGGAGGGAAGTCGGGTGGAGGTGGTGGGGATTCGGATCACTCTGATCTCGAGGTC
>TR10855|c0_g1
GAGTCAGGTAGAGAGACTGTTCCCCGAAGACCCTCAGTTCCGGAGAGCTCATAGTTTGGATAAAGAAAAAGTAGAAAACAACTCTAAATCTGTTTATTCTTGTCAGTTGTTATGGGATAAACATCCCTCTTTCGTTCCTACAATCGCGTTTCTTTCATGAATACAACAAGACGAAAGAAAAAAGGAGAGTCGAAAATAGGCCTCTCAGTCTTCATCTAGAGATCAACAATGTGAGCAAGATCCTCGGAAGAACCGTGCATAGATTCAGGATTTGTAGCATCTTTAGTTTCTTGTTCTTCGTCTGGTATCTCGTTTTGCACAGTCAAATCCGTCTCAGCTGCTTTCAACCTCTCCCTCTCCGCGATTTTCTTTTCAAGAAACTCAACGAGACCTCGAAGGGATACAGTTGGATTCTTGCTCTTTAACAGTTCTCCTGCAACTTCTGCTGGTGTAACCTCCACTTGTTCTAGTAGCTGTCCTATCTGATCAAACATATCGTGGTGACGAACCCCTAAGTAATTGAAAACCAACTGCTTGAACGCGGATAACCTGCAGTATGACATGTGAATGTGCATGTCCATTCGTCCTGGCCTCAATAACGCTGCATCTAGTCTATCTACGTGGTTAGTCGTAACCACAATTATCCGTTCCTCTCCACAACACGACCATATCCCATCGAGAAAGTTAAGTATCCCCGACAGTGTCACCCTATTGTGGTTATTATCCTTTTCTTCGTCCTTGTCTCTGTTGTCAAGTTTGATGCTGCAATCAATGTCCTCGATGACAAGAATTGAACGTCCCGACATGCCAAGAAGCAACGACCTTAGATTCGAGTTGCTACGAACTTCAGTAAGATCCAAATCGTAGATATCATAGTTCAAATGATTCGCGATAGCAGCAATCAAGCTCGATTTACCAGTTCCCGGAGGTCCATAAAGCAAGTATCCTCGTTTCCATGCTTTACCGATCCTATTATAGTACTCTTTCCCCTTCACGAAACTCTCCAAATCATCAATCAACGCGGACTTTACCCCTTCGTCCATAGCCAGAGTCTCGAATGTCATAGGGTGTTCGAGATTCATCCCACCAGAACCCCAGTTCCTGTAATTCGAGTACAACTTTATCGCCCTGATTTCTTCTTTCGCGGCCTTTGATCTCTCCATAACGTAAGGCAAATACGATTTCAACACCTTATCCTTGTGTTTCTTATCGAAACTCAGCTCGTAACATCTCAGTTCACTACACAATGCAGCAATCATATCACGTATCTCATCGTTCTGGCTCCCCCCTGACTCGATCCGTCTACTCTCCATCCTCCATACAACCTTAACGTCCTCAAAAACATCAATCACCTCCTCGTCTTTGTCCATCGTAATAACTAGACTCTTGTCATTCTCCGTCTTACCTAAACGAACACTACTATTATTACTACTCGAAGAGTTCACTATCGTTCCTAAATACACCTCAACTGCCTCGAACACTAGGTTTGGAGACGGACCCTGGAATTCATGGATGAGGATAGTGAACTTAGATGAAAAACGACGAAAAAGTTCATGGAAGCTATCGAACACGTAGCTTCGAAACTCCTTTGGGATGATATCATTGGCTACGCTACGAACGAGCATAACTGTAGCAGTAACTGATGCAACAGTCGAAATAACCGCTTTCATATTCGCCATTTCATCAGGAGACATTTTTGTGTGTTGTGAATTGAGAATATAGTTTGATTCCCCGTAACT
>TR10864|c0_g1
ATACAAGTGAGAAACGGAAAAAGGAAACTACTCCCTCATTTCTATGCCTTCTTCCCCTCTCATTCCTTTTCTCTTTTTCCCTTTATAATTATCCTCCTAAAAAGCCTCCAGTTACTGTTGTTGTTGTTTCATGTGACAAACTTTTTTCCACCTAAACTTACCTAACTTTTTTTAGCTGACACTTTGGGGTTGTTCAAGATTTGGATATTTTTGCAGGAAAAGATTGATATTTTGTGGGGTTTGTTGGTTCTTGTTTTTTTGATGGGCAATTGTATAGGTTCCTCAGCTAGAGTTGAAGCTACTTTGAGCTCTAATACTCCTTCTGCTTATGAAGCCTCAAGATTTTCCAGCAAAAAAAGTATTTCGTCTGTTCCGTCAAGCCTAAGTATTCCTTCCTATGGTAGGAAAAGCAGTTCCGAAAGCCTCCCTACTCCAAGATCTGAAGGCGAAATATTATTTTCTCCTAATGTTAAATCCTTCTCGTTCAACGAATTGAAAAATGCAACAAGGAATTTTAGACCTGACAGTCTTCTTGGGGAAGGAGGATTCGGTTGTGTGTTTAAAGGATGGATCGATGCACAAAATCTTACTGCATCGAAGCCCGGTTCTGGAATGGTTATTGCTGTCAAGAAGTTGAAGCCAGAGGGTTTTCAAGGTCACAAGGAGTGGTTGACTGAAGTTAATTACCTCGGGCAACTTCGTCATCCAAATCTGGTTAAACTCATTGGCTATTGTGTCGATGGTGACAACCACCTTTTAGTATATGAGTTCATGCCTAAAGGAAGCTTGGAGAACCATTTGTTTAGAAGAGGACCTCAGCCTCTGAATTGGGCAACCAGAATTAAGGTGGCTATCGGTGCTGCTAGAGGCCTTGCATTTCTTCATGATGCTAAAGAACAAGTCATATATCGGGATTTCAAGGCTTCTAATATATTGTTGGATGCAGAATTTAATTCAAAGCTGTCAGATTTTGGTTTGGCCAAGGCAGGGCCAACTGGTGATCGCACACACGTATCCACTCAAGTAATGGGTACACAAGGCTATGCTGCTCCAGAATACGTTGCTACAGGTCGTTTGACAGCAAAAAGTGATGTATACAGCTTTGGGGTTGTGTTGCTGGAACTTCTTTCAGGACGACGTGCAGTTGATAACACAAAGGTCGGTATAGAGCAAAATCTTGTAGACTGGGCAAAGCCATACTTAGGAGACAAAAGGAAGTTGTTTCGAATAATGGACACGAAACTAGAAGGCCAGTATCCACAGAAAGGAGCATATACAGCTGCTAACCTTGCTTGGCAGTGTCTAAGCAACGAGCCCAAGCTCCGCCCTAAAATGTCCGAGGTTTTAGTTTCCCTCGAAGAACTTCAATCCCCGAAAGGTCTTAGCAAACTCTCCCATACACTCGAGCACGGGGCTCTTTCCAGCCCCGTGGCTGTATCGCCTATGAGACATCGCTCACCCCTGCCTATGACACCGTCTGCTTCTCCGTTACAAGCATATCAAAAGTCTCCTCGCGGAAGGTGACTCCGGAGAGAGTATACATATTCTGGTTTTGCCATTGTACATTTCTCATGTCTACCAAATTTTGTTGTCTATATGTTATAATGCATTGGCATTCCGAGAATAGATATTTTTTTTGTCCAATGCTTACTTTGTAACCTATTCATATACTGAGTTAGCTCCCACTGTATTGGATGATAATCTACGTAGTTTTCCGGTCCTTTATCGGTATTATTATCTTATGCTTCGATATTATACTTCGAAATAAA
>TR10864|c0_g2
GTCGATGGTGACAACCACCTTTTAGTATATGAGTTCATGCCTAAAGGAAGCTTGGAGAACCATTTGTTTCGAAGAGGGCCGCAGCCTCTGACTTGGTCGACAAGAATTAAGGTTGCTATTGGTGCTGCTAGAGGCCTTGCTTTCCTACATGACGCTAAAGAACAAGTTATATATCGGGATTTTAAGGCTTCTAATATTCTCTTAGATGGGGAATTTAATGCAAAGTTGTCTGATTTTGGTTTAGCCAAGGCTGGCCCAACTGGTGATCGTACTCATGTGTCCACTCAAGTCATCGGTACACAGGGATATGCTGCTCCAGAATATGTTGCTACAGGTCGATTGACATCAAGAAGTGATGTATACAGCTTTGGGGTTGTATTGCTTGAACTATTATCAGGGCGCCGTGCTCTCGATAAAACGAAGGTTGGCGTAGAACAAAATCTTGTGGATTGGGCAAAGCCATATCTAGGGGACAAGAGGAGGTTGTTCCGAATTATGGACACCAAACTAGAGGGCCAATATCCTCAGAAAGGAGCATACACAGCTGCTAACCTTGCTTGGCAGTGTCTAAGCAATGAGCCCAAGCTTAGGCCACGGATGTCTGAGGTTTTGGCTGCTCTTGAACAGCTTCAAGCACCAAAAGGTGCTAATAAAGTCTCTCGGATTGAGCATCGAGCCACTTCCAGTGCAGTTCCAGTTTCTCCATTTAGACATCGGTCATCACCCATCATGACAGCCTCTGCCTCGCCATTACAAGCCTATCATAACTCTCCACGTGGAAGGTGACTCCAAGAAATAAACTTATATTTGGTTGTCATTGTAAAGTTTTCCTATAGGTAACTAATTTTGTCGTCTAGATGCATTAGCATGCAGAACAGACAGATTGTTTTCATGTAAAATGTTGGAACCATCACTCTGTAACCTACTGATTGATAGAGCTAGCTCTTCTTCTCTTTGGCTGCAATGAGTTTTGTTTTCAGTGTGGCATGTCACCTTCTTCATCAATATGGGGATGCAAAAAATAATGGGTCTGTTTCATGATTTATTTTGTCCATCACCCAAAGCATACCTTCATAAAGCAAGATAGTGCAGGGGTGGATTCAAGATGTGAACTTATTGGTTTGAGTTTGAGATTCTACCACAACTTATTTAATGTACTTGTTTTACAGTCAAAAAACACA
>TR10898|c0_g1
TTTGCTTATTAAACTTTGTAATGTATTATGTTATATTCAGTGATGAAGCACGAAATTAAAGAGATTCAACACACAATATTTTTCAAACATTTCTTTTAAGCCTAAAAGGCTAACTATCGATGAAATTTAACTAAACAATCAATTACAAAGGCTATAAAATTCTACCACTATGAGGTAGAACCAACTATTTAACGAACTAATTAACTCTAAATCCTAATTTCTGAGGCTATTATTGTCTTCGTCTTTCTCGAACCATGACTGGAAGTCCGCCTCTCACGGTGGCTGTCAAGCCCAGCATGAACTTTGGTGTCTGATCTTTTGTCACAACTTGAAAGTCGAATTGCCTAATCAATGCCAAAGCAACACTCTTCATCTCCACAATAGCCAAATCTTTGCCCAAACAAACCCTAACCCCACCTTGAAAAACCGGATACTTAAAAGGACATTGTGGCTTAAAAAGACCGTCATCGTCCAACCATCTTTCTGGCTTGAATTCGAGACAATCTTGACCCCAGATACTCTCCATTCTCCCCATCGCGTATGGATGATAAGTTACCCTTGTCCCTTTAGCCACGAAAGTACCATCAGGGAGAGTATCATCGTCTTGGCAAAACTTGGAATCAAATTGAACTGGCGGAAATAGCCTAATACTCTCATGTATAGCCGCGGTCAAATAATGCATTTCCCGAATTTCCTCAAAAGTAGCAAGTGGTGTTGTTGCTTTTCGTTTTCCTCCCATGACTCGACTCGACTCGGCTCGAATCCCATCAATCACTCGTGGGTGTTGGCCTAATAGCCAGAAGAAAGTTGTCAAAGCTGAGGCAACAGTGTCTCTTCCTGCTAGAAGAAAACTGACAACAATGTCCCTAAGGAGTTTGTCATCATCAATATTCCTCATGAACCTAGACAAAAGGTCACCTTGGGAAGAAAAATCATTATTTCTCTTATGATTTATTACCTCTCCAGCAAGAATATCAACCAATTTAATTGCTTCCTTCAGCTTCTTTTCTGATCCAATATTCAAAACTCTCTTGATTTTCCAAACCAAAGGTGAAACTGTCATAGCTCTTTCAGCTGACAATTTAGAAGCTAAATCAAACGCAACTTGAAGATCTGAAACAGGCAAGGATAGTTTCAAACAACCAGGATCCAAACCAAAAGAGAATTTACATATGCTATCAAACGAGAACCGCCGCAAAACATCTTGCAGGTCCAAAACGGCGCCGTTTTTGGCGTTACTTTCCAAAAGCGGAATCAACCGGTTTCTAATTTCGTCACCAACGATGTCGAAAGCGTACGAACGTATCGATACGCTTCCGAGTTCTAAACTGGCCATTTTACGTTGGAACTTCCACATTTCGCCGTCTACGGCGAAAATCCCACGGCCTAAAAGATCACCCAGGATTGTTGAAAATTGTTTCCCTTTAGGAAAATTTTCGAATTTCGTTTTGAGCATGTACTCAACGTTCTTGGGGTTTGCTGTGATTAAATTTCCAAGAACGTGTACATGTATTGTGCCACTTGGTGATTTTTTCAGTAGATGAGAGTACCAATCACAAAGATTTTTGAACTCTAAAGACCAGGTAGAATTCAAGTACCCTTTACAAATCTCACACTCACAGTAAGGCTTAATTCTAGAAAGAAAGAAGAGAGCTGATAACACTAGTACTAAAACTGCCAAAATCAACAAGAATAGAGTACTAGTAGCCATTGCTATATATGACTTGAAGAATTATGAAAACTTAAAGAGGGTGGAAAGTGAGTGAATGAGCACAAGAGAATAGAGGGTGTGGGTCCCCCGTAACTAGGCCG
>TR10902|c0_g2
AAAATAATTTCTGATATAAGTTGGTAAGTGGCATCAGTCTATTAAACTTACGAAAATCACAACACTTCTCGATGTCAGTATTATATATTTTTATAAATATTTCTACTTACAAACTTATAGAAAAAGCACAGTCCCAAAAACTCTAAAAAGAATTCTTCACATTGGGATAAAGATTTGTTATTACTATACTTGTAAAAATACACTTACACATTTGCTTCATTGTTCCTGTATCATTGCATCAAGATACAATCCGAGGCAAAGAAGGTCACATGTAAAATGATTGGAAACCTTTATAAACAGTGAATATCCAAGCAGCTAATATTGATCTTCGTTGTTGTTTGCATACCTCAGTACCGAGCTTTAGCTAGCTTTTTCTGTTGCTTGGCGCGTTCAAAAGATTCTTGGATCAGTCGGTCATGCTCTCTAAGTATTCTATCCACATCAATTGGTTTTGATGCAGATGGAAGTGGACTAAAATATTGATTGTTTTCCAGGAAGTCGAGGCCATCTGATTCTGCAGGAGTCAACAATTGTCCAAGCTGGTTCATCTCTACCTTGGAGTTATTGCCTTCCCCTTCTACCATTTTTTTCTTGTCAGACATCACCCTTTGATCATCTTTCAGGATTGGTGCCTTGTGCTCTTCTAGTAAGCCGTGCATATTGGTCGACTTGGCAGGTAAAGGAGTAGAAATTTGGTTGTTTCCAGTAGTCTCATAGCTGGTTGATGTTGATGGACTTAAAGAATGATTCTTCTTTCCCTCAGGGTCATGGTCATTCCCTTTAGCTGCTGATCCCTTCTCTAGCCTCGCACGTGTAACAGCTTTGGCGATCATCTCATCATGCTCTTTGAGTAAATCCTGCATTTTGTCTGAAGCAGCAGGTGATGGACTCGACCAATTCTTCTTTCCCTTGATATCATGGTCATCATGAATTGGTTCTTTAATCGTGGCTCTCCGATCATCCCATTGACGAGGAGTAATAGAACTCCGAGTATAATTCTGTGAACCTTCTTTTCTGCTGGACTCCTGAAAAGATGCAGAAGAGTCTGTTCCTTCATTTAGAACACCTCTTGCTTCATATTCATTTGTTTTTCCAAGCCTATTCCGGGCTTTCGCATGGGCAAGGAGTCGTCTTCTGTCTATGTTTCTCTGTAATTCGGCATTAGCATCAGGTGCTGGACCTGCCCTTATACTTCTATCTCGTGCATATTTCCGGTCCTTACTCCCCTTGATTTCTATCTTCTTTGCATCTTGAAATTTCGAATCAATCTCTTTGCCGGGGAGACATTGTGGCAAACTTGAGGGATCACAAGCAAATGGTTTTGTTGTGAAAAACTCACTCTGAAGAGCAAGAGCAGCAGTCCCTCGGCATTCAGCTTCTATGGAAAGTAAAGTGTCCATTAATCCTACAGTAGAAGCAGGAAGGTCACGAAAGGCCACCTGAAGATTCCGTCTATAAGGTTCCGCTGGCTTAAAAACCGTTGCATTTGGCAATTTGGATTTTCGCCAAAAATCATCTGACGGAGAACCACAGAGCCTGAAGATTTTATGCAACTGCTCAACTTCAGTTTTACCAGGCATAATAGGCTTGCCAGTAAATAGTTCACCAAGTACACAACCAACACCCCATAAATCAACTCCAACTCCATAAGAATTTGATCCAAGCAGAAGTTCCGGTGGCCTATACCAGAGAGTTACAATTCGACTAGTTAAGGGAACGCTTTGTTCTGGATCGAAAAATGTTGACAGCCCGAAATCTGCAATTTTCAAGGTACCTTCTTTGGTAACTAGCAGGTTCGAAGTAGTAACATCTCGATGCAAGATACCACGGCTGTGGCAGTGATCAAGCCCTTTAAGCAGCTGGCTCATGAAACATTTGATCTCAGGTTGAGATAAATTGACACCTCTTTGTTCTTGAATTGTCTTGAGATCATATTCCATGCAATCAAAAACAAGGTACAAACTGCAGGACATTTTCGAGGTGACTAAACCTTCTAATTTGATAACGTTTGGGTGATCACCAAGCCTTCTCAATACGATGATCTCTCTCGCCATAAACTTGACACTCTCGGGATTAAGATTGTCAAAACGAACCTTCTTCAGAGCGACAACCTTATCGAGCAAACAATCGCGAGCCTTATAGACATTACTGTAAGTTCCCTGGCCAATCTTGTCTATTTTCTCAAAAGTATCAGCTCTTCTTGGAAGCCATCCATTTAAAGCATCACCAGCAACTGCAACAAGCCAGTTAGGCCATCCAGCAGCAACTAGTTCACCTTCAATGCCTTTTGGTACTCCTCTGCTGAGTCTTGGATTCAGTTTCCGTACTCTCCTGGTATAAAGTATTTCTTCCTTCTCTTCTGCCGTAAATGTCTCGACTCCATCAGAAGATACTGTGACTTGACCTGATTCATCTCCGATAGTCGAAAATTTTCCATGACTGGAACCCATAGTTTCCCAAATGAAAACCAATCTAAGTCTTGTTTAACATTTAGATAATAACACAAACCAATTCTTCTTTCTTAATGGTTTGGTTTACATACCAAGAAAACATTCATAGAAAGATGTCAAAGGAGTTGACTTCATAAAAGCAATAATAATAGGCTGAGTTCCCCCGTAACTAG
>TR10913|c1_g2
GTTACGGGGAACACAACACTCACGGACTTCTCCCTAATCATCAGCTTCCCCATATCTTCTTTTAACTCAGAAAGTTAGCGGTTTCTTCGAAACAAATAAATTCTCGCTTTGTTTGTGAAAATTTGGTATTGTTGCAGAAATGGCTTTGGCTTTCACTTCTTCATCTGCAATTCATGCCTCTTTGTCTTCTTCTTATGAACAACCCAAAGTACCCCAATTGGGTACCTTTCAGCCATTGGATAGGCCTCAGCTCTTGTCAACTGCTTTGAATTCTCGGAGGCGTTCGGCAGTGAAGCCATTGAATGCTGAGCCTAAGAGGAATGATTCCATAGTTCCTTCTGCAGCTACCGCCGTGGCTCCTGAGTTAACTGAGAAAGTTGAGGTAGAGGACTTTGAGAAATTGGCTAAGGAGCTTCAAAATGCTTCCCCTCTTGAGATTATGGACAAAGCACTTGAGAAATTTGGGGATGACATTGCTATTGCTTTCAGTGGTGCTGAAGATGTTGCTTTGATCGAGTATGCACATTTAACTGGCCGTCCATTTAGAGTATTCAGCCTTGACACTGGGAGGTTGAACCCGGAGACCTACCAATTCTTTGACACAGTGGAGAAGCACTACGGCATTCGCATTGAGTACATGTTCCCCGATGCAGTTGAAGTTCAGGCCTTAGTTAGGAGCAAGGGACTTTTCTCTTTCTATGAGGACGGCCACCAAGAGTGCTGCCGTGTAAGGAAGGTTAGGCCTCTGAGGAGAGCCCTCAAGGGCTTACGTGCTTGGATCACAGGGCAGCGTAAAGATCAATCCCCTGGAACTCGATCAGAAATCCCCGTTGTTCAGGTGGACCCTTCTTTTGAGGGGTTGGATGGTGGTGCTGGTAGCTTGGTGAAGTGGAACCCTGTGGCTAACGTGGATGGAAAAGATATCTGGAACTTCCTGCGCGCCATGAATATCCCTGTGAACTCATTGCATTCACAAGGATATGTTTCCATTGGATGTGAACCTTGCACGAGGCCTGTCCTACCAGGGCAACATGAGAGAGAGGGAAGATGGTGGTGGGAAGATGCCAAGGCCAAGGAGTGTGGCCTGCACAAGGGCAACATCAAGGATGAAAGTGTAAGTGGCGCTGTCCAAGAAAATGGTACTGCTACCGTTGCTGATATTTTTGATACCAAGGACATTGTTACTTTGAGTAGGCCTGGAGTTGAGAACCTCCTAAAATTGGAAGACAGAAGAGAGCCTTGGCTAGTCGTTCTTTATGCACCTTGGTGCCAATTTTGCCAGGCAATGGAAGGATCGTATGTTGAATTGGCTGAGAAGTTGGGTGGTTCAGGTGTGAAGGTGGGGAAATTCAGGGCAGATGGAGAGCAGAAAGCATTTGCAAAGGAAGAATTGCAGCTGGGCAGCTTCCCGACAATACTCTTCTTCCCAAAGCACTCTTCAAAGCCCATTAAGTACCCTTCAGAGAAGAGGGATGTAGACTCCTTGCTGGCTTTTGTGAATGCTCTTAGATGAAAAGCATAATTTTTTTTCTTTTACAAAGTAATACAAGAGGGAGGGGTGGGGGTTGTAGAGTGTAGTAAAGGCAAAGTGCACATTCCTCTTTTGTGCTTATTAAATTTATTCTTGTATAGTGTTGCTATATCGTGGCTCTCCTTTCTTCTCCTCTGCATGTTATTTTCTTTAGTTCCTTTTTTAAGACAATTTAAGTTTATACTTTCCCATCCTTCTCAAGTAGAGAAGTATATATATGTCTGAGGGCTCAATTTTGTGGGTTGAAGCAAGAGTTTTCTCATGTTTACTTTCTCCATATATAGAATCTTTTTGTTCATTTTCAAAAAAAACACACACA
>TR10917|c1_g3
TTATGAGTACAAAGAAGAGGATTTGAAGAACAAAAGCCCTTTGCTTTTACAAATGAACCCTGTTCACAAGAAAATTCCAGTATTGATTCACAATGGAAAGTCAATTTGTGAATCACTTGTTATAGTTCAGTATATTGATGATGTTTGGAAAGGCAATGGTCCTTCGCTAATTCCTTCTGATCCTTATGAGAAAGCTCAAGCTTGGTTTTGGTCTGACTATATGGACAATACTGTACATGAATATGCAAGAAAGACATGGGCAACAAAAGGAGAAGAACAAGAGCAAGCAGTGAAAGACTTTTTAGGTGGACTTAAGTTGATAGAAGGAGTACTTGGTGACAAGCTTTATTTTGGAGGAGACAATTTTGGTTTCCTTGATGTATCTCTTATTGGTTACTATAGTTGGTTTCTTGCCTATGAAACATTTGGGAAATTTAATATAGAATTAGAATGTCCCAAATTGATTTCATGGGTGAAGAGGTGTTTGGAAAGGGGTAGTGTCTCTAAGGCACTTCCTGATTCTCAAAAAGTTTGTGAGTTTGTCCTGCAACTTAGGAAGAAGTTTGGAGTGGAATGATCTAAGACATGGGAATCGTCTTTATTAGAGAGTGCTTTATCTCTCAATTTGAAAAATTTTCATCATGAATTTGAATTTCGTCAAGTTTCAATATGAGTATGGGATATCAAATGAAAAAAAAAGAAGACATGGATATGTCTTTTGTTGGGCTCTATTTGTGGATTTCACTTCTGTAATAAATGTTCTTACTTTATTATGAGAGAATGGATCTTATGACCTTTCTTGAATTTTCTGTCAACAAGTAGAGTGTAGTGGAGATTTGTTCCTCTGGAACTAAAAATGAGTGACACTCTTCTTGAGCAATTTCATGTGATTCATTAGTGTTCAAAAA
>TR10918|c1_g2
TGTTACGGGGGAAAATACATATAATTAATATAAAAATGGACTTTGTTGTCCCTCTGGCCTCTTCCTTAATCACTTTGGCAAGAATACAAAGACCATCCAACAAAAGCTATCTTTTCTCCCCTTGTATAATATAAGTAAAATAACAATCACTACAATTATTTAATTCTTGTATATTTGATCCTATAACCCATTATTCATCTTCAATATTACTACTACTTCCATAATATTCTATCATTAATAACAAGGTTTATTAATGGATTTTTTCAACAAAACTAAGGCTATAAGATTAAAAAGTCATCTAGACAAATACTTAGTAGCAGATGATGATCAAGAAAATATCCGACAGAGCCGTAACGGCTCGTCAAGAAAAGCACGGTGGCTCGTTGAGCTTGTCGATGATCTTGCCGGAAATAGCCGCTATATCCGGCTCAAAAGCATCTCCGGCAAGTATCTCATGGCTTCCGACGAGCCGTTTCTTCTTGGTATGACCGGAAAAAAGGTACTTCAGACTTCACCGGAAAATATTGAAGATGTGAGAATTGAGTGGGAACCAATAAGGGATGGATTTCAAGTAAAATTAAGGGGTTTTGGAGGAAAATATTTACGTGCAAATGGAGGGACACCACCATGGAGAAATAAAGTGACACATGATAATCCTTATAGTGGTAGTACACAAAATTGGATTTTGTGGAACGTTGAACCTATCGACGTGCCGGAAAATGAGTCGTTGACGGATTATTTAACGATGGTTTCGAGTTTTTCATCGGTTTCCGATGAACTTTCAAGCTTGGATTTGGGATCTCCGGTGTCTCTACATTCAAGTTTTTCTTTCTCACCTAGGATGGCTAAGAGTCCTTTAAGAAAAACACCAGCAATGGAACTATTCCACAAGGCAAAAGCAGTACGTTTACAGTCTCATCATGGCAAATATTTAACAGCTGAAGAAGATGAAGAGTCTGTGAGTCAAGATCGTAACGGTGCATCGAAGAACGCGAAATGGACAGTGGAGTTTGTTGAAAAGACAGACAACGTTATTCGGTTAAAGAGTTGTTATGGCAAGTACTTAACGGCGTCGAATCAGCCGTTTCTTCTTGGTATGACTGGTAGAAAAGTGCTGCAAACTGTACCAAATCGACTTGATTCTTCGGTTGAATGGGAACCCATTAGAGAGGGACACAGTGTGAAGCTGAGGACGAGATATGGGCAGTTTTTGAGAGGTAATGGTGGGGTTCCACCATGGAGAAATTCTGTTACACATGATATTCCTCATAGGAGTAAGACTCAAGATTGGGTTCTTTGGGATGTTCATGTTGTCGAAATCTTGGCTCATGTGCCGTCTCCGTCGCCGACGACACCGGTGTCGGCGCCGGTGCCGGTGACTCATTCAGATTCATTTGCTTCTGAGTCTAGTTCTCCTACAACTACTACTACTGGCTCCTCAAAATCCCTCAGCTTTTCTAGACAAGAGTCAAGTGATTCTTTGATAAATTCGCCGCCTAAGTTGGGAGATGGAAGGCTTATATATTATCAGATTACCGATGAATTTGGTGAAGTCGAAGAGGAAACAGAGGGACTTTGCATAACTTTTAAGGGAAATAGTGTTGACGATCTAAAAAAGAGATTGGAGGAGGAAACTGGGCTTGACGAAATTACTGTGTGTACTCGGAGTGTTTTGAATGGAAAGCTTTATCCTCTCCGTTTACAGCTTCCTCCCAACAATGCAAATATGAATGTTATTATTTTGCCATCTTCATCATCTAAAGGTTAGACTTTTACTGTTCTACTTGTCTTGAAATCTATCCATTTCATTGAAGTTTGAATTTTTATGTGCATGATTCTGTTTTGAGTGTTTCCGTACTTAACAAGCTTATAATGTTATAGCAATCAAAATAACCTAAGGTTCTTTTACATAAGAGTCTGTAGCCAAATGAAGAACATTATTGTGAATATGCATCAGCATCATCACTTAGTGATGAGGGGAATTAGCCAAATGTCTCATTGAATCATTTATGCCTCTCTAATTCTTGATTATAATCAGCAATTCCAGCCCCTGATTTCCTTATAACCAATCTAACATAGACAATTAACGAACTTACTTAAAAAGCGTGTATTAAGCTTGCTCTTTGTGGTATCGATTTTAGCTCTCAATTGATGACATGGGTGGGTGCTCCGTTTGAGACACCTATAGGTCCGCTACTTCAAAAGGCATCGCCTCACTTAGATCGCCAGGGTTGGAGCTTCTTCGACCTGATACCTTGACGCTCCTCCCTTACCTTGGGCTTCAGTTGGTTTCGTAAGGGTAGCCCGGTGCACTAAGCTCCCGC
>TR10918|c1_g4
TGGGACTTTTTACCCACTCTAACAGGAGCTTCTTCGAGCTGACGCCATGACGCTCCTCCCTTACCTTGGGCTTCAGTTGGTTTCCTATGCTATAGTAAATTAGACCTTTGGCTTTACCGTCTTAATATTCTCCGAATGGAGGTCATAGATGGTAGGGTGGTGATGGTGGAAGGGCATGTTCGGTTCCTCAACTTCTACTACTCCCCCATGAAGCCCATTGCGTGTGTTCTGTTGTCAACTGATATCAACATTACCACCTGATCTCATCACTCTCCCCGTTACACAACGAAGCTAATCTTACCGGTTGTCTAAGGCCTATTTTTTCCACTGTCTGGTTGAATCTTTATTGCCTGTAGAGATTACTGTTGAATTCGTCGTTATGCTATATATCGTGTTAACTTCTTTTTATGATGTGTGTATCAGAGGCATTGTAGGCCAACTTGAGGAACACTACACGGATTGATGCAGTAGATGGATGATGTGTGTAGGCTGGATTTTTGTATCAGTAAAAGATGGACGACGTCTAAAACGTTATGGAAGGCGCGTGAGTTATTTTGCTCCCTTGATGACTCGAAAGTGTAATCTAGGAATGAAAGTGGGGTGCTTATTATCCGAGCAACTCCCTTTTGTCCGAATAAATGCCGGCATTTTAGTTCTTTATTTTGTGGAGATTTTTTTTTTTTTTGTTGTTGAAGAAGATTCAATAGTCTAATATTTGCAATAGCATATAAATTTTAGATTGTGGTCTCTGATCTGATGTTCTTTACATAGGATTTTCAGCTTTACTCAAAAGCATTTTAAAACTATGGGGTCAAAAGTTTTATAAATTGCAACAATTGTTTTGTTTTTTTTTTTACAAATTTATTTGAGCACCACTATAAATGAGGTGAACCACTTTCCCCCAAATTTTCTATTTATTGGAAAAGGGCATCTTACCTAACATTGCCTGGTACATGCTTTAGGGTCAACTTGTGCCCAACATGGATAAACAGTTTTATAACAACTACAATCAAGAATCATGATATAATTGAGATTGGTTTAATTAAGTACAAAGAAAGTGAAGAGAGTCTTTTCTATTATATTTATCAATATATTTTAACTTGTTGGTA
>TR10953|c0_g1
TGTGTGTGTTTTGGCGAAAAGAATGTAATGTTTGTTATATAAGAGGGATAACTTTTAACGTTACAATATTAATGACTTAAAAGAAAGAATCGGAAATCGTCTTAAGAATTTAATTTGTATCTCTATATGTCTACTCGAACTGCATCAATCTACAAATTTATTATATCTTGTTTGTGCTTTTAGTAGGTGTATTCACACAGATTGTTACAGTTAAGGGAGGAAAAAACTAATGAAGTTTCCAGTTATCATCATCACATGGAGAACAACCCTCTTGAGCAATGTCAGTTATCTGAAGGCCAGTGTCATAAATCACCCCATTTTTCCAATCTGCTGGCAGCACTGATTTTGCCCAATTCCACTTGCCATCATACCCTGCTGTCACCACAAACCTAAATTGCAATGCCCCACTTGACACTCTACTTGTGTCCCAAACTGCCCCGTGGTTTCGGGTCATGAAGTTCCAGTTCGACGATCCAACCTGAGCAACATCAACACCAACAATTTCAGTTTGACCACCTTGGTACAAGAAGGTGACTGCTAGATAATTGGGCTTCTGGCTTGATTCTTCCACTCGAATAGCCAAATTCTTGTTTTTGTAATCACAAGGAACTCTTTTGTATTCGACATCAGCGATTCCCAATTTGAGAACGTCTTTCGCTTTTCCCTGAGTGGCCATAGCCATGAAAGCTCTGCTACTTATCACAAAATCCGTCTGGTTATTCGTATTTAGATCAGTTACTATTACAGTTGTCCCCTCTTTTGAACATATTTTCGGGTCCTTGCATCTCATCTGATAACAAGCACCACAACCAGCACCTTCTTTGTAAAGGGTAGGAATAGCAGCTGCAAGTCGACCTCCATTGAAGCCTATTGCTAAATTTCCATAACCACAAGCCCCAGAGAGAAGGGAAGAAGGATTGGAAAAGTAAGCAACTTTGGATTGGTGAAGGCAGCGATCGCAGGCAGTAACAGAGGAGACAAAAAGAAGGAAGACAAAGAAGATGAGAGCAGCCATAATTATTAATGTTTTTTGAGTTACTAGTAATTCCCCCGTAACTA
>TR10961|c0_g1
AGTTACGGGGGGGGAAATTTTTGACAACAAAAATCTTAAGTACTAAGACAAGAAGAAATAAAAATGAAAACTAAACCGACCAAGCTAAGAATCCACGCAAGAATTAAGCAAGTGTATATATACTTACATAGTATGTTAGCCATAACACACCCAACTTCACAGTCCACAGTCCAAGGTCCACTATCAAGACCTTCAAAGATGGCATCAACCTCTACTACTTCACAAACCCCTTCTTCAGAATCCAATATGAATTCCTACTATGAGAATTGGCTTATCAAACTCCAAGATTTTCTTGAAAAATTAAATGCAATTTCAGCCTCAAATGAAGAAGAAGAGGAAATTAGTAGAGGCAATAGTGAGTTGGTGATGCAATTTTTGGATCATTACCAAGATTATTACAGAGAAAAATTCAAGTCAACAAAAAGAGATGTATGTCTTTTAATGTCTCCACCATGGTACACTTCTTTAGAAAAGACATTTAGTTGGATGGCTGGTTTTAAACCTTCTACTCTCTTTCAAACTATTAGTTACTCAATAGGACCTGAGTTGACAACAGAGCAAAGGGAAAATTTGAAGAGGCTAAAAGCAGAGACAAAAAGAGAAGAAAAGGTAATTGAGAAAGGAATGGCAAAGGTACAAGAAAGAGTGGCAGCGCCGCCAATATTTGAGCTGATGAAAAGAGGGGTAAGCCTTATCGACGGAGAGTTGTCTGATTTGGAAACTATAATTGACGGACTGAAACAGTCGATGATGTTGGTGATTGAAACAGCTGAACATTTACGAGGATCCACGGTCAGGAAGATTCTAGATATCCTATGTCAAAGCCAGGCTGTTAAATTGTTGGCGGCCGTCACTCAGTTTCATCTCCAGGCCAGAAAGTTGGGTTTACAGATGGATATTCAATCTGCTAAAAAGATTGATCAAGATTTTATCCATCGTGTTTGACACTTTTTTAACTTTTTTTATAAAGAGGGCTTATTTATATTTTACTTCTAGTTCTAGGAAATCAATCTGTAATGTAGGATGTCGTCTGGAGTTTAGAAAGTGCATCACTAGAATGAATGATTTTCTTACACTTAAGTATTCAGTATCTTTTCTTAGGGAAAAGAGTTAATTTTACCTCTT
>TR10978|c0_g1
GAGATCGTCGCAATTTATTGAATGCAAGACTTGCAAAAAACGATTCTCATCTTTCCAAGCACTTGGCGGTCATAGGACAAGTCATAAACCGCTTAAATCATCGTCGACGGACGCAGGGAAGTTTCTTGACGGCAAATTATGTAAGAAACGCAAGGTACACGAATGCTCAATTTGTGGAATGGAGTTTCCAATGGGACAGGCTTTAGGTGGACATATGAGGCGTCATCGTGCCAGCCCCGTGAATGAAAATGAAGATACGTCTAGTAGAAGGATACCAGTTTTGAAGAAATCAAATAGTAGCAAGAGAATATTATGTGTGGATCTTAATTTAACTCCTGACCAGAATGATGATTTCCAGATATGGCATACGGCATCTCATCCTCATCCTATTTTGCGCTGCTTTTTCTGATCTCTTTACACCTTTTCCATTATAATTCTATTAGGACTACAACATGTCTTCCATTTCCTCGTGTGTGTATATGTATATATATCCACAAATCTATTATCTAAGTTACCCCATTGAGTGGGTTTTTTTTTCATTGAGATTTTTACCCAAATAGCCGATGGTATTCATGATTTACTTTTCTTATACAGTATATACAAATTATATAATAATTATATATATATAT
>TR10987|c0_g1
GGGTCGCCCATGGGCGACCCGATCGTTGCACACGCGCGCTCGAGGGACGAGACGCACCAAGACCGGCTTGGTAAGCCCAGTCGGCGCGCGGTGAGTAAAAGATTAAGTGATGACGATAAAAAGGGTAAACATCTTCACAATAACTTATAACAACGTGGGGCAGGCAATCCATGAAGCTGCCACACAGTGGCCAATAATCATAGACCCTGAGAAGAGAAAAGGAGAAAACAAATGAATCTCTCTTTTAGCGTAGCGCCAAAAAGAAGTCATCAAGAGGTATCCCACTGACCATTTACCTGACAACCATGCCGTGGCGGCGGCTGACGGGTTGCTCTTCGTAATCCTCATCCTCGCTGCCGGAGCTGGAGCAGTCGGAGCTGTCATCGCCATAGGCGCAGCGGGCACCGCCACAGTCAAGCTTGACACGCTCGCCCTTGCGGGTGATACCGTAGCGTTCGCAAGTGCAAGTGCTGCAGTCGGAGTTGGGTGTGCTGTAGCCTGAGAGCGATGATGAGGGAGAGGAGCTGTCGGAGCGGTAGGACAGCGAGGAGCCGGAAGAGGAGACGGGAGACGTGCTGAAGTTGGTGACAGCGTCCTCGTCGATCTCGGCGGCACCAAAGCGGGCAGTGAGAGCCTCGATCTCGTCCTCGTCGTAGAGATCAGCATTGAGGATGTGCTGGGTAGCATAAGGCGACATTGGCTTGGGGGCCTGGATCTGGGAGATTGACAGGGGGCGGCCCTTGGGGATGTCGGAGGAGCTTCGGCTGCTACGGGACGACTTGTGGGAAGACTTGGACGATGAGGAAGACTTGGATGACTTGGAGTCCTTGGAAGAGTGGCGGGAAGAGCTCTTGCTGCTTGACTTGGATGAGGACTTGGAGGACTTGTGGGAGTCTGTGGGCACATCAAGAATGTTCAGCTCGCGGCCAGTGGTGGGCTCAACAACTGAGTCGACACCGGGGTTGTGGGCGATGTGGTATCCATCGATGATGTAGTAGTACCAGTATCGCTGGCCGGTCTCGAGTGTGGATTCTTGGAATCGGAAGGTGCCCTTCCAGGAGCCAGACTTGGATGAAGACTTGTCCTTGGACAGAGGGAGCTGTCCGGTGTAACCGTCCCAGGAGCCGAGGAGATGGACGGTCTTGACGCCAGAGGAGACGCGAAGGGAGAACGAGAGCTGGGTGGAGGGCATTTTGAATTTCTTTTCCTTCTGGAACTCTGGTTGTTCTGAATTAAAGTGAAGAGTGCTGCCTTGGGCTGTGAACTGCAGTTTGATAGAGTGTTTTTTTTTGGTTGTTGTCGAGCAACGATATCTTCACTGAGCAAGCGAAATCCACAGAATTTCGTTATTAATTGGGTGTTGAATTAAGAGCTTCGAAAAGCGATCATGAGGAAGTAAATTGCGTGTAAGGGTTTGCCTCTAAGGAACAAGTTGACCGGCAACTTGGTGTGATTGTGATCTGGGACCGGGCGAGGGTATTCTCAGATGGTGATATTAGAGACGTGAGATTAGAAGTAAAAGGTAGAGCCTGCTCTACAAGAGAAACAACGAAAACAAAAAGGGTAT
>TR10989|c0_g1
GAATTTGAGAGGCCCAATTGATTTGGTACCTGGGGCTGGGACTCTGTTTTTTTTTGTAGTTTGCCCCCCATCTTTGGAGTCTTGGAGAATTGGGAATATCGAAGAAGATGATACACAGAAAATGGAGCTTGCTGACTGGCCCCGCTGCTATTCTCGGCGGTATCGTCGGTACTATTGTCGTCGCTAATTTTGTCTTCCTCCAAAATGATCCATTCCTGAAGCCAGAACGAAAGCTGGAGAAGCCACCGTCAACCAAGTAAAAATGATAGATGTGTGAGATTCTCTTGTTTGAGGTTTCCGCCTTTTAGGACTGTCATTACGTTTGGGCCCAATAAAGTGAATATCTGAGCCATCAAAGCTTGAATGTAGGTTTTCATTTGTTGTTTGTCTTGGCCTTCTTTCTGAACTCGTTCAACTCTTTAAAAATATGAAACTATATGCCCTCGAACAAAAGTTGAGTTGAAACTGGGCGTCTCCTGTTTTGTGATGTTTATTCAGGTTGTTATGAATAGTTAAAAAGAATCTGGAGATGGTGTGAGAGTAATTTTGAGATGTGCAGAAAGTTTGCCCTCGTAGCACCCTAGGGTGAGGCCCACTAGTAGTCAATAAAGTGGGTTGAGAGCCTCAGGTCTCAGGTGCAAATCTCCACAAAGCCCATTTGTCCAAGCCTTAGTGGATAGAGTTACCCTAGTATTTATTGTTGGTGGAGGTGACAAATATTTCGTGGATTTAGTCGAAAGCTGGTCTTGGCACCACGATTATCAAAAAAAAAGCTTGCCCTCATAATTCCATATGCAAATCATAGATGTGTGTGCTCCGATAGTAATATTCGTTCTTTGTCGAAAAAAAAGAAAAACGAGAGCAAATTTTGTATTCAGGACTTCCAAGGTTGCTCATG
>TR11010|c0_g1
ACTTCCAAAATGTTTGGTGAACATTTCTTCAAAACCAGCTCTTATGTGACTTATAAAACTCTTTGCATCAATATTGGATCGGGGATTCGTCAGTTCCATTTTCTCAATGCTAAAACGTTCATTTTTCTCCACCACTTTAGTCACTTCTTCGGCAGAGGGAAAATACAACGGCAAATTGAATGAGTCGACTAGAGATTCTGCTACAATTCCCTCATTGACCATATCAATAAGACTAGACTCAAGAAATGTGAACATCCTATATCCAATTTTGGAGTATTCTACTTCACTTGGAATAGATGGCAAAACAAGAACCATTAAGCCTCCGGGAACAAGCTCTTTAGCCCTTGAACTCAAGAATACTCCCATGTCCTTATCAAATTGAGCAGCATATGCATTCCAAACTTCAATAGAAGCACCATAATAATGAATTCTTCCTTTATTCTTCAACTCCTTTGGAGCCCGGGACAACCATTGTAACGCGTAACATGAATGCACTAGATGAAGAGAGCACGAGGGCAACAATCGTCCATAGAAAGAACCGGGAACTGCAGATGCAAAATACGGCTTCTGATCCGAAAATAGTGATTTGAATAGGACGTTGAAATCGTTCGTGAAATGATCGTTGAACAAAACATGAAATTCGATTTCAGGACTAGTTGACTTATGTTTTATGGCTTGTACAACATTGTCCATTGCAAACAATGTGTTTGGTCCAACTGAACATCCCATGTCTATAATAACATATGTTTTAGTTTGTACATCAAGATGTTCAAAAATTGCTTCTCTTATCATCCCTTTGGCTTGATCTGCAGCATTTCTCTGCAATAATGAGTTTTTGGTGTAGCTATATACACCTTCACCACCTTTCATAGGGAAAAACTCTGTCATTATGGATTTTAATATCTCTTAATTTTTTTTGCTTACAGCCTTAATTTGCCAACAAACCCTTTCTCCGAACAACAAGATTAGGACGATAAACGAGCAACAAGATTAGGACAACAAGCTTGCTTCGATTTTATCGAAAATCGCAAGAACTTCGAACAAAGTTTGAACTATATAAAAAAATACTTGCAAAACTCTCTATTGAGAAATCTCAAACCTTTAGTGGGTTCTCTTAACATTGAGTTGCTTCCCCCGTAA
>TR11029|c0_g1
GCCCTACCACGGCTCCCACCACGAAGCCAACCTCGGCCCCCACTACCCGCCCTACCTCTGCCCCCACCACAAAGCCAACCACTGCCCCCACTGCGGCACCCACCACTGCTCCTACGTCCAAGCCCACCACGGCGCCCACTACCGCGCCCACAACTAGGCCCACAACCGCTCCCACTACCAAGCCAACCTCTGCCCCCACAACCGCGCCCACGACCAAGCCCACCACCGCGCCCACCACCGCGCCTTCCGCAGGCGGCCGCGTGTGCCCCGCAGGTTCTCACTACCAGCCTGGCCCTGGGACAACTTGGCAATGGCAGCTTTCTGGCACTATCGACCAGTCCTTCAACGTTCAGGTCTATGACATTGATATGTTCGACTCCTCCACCACCCTCATCACCCAGCTCCACAACGCCGGTCGCGCCGTGATCTGCTACATCGACACCGCCTACGAGCCCGGCCGTCCCGACTCGAGCCAGTTCACCGCCGCTGTCCTCGGTAACGGCATCGACGGATGGCCAGGCCAGAAGTGGGTCGACATCAGATCCACCGTGGTCCGCAACATCATGTCGAACCGCATTGCGCAGGCCGCCGCCAAGGGCTGCGATGCTCTGGAGATGGACGACGTTGATTCGTACACCAACAACCCCGGATTCCCTTTGACCGCCGCCGATCAAATCAGCTTCAACTCTTTCTTGGCCACCACAGCGCACGCGAATGGCCTCGGCATTGGACTCAAGAACGATCTCGACCAGGTGAGCGCCTTGGCCTCCCAGTTCGACTTCGCCATCAACGAGCAATGCTTCCAGTACTCCGAGTGCGACTCCCTCTCCACCTTCATCAACCAGGGTAAGGCCGTGTTCGGTGTTGAGTACTCATTGGCAACCAGCCAATTCTGCACCCAGGCCAACGCCGACAAGTTCTCCTGGTTGAAGAAAGACCTCAACCTCGACGCCTCGATGACCCAGTGCTGCACTACCTGCTCTGGAACACACACCTGCGTTGCGTCCACCTCTGCCCGCTCCGTCCAGGAGGAGCAAGAGCAGGCGCTCATCGACGAGGTCTTGGCCTCCCCCGAGGAAGTGGCCGAAGTTGAGACCGTTGAAATGAACTCGTCCGGCGCGAAGGTTTCCGCTTTCGCCTCTGTTGTAGTGATTGCTACTTTGTTCGTGGCACTCTTCTAAATTGTATATATTTT
>TR11037|c0_g1
GTAATAGAACTCTTCTTTACTTGCCAAAAAAAAAAAGACACTCTCCTTTATTGTTGGAGAGAATAAATTAAAAGATGGTGAGAACACCTTGCTGCGATGAAAATGGAATGAAGAAGGGTACTTGGACACCTGAAGAAGATAGGAAATTAGCAGCATATATTACTAAATATGGCTCCTGGAACTGGCGCCAACTTCCCAAATATGCTGGTCTAGCAAGGTGTGGAAAGAGCTGCAGACTTCGATGGATGAATTACCTAAGGCCCAATGTTAAAAGAGGAAACTACACCAAAGAAGAAGATGAAATCATCTTGAAGCTCCATGCTCAACTTGGAAATAAGTGGTCGGCGATAGCAGTTCACTTGCCAGGAAGATCAGACAATGATATTAAGAATCACTGGCACACAGCACTTAAGAAGTGCGCTAATTATGCGCCAAATTCAACTGATGAGTCAAGCAAGAAATGCAATAATAAGAAGAGTGAAAGTAATACTAGAAGAAAGAGTAGTGTGGAAAACAAAAATGCAAGTCCTATTAAAAATATGCATGAAAATATAGTATTGGAAAGTTCAGAATGGTCACCAAAGGAGTCATCAAGTGAAGAACTCTCACCTTGCAGTACCACTGATTATATAGAGGAATACAAATATTTTCAAGAAGCAGCATTTGAGGAAATTACTAGTGAAAGCTTTTGGACTGAACCATTTCTAGTGGAAAGTTTCAATACTACTAGAATTGATTTTCTAGCTCCTTCAATTGACTCTGGACTTGTGTGTCCACCTTCTCCTTTTGTAGGTCATGAATTTCTTTCCTCTTTTGACTTTAATCATCACGACGATTATTGGTGAAAAGCTAGAAGGCAAAAAAATAAAAATTCAAAAGAAGCTGTACGTAGTGATTAATTGTTTTGCTTCGGCTTGAATGTTATTATTAGATATGATGGCACAAAGTGTTGGGGTCTCCAGAGTGTAAGGTGATGTAAGATGTTTTGTATGAAATCAACGGTAAATAGTAGTAGAACTTCTGATATAGTCTGATTTTAATTTTTGCAATGTGTAATTAAGCATATTTAAATTTTAATTAATTAAATATATACTTTAATGTCTGAGATTTTCCAATCCTAATTAGGATAGGCATGGTATGGCAATGGCATGCGGACGCCAAATACTATATCAAAATTTTTAATACTTTATCTTGATA
>TR11118|c0_g1
TTTTCTTTTTCCAAATGTTTTTATTGTTTGTCGTTTCTATAACAATTTACAATAAGTTCCGAGTTCATATTGGTAAATGTTACAAAAAGAAAATGTTTTAGCGGCCGTGCGTATGGATTAGTCATAGCCTCAATCAATGAAACATCAAAATAAATCCATCCGAAAATGGCGCTCATTGAGAATTTGTATGTTGGATGTTCGGATTAAATTATTTTCTTTCTCCACCTTCCAAACAAAATTTAGTATAAAAAGCAAAGTAAAAAAAAAAACGGAAAAGAAACTTCTCAGGAATTAAGTTATATAATCAGCAAAAATGGAAGTTAAAATACACAGCACACCGAACAGTGCGGCGGCCGGTTCGACACAAAACATTAGTCTGCTGTAGAGTATGAACGGGGCGGGTATATTGAATAAATTAACTAAAAAAGAATCTCAATAGAGATAACGACTCTTAAATGCGTCCATATTTCACCGCATCCACCACTACTCCCCTTCCCACCTCACAGCAACAAGCAAATGAACAAAAAAAAAATATTTTTTTTCGTCATCCCACACATTTTTTTCATAATTATAAATTAAAAATGGTCAAACGTACAAAAATCAAAAGAAATTTAATATTAAAAAAAGAGTTGAGAGTCTTACACGGATAGCAAAGAAATCGGTTCGATTCGGAAATTTGAATTTGTTTCTAGATTATTGTTTTGAGTTGAATTGGTGTTCGTATTCATTTATCATCAGTTTTCGTTGTCTCCCTCTCTCTTTTTCTCTTGTCGCCCCGTCGCTTAGAATTTCTCTTCTTCAAGGCCGTGTTTGAAGAACATAAACACTGGCTTCTGGGTACCATATATATCACGATATTCGCACATAGCGACCATACCGTCACAGTCCATTGATTCGCCGGTGAAGAATTGCAATTCCTTGAATCGGCCGAGAATGTCTTTCATCTGTTTGTTGATGTTGTTCTTGAATGTGTCCACTTCTTCGGGCTTGGTTTCGGACAATTTGGCGGTGATTTTTTTCATGTAATCCTTCAAGTAGAGCAAGTACGATTTTTTGTCGTTGAAGGCATAGGTTTCGCACAAACGATGATTCAGAATAACATCGACGCCCTGTTCAACAATGGCATCTGAACCTTCATCAGCTTCTTCTGCCGATGGATTGGCACCAGCCAATTCGAAATCGGTTGTACGTTTCACCAGTGTACCGTATACTTCGTAGATCACATCGTCAACCAGTTTCATTTTGTAGGAGTCCGAAAACATTTCGTCGCCTGTGATGATGTCCTTGTAGATTCTCATGTTGGTGGAAGGTGGAGATTTTACCTTGTCACGACAAAATTAAGTTCAAAAGTGAGAACGTTTCTGCCGCGTGGCTGTCTTGACAAAAAGTCCGACCGGAAAGGG
>TR11125|c0_g2
ACCACGAGGCTCTGGAGGAGGCCGCCCCGGGTGACAACGTCGGCTTCAACGTCAAGGGTCTGTCTATTAAGGACATCAAGCGTGGTATGGTCGCTGGTGACGTCAAGAACGACCCGCCGATGAAGTGCGCCGCCTTCAACGCGCAGGTGATCGTGCTCGACCACCCGAACAAGATCATGGCCGGTTACACGCCGGTGCTGGATTGCCACACGTCGCACATCGCTTGTAAGTTCAACAAGCTGCTGCACACGATCGACAAGCGCACGGGCCAGGCCAAGGAGCAGGACCCGAAGGCCATCAAGACGGGTGACGCCGCCATCGTCGAGATGGTGCCGTCGAAGCCCATGTGCGTGGAGCCGTTCTCGGACTACCCGCCGCTGGGTCGCTTCGCCGTGCGTGATATGCGCAAGACAGTCGCTGTCGGTGTGATCAAGACGGTGCAGCGCATTGACAAAGATGGCAACATCACGGAGGTGCCGAAGGGCGGCGCCAAGCCGGCTGCTGAGTCCTCATAAGCCTTTGAACATGCAGTGGTGGGGTTCCGGTCATATATGGCTGCCGGAACACAACACACGCCGGGGCGTCCTCCCGATCCGGCGTGCAGTGTCGGCGCGTCACTCTGCGGCGGCGTGCAACAGCAATGCGGCATACTGCAGCGGCGTGCTGCGCGTCGACACACCAAGGGAGTGTTTTTACTGCCCTGTACCCACCCGCCCGGAGGCGTTCGCGTACCGTGTTCGGTGCGACGTATCATCTCCGAGCCATTTCAATTGACTTCATCTCTTCCTTTGCCTACCTGTACCCAACCCCGCCCAGCGCCCCGCTCTTCAGCAA
>TR11134|c0_g1
TACCCAAATTTCTCTGTAGACATTAATGATCCTAATGTCTTAGATACCTTGACATTAAATGTCACAACCAAAAATATGAACAGCAAGATTAACACTCGTGAAATTGCTGTCATATACCGAGTCTATTACCGACTCATGAAAACCAATCTTGCTCCCAAAGCATGCATTGAGAGCACCAAAGGAGTTACTATGCTCATGGAATCTAACCTTGAACACAACTCTATTTTTGTTCCCAGACTTCTTCCTTGGGAAAATGTTCTTTCTTCAAATGATTGGCACTTTGAAGCCATAACTCAGCCGTTACCAAGTCATGCTGAAAATTCTCAGATCGAGCGTGTAATTCAGTTTCCTGATGGATCTATAGACCTTAAGTTCCTTAGGAATTCGTCTAGAAGATCCACTCTGTCTTTTTGAAAGTCGACGTCTGATCTGCCGGCGTCTACTTCAAAAACCCCAGAGGATAGTGGTAGTAGTAATACTAAGGGAAAAATCCAGGGCGTAGATTTCTCTGGAGAAGTACCCAAAGTATACTATCAAACTTCGCCCCCAAGTCCACCGAGTCCTACGGCTAGCGATATGAGAGGACCCATTGATCCCACTCTTCAAACTATCTCTGCTGAAGAACCTTTTACTCCAGATCTCAAAACCCTTACCAAGCTTTGGAATCATCCTAGCAATCAGATCAGGAGGAAATGGTACAATCATACCTATAGTCTCGAAAAGAGAATCGCTTTCAGAGATTTATGGATGTCTGACATGAAAAGACTCAGATGTACCATAGAATTCTTCAAGTGGTTTGAAATTACGGGTCAACTTAAAAACCCGAAAGGTTCCCTTTCCGTTATCATTCAAAAGTGGTACACTCGTTCTAACGAAGTCATCGAATCTATTGCCCCTCCTCTTGAAGGCATTCTTATACCTTATAAGAAAGAAGTCATAAGAGCTTCGCCCTTTAAGATCTTAGAAGAAAAAACCAGCGTTCTTTCTAGTAAAGACCTTAACAAAGTTGTCGAGCAGAACAACTACACCAATCAACTCCTGCATGTTGTCTCTCGTCAAATTGAGGTGGCTAAGGGAAAATCTATTTTTGAGAAAACCCCGATCATCTCCAAACCAGATCAAAAAATTGAATCTAATCCTACCTTTCGAATCCCCGATTTCGATAACAAGAATTTTCCCAAACTTGGTGACGACTTTGACGTCTCTAAGAACCTCCTTGACAAAATCAATCTCAATCTTTCCAAACTTGATCTCAAAGATAAGGATAAACCCTCTACTTCCAAATCTTCAGAGGTTAAAGTCATTAAAGACGATGTGTCTAAAGTCCATCGGCTAACCAATGACAGATACCCCAATCGCAAAAATTATTATTCCAGGCCATCCTTTCCTGATATGCAATATGAAGAAAATCAATTCCTTGTGACTGCCTCCCAAGATGGCAGGAGCATCACTGAATGGAATATTGATGGCTTATCCGACCATCAGATTCAAAACGTTCTTCATGGTATGGCTGTAGGCATTACCGCCTACAAAGTCAAAGGCTCCTCTGATAAGCAGTGTGCCTTCATGATTGTTGCCGGGTTTACTGGTACTCTTAGGCATTGGTGGGATAACTGCCTTTCCGATGATATCAAAAACAAAATCTTCGAATCTACCGCTGTAGAAACCGTTATAAAAATTGAAAACGGTGTTGAATCTTCTACACAGGAAGTTAAAGAAGATGCTTGCGCTACCCTTCTTTATCATATCCTTAAACATTTTATTGGTGAACCTCAACTCTTCCAAGATAGAAGCTTGGAAATCCTTAACAATCTTACTTGTCCCAAGCTTTCTGATTTTCGCTGGTATAAGGATATTTTTATGTCCAAAATCATGATCCGCAGCGACTGCAATAGTGATTTCTGGAAAGAAAGATTTATTAGCGGTCTTCCTCCCTTATTCGCAGACAAGGTAAGGACCAAAATACGTGATAGATGTGATGGCAAAATCCCCTATAGTCAAATGACCTATGGAGATCTTGCCAGTTTCATCAACGCAGTTGGTCTAGAACTCTGCAATGATCTTAAGCTTAAAAATCAGCTTAAGAAAGATAGTCTCCACTCCAAGCAAGAGTTAGGAAGTTTCTGCCAAGACTTCGGTTACCCTACTATTACCGCTCCTTCCAAGAAGCATAAATCTATTTCCAAGGCTAGAAAATCTTCCTCCCGTAAATCTTCTTCTAAGCGTATCTCTAAAGAAGAGAAACCTAAGAAAAAATTTAGACGTTCTAGACCTAAAACTTCTACCTCAGATACATGCTGGGATTGCGGTAAAACCGGTCATCGTGCCAGTCACTGCAAATCTGGTAAGAAAAAGAAGAAAATCAACTGTCTCGCTCTCGACGACGAAACCAAAGAAAAACTTTATTCTATCCTTGAAGACACTATCCTTGAGTCGTCACAATCTTCTAACAGCAGTTCAGAAGATTATAGTGATGATGAGTTTATCAATGTTGCTCAT
>TR11221|c0_g1
ACGGTTAAAGTTGCGGTAGGTCAACAATCAACATAAAAAACTTGTTAATCTGTGACGACACATTATCAAACTTAAACTCAATAAGGATTTAATTTCATCTCACTTTCTATAGATAAGCAATATATGTGCACACAGAAAGTGCAAAAACAACAGACTGAACTGCAGTTGAGCTAGGTATTTTTCCCTTATCTTGCCTAAAGAAAAGAGCATTATACAAAGGCAAGTTAACAAAAACAAGAACCCCACAAAGCAAAATTTGCAAAACCATAGTTTCTAATACATATTTCAATCCCAATTCTGTTGTTAATATCAACTTTTTCACCAACCCCATAAGGCAAAAAAGATTGAGCATTGCCAATGTTGACAATATTGTTAGCATAGGTGAAGCACTTCCAAATTCCATTTTCTCTTGTTTGTATCTCAACAGCACATCTTCATCAGTGACTTTTGGAGTTACTATGAATGTTGTATTGGAAGAACCAAATAACTTCAACATTGTATCAAGAAAGGCAAATAAGTAGGAGCTTGTTCTCTTGTAAAGCCATATTCTTTGTTCATTCCACCATCCAAGTATTGTTCCACCACTCCACAGGAATTCGACAAAACTATATATTAGTTCTGCGATTATCACGTAACCAAATGGCAAGAACCATTTGCTAGAGACCTGTGGAAACAGGGAAATTCCTCTGAGTAGATAAAGCGAAGGGACGATAGAGTAGTAGAGAGTAGCAAAGCAATTTGGAGACCAGAAGCAGTAATGGAGATATCCCAACACAAGGCCAGGATTGAGCTTTCCAAGTCCATACCAAACAGGGCTATACTTAGAAAATAGAATCATCAAATCGCCCTCGGACCATCTCTTATGCTGCACTAATATCTGATCCAAAGTAGTCGCGGTAACCCCTAAAAAGGCCTTCCTTTCAGGACGATAATAAACGGATTTCCAACCTTTACACTGAATCGTCAACCCGGTCAATACATCTTCGACTGGGCACCCGTACTTCAAACCAATCTCATTTCCCCATTGAGTGTTTAGCTCGTACGTGGAACTTGCTAATCGTTCTAGTCTTTCTTCCAACTCGTGCACGTTTTCTTCCATCTTCTTGGGACATGCACTCTTCAAATCAATCCTAGCTTCTGTGCTATATTCTCTACCATAAAGGATATCTCTCCTATGAAAGCAGCCAGTTCCAACATACAAAGGACCTCCGTAGCCATCAGCACCGTGGAATTCCACCTCATCGATTACTCTTAGAGAACCATAAACTTCGTTTCTAGTGGTATTCTCGAAGGATTGTGGAAATTGCACGAAAGCATTTTGATGACTTCTTTCTTCATCCATAAAGAAGCAAAGAGCATCTTGAATCGAGTGTGAGTTGTTCGAGTACATATCACAATCAACATTCAGAATTACTGGCCCGTTGCTGATCTCCGAGGACACCCTGATCAATGCGTTCATCGCCCCAGCTTTGAAATTATGGAAGTGCTGAGGATGCTTCTCCCGAGCCACGTATACCAAAGTTGGCAGTATTACCCCGTCAATGTCCTTTATCTCTTCGTCTCTGTTGTCAATTAATATCTGCAAGATAGCAGCATGGTTTTTCTTGGATGAATATGAATCCCATTTTGAAAATCCTTTGTATTCTAGTTTTGCTTGATCTGAGACTGTTCCAGCCTTGCACGCTACGTCAATTTTGTTTGCCATGTCCTCGTATAATCTCTTTATGTCGGGAAAATCTGCATGAGATTGATCTGATACAGACGAAGATGCGAAATAGGCAGCAGGAGATCTCGGCTCAACGCTGAATTTCCTGCAATAAGGAAGCCAATGTTTTGCGAAGCGAGAAGCTTGTAGCAACGCATAAAAGGTAAGCTCAGAACCAGCATCATCCGAGAGATAAACACTGAGCTTTTGTGGTGGATAATTGTAAGCCATGACTGATAAAACTGTATTCATCACCATAATTGGTGGCTCTATTTCAGGATCAGCTGTGCACACAAATACATCTACTCTTGGCAACTCGGTCTCGTACCTCATCAAGAGCCTATCTCGATATGTTTGACGATAAACTCTGTTCCAACGAAGAGACTGAGTGAGGAACCAATAAAAACCAAACCATAGTTCAGCTCCAAGCATTCCAATCCAACCATATCTACCATTTTCACCTGGTTTTGGTATATTACATACTCTATAAATCCAAATCAAAACAATCCCACAAAAAAGTGAAGTTGCAAATAGCCTATATAATATCCTTCCCTTTGCCTTCTTTGTCTCAAATAAAGGCTCATACATCAACTTTCCCATAATATTATCTATACACTTTCTTGAGTCTCTCTTTGAGCATCCCCCGTACT
>TR11257|c0_g1
AGTTACGGGGGAAAAACAAAAGGGAACTAAAAAGAAAAATCCTTCAAGTTCTCCCACTTATAAAGTAGACAGTCTTCATACGGTTTCTTTACCACTCAATATAAGTTGACTCTGCCCCCTTTAAATTTCCTCCTCAACTCCTTCACCATTTGCTCTTCTATACTAAATCCCTTTTCTCTTCTCATTTTTTTCCCTTAAGATATGACGTGCCAGAGCTTTGTATTAACCCGAAAAAAGAACGTTTTGTTCCTAAGAAGCTTCACAATTTTAGTGTTAATCTGGGTGATTATTAAGCCAGACCTTTGTTTCTCCAGTGTTGTATCCTCATTGAAGGCTCTTGATCTACATGGCCACATCACATTCGAAAACAACGAATTTGCAGCTCGGGATTTCGGGAACCAAATTCATTCCCACCCTTTAGCAGTAGTCCATCCGAAATCCGTTGCTGATATTTCGGAAACAATAAGACACGTCTGGCAAATGGGACCGGGATCAGAAGTGACCGTGGCAGCACGAGGCCACGGTCACTCCCTTCTAGGCCAGGCGCAAGCGCGAGGAGGAGTTATAATCAACATGGAGTCACTACAGAAGGATCAAGAAATGCAAGTTTACAGGGGTCAATTCCCTTATGTAGATGTCTCAGCTGGTGAATTGTGGATAAACATATTGCATGAGACATTGAAATATGGACTAGCACCAAAATCTTGGACTGATTACCTCCATCTTACTGTTGGAGGTACTTTGTCTAATGCTGGCATCAGTGGACAGGCATTTCGTCATGGCCCTCAAATCAGTAATGTCCGCCAGCTGGAAGTTGTTACAGGAAAAGGAGAAGTCCTGATTTGTTCACAAGAACAGAATGCTGACCTCTTTCATGCTGTTCTGGGAGGACTTGGTCAGTTTGGTATAATAACTAGAGCAAGAATCTCTCTCGAACGAGCCCCGAAAATGGTGAAATGGATAAGAGTGTTGTACTCTGATTTCTCCACATTTGCTAGAGACCAAGAGCATTTGATATCTGCAGTGAGAACATTTGATTACATAGAAGGGCTAGTGATTAAGAACAAAACAGGTCTAATAAACAACTGGAGAGCATCTTTTGACCCTCAAGATCCTGTTCAAGCCAGCCACTTTGTATCAGATGGAAGAACACTCTATTGTCTTGAACTAACCAAAAATATATACCCCGAAAAAGCCGATACAATAGACCAGGATATTGAGGACTTATTATCCCAACTAAGTTATATCCCATCAACACTATTTATGTCAGAAGTTCCATACATAGATTTTCTGGACAGAGTTCATGCATCAGAGCTAACACTTCGATCGAAAGGACTTTGGGATCTACCACATCCATGGCTTAACCTTCTAGTTCCTAAAAGCAAAATACAACACTTTTCTAATGAAGTTTTTGGCAACATCCTAAGTGATACCAACAATGGCCCTGTTCTTGTCTATCCAATTCATAAATCAAAGGTGGACAATAGAACCTCATTTGTTTGTCCAGATGAAGATATTATCTATCTTGTGGCCTTTTTATCCCATGCAAATCCCTCATCCAATGGAACTGACAGTTTACAACATGCTTTAACTCAGAACAGAAGAGTTTTGGACTTCTGTGAGGTGTCACACCTAGGAGTCAAGCAATATTTACCTCATTACACAACACAGGAACAGTGGAGGACCCACTTTGGTCCACAATGGGAAGTCTTTGTACAGAGGAAATCTGCTTATGACCCTTTAGCTATGCTTGCTCCTGGCCAGAGAATTTTCCAGAAAGCAGTATCAGTTTCATAACACATATTATGCTGTTACGTGAATAGCCTCAAAGGTTGAGCAGAAACCGATAGCAACGGCTAATTCTACATTAGGTAAAGATTCGGAGATCGGTAAATATACAGAACGATCGAATAGAAAATGAATACTTGGTTGTAGTCAATGTAAATGTGAATAGCTATTAAATTCATATGTTTCTTATATGCCTTTTCTGCACATGTAAGTTCAAGAGAAGGCTAGATAGCTACAAGTAACTCTTCAAGAATATCGATTATTAGGCAACGGAAGTAATGTATGAAGATGCAAAAGGAAAAAATATTGACTCAGTGGATGAATTCTTTAATTAATACTCATGGAATTGTATCTTCTATCTTGAAA
>TR11292|c1_g1
CCAATATTTTCCACTATTCTTTTCTGTCAAACTTACCAATCCATACGGAGTATTTACGCTCTGGTGGTGCGATGATCTTGATCTTAATTGTTGATGGGGCAAGAGCGGTGATTTCCTTTTGCATACGATCAGCAATACCTGGGTACATGGTGGTACCGCCAGACATGACAATGTTGGCGTACAAGTCTTTACGGATATCAACGTCGCACTTCATGATTGAGTTGTAAACTGTTTCATGAATACCGCACGATTCCATACCCAAGAAGGATGGTTGGAATAGAGATTCTGGGCAACGGAATCTTTCGTTACCAATGGTGATTACTTGACCATCGGGAAGTTCATAGGACTTTTCCAAAGAGGTTGAAGCAGCAGCTGTGGCCATTTCTTGTTCGAAGTCAAGAGCGACATAGCAAAGTTTTTCCTTGATGTCACGAACGATTTCACGTTCAGCTGTGGTGGTGAATGAGTAACCACGTTCGGTGAGGATCTTCATCAAGTAGTCGGTCAAATCGCGACCAGCCAAATCCAAACGGAGGATGGCATGGGGAAGGGCGTAACCTTCATAGATTGGTACGGTGTGAGAGACACCATCACCAGAGTCCAATACAATACCAGTGGTACGACCGGAAGCGTACAAGGAAAGTACGGCTTGGATAGCAACATACATGGCTGGTGAGTTGAAGGTTTCAAACATGATTTGTGTCATCTTCTCTCTGTTGGCTTTTGGGTTCAATGGGGCTTCGGTCAAAAGAACTGGGTGTTCTTCTGGGGCTACACGAAGTTCATTGTAGAAAGTATGATGCCAGATTTTTTCCATATCGTCCCAATTTGTGATGATACCATGTTCGATTGGGTATTTCAATGTA
>TR11292|c1_g2
TAAACAAAAATAATTGCACTTGTTGATGAATGAATTTTAGGTAAGTTAAATTCTCTTCTGTGCCGATCTTTACTATTTTACTTTTGTTCCACCTCCCGATGCATCGGATGGTCTGAATGCGATCAGAGAGGCGATCAGAGTTTAACCCATATATTTATGATGACGATGTTATAATGTACAATTGGGATTTTCGATGTTTGACATTGTTTGTGGTTGTTGTTGTGCTGGTTCTGATGGTAATTAGAAGAATGATTAAAATACTTAGAAGCATTTGCGGTGGACAATTCCTGGGCCGGATTCGTCGTATTCTTCCTTTGAGATCCACATCTGTTGGAAAGTGGAGAGGGAAGCAAGGATGGAACCACCGATCCATACGGAGTATTTACGTTCTGGTGGGGCAATGATTTTGATTTTGATGGTTGATGGGGCAAGGGCTGTGATTTCCTTTTGCATACGATCAGCAATACCTGGGTACATTGTGGTGCCACCAGACATGACTGTGTTAGCGTACAAGTCCTTACGGATATCAACGTCGCACTTCATGATGGAGTTGTAGACTGTTTCATGAATACCGCACGATTCCATACCCAAGAAGGATGGTTGGAAGAGGGCTTCTGGGCAACGGAAACGTTCATTACCGATGGTGATGACTTGACCGTCAGGAAGTTCGTAGCTCTTTTCCAATGAGGTGGAAGCAGCAGCTGTGGCCATTTCTTGTTCGAAGTCAAGAGCGACATAGCAAAGTTTTTCCTTGATGTCACGAACGATTTCACGTTCAGCTGTGGTGGTGAATGAGTAACCACGTTCGGTGAGGATCTTCATCAAGTAGTCGGTCAAATCGCGACCAGCCAAATCCAAACGGAGGATGGCATGGGGAAGGGCGTAACCTTCATAGATTGGTACGGTGTGAGAGACACCATCACCAGAGTCCAATACAATACCAGTGGTACGACCGGAAGCGTACAAGGAAAGTACGGCTTGGATAGCAACATACATGGCTGGTGAGTTGAAGGTTTCAAACATGATTTGTGTCATCTTCTCTCTGTTGGCTTTTGGGTTCAATGGGGCTTCGGTCAAAAGAACTGGGTGTTCTTCTGGGGCTACACGAAGTTCATTGTAGAAAGTATGATGCCAGATTTTTTCCATATCGTCCCAATTTGTGATGATACCATGTTCGATTGGGTATTTCAATGTA
>TR11292|c2_g5
AGTTACGGGGGGTGCAAAGACAACAACTGTAATATACACATAAATCATGGAAGGAGAAGACGTTCAAGCTTTGGTCATCGACAATGGCTCTGGCATGTGTAAGGCTGGATTTGCCGGAGACGATGCTCCCCGCGCTGTGTTCCCCTCCATCGTCGGACGCCCCCGCCACACTGGTGTGATGGTCGGTATGGGACAGAAGGACTCCTACGTCGGAGATGAGGCCCAGTCCAAGCGTGGTATCTTGACCCTCAAGTACCCCATTGAGCACGGAATCGTGACCAACTGGGACGACATGGAGAAGATCTGGCACCACACCTTCTACAATGAGCTCCGCGTTGCCCCCGAGGAGCACCCCGTCTTGTTGACTGAGGCCCCCCTCAACCCCAAGGCTAACCGCGAGAAGATGACCCAGATCATGTTCGAGACCTTCAACACCCCCGCCATGTACGTTGCCATCCAGGCCGTGCTGTCCCTCTACGCTTCCGGCCGTACCACCGGTATCGTCATGGACTCTGGTGACGGTGTGACTCACTGTGTGCCCATCTACGAGGGTTACGCCCTTCCCCACGCCATCCTCCGTTTGGACTTGGCTGGCCGTGATCTGACTGATTACCTCATGAAGATCTTGACCGAGCGTGGTTATTCCTTCACCACCACTGCCGAGCGTGAGATCGTTCGTGACATCAAGGAGAAGCTGTGCTACGTTGCCCTTGACTTCGAGCAGGAGATGC
>TR11292|c2_g7
AATACCCCAGCTATGTACGTTGCTATTCAGGCTGTACTCTCACTGTATGCCAGTGGTCGTACCACCGGTATCGTGTTGGACTCCGGTGATGGTGTCAGCCACACAGTCCCAATTTATGAAGGGTATGCCCTTCCACATGCCATTCTCCGTCTCGACTTGGCAGGTCGTGACCTCACTGAGAGTCTGATGAAAATCCTCACAGAGCGTGGTTACTCATTCACCACCTCAGCTGAGCGGGAAATTGTCAGGGACGTGAAAGAAAAACTCTCTTACATAGCCTTAGACTATGAGCAGGAACTAGAGACTTCAAAGACCAGCTCTTCTGTTGAGAAGAGTTATGAGCTCCCAGATGGGCAGGTGATCACCATTGGTGCCGAGCGTTTCCGGTGTCCTGAGGTCCTTTTCCAACCTTCAATGATTGGAATGGAAGCTGCTGGAATCCACGAGACTACATACAACTCTATCATGAAGTGTGATGTGGATATCAGAAAAGACCTTTACGGAAACATCGTCCTCAGTGGTGGATCTACCATGTTCCCGGGTATTGCTGATAGAATGAGCAAAGAAATTACTGCGTTGGCTCCTAGCAGCATGAAGATTAAGGTGGTAGCTCCACCAGAGAGGAAATACAGTGTCTGGATTGGAGGCTCTATCTTGGCTTCCCTCAGCACCTTCCAGCAGATGTGGATTGCCAAGACGGAGTATGACGAATCTGGTCCTTCTATTGTCCACAGAAAGTGCTTCTAATTTTTCCAAGATTGTGACAATGTTTGTGAAAGGAAAATACTTCTTATTTCCTACTGTATTTTCGATATTTTTGTTCTCAT
>TR11297|c0_g1
TTCAAATGAGTAAATAAATAAATAATTAGTGACCGACTCCAATTTCCACTCCGAAAACACTGCAAGATCTATTCTTAATAATTAACACAGTAATACTCTTATATCATGTTTTGTACTATTACCAATTACTTCATCACCATAATTTCCAACAATGTCTCTTAAAACTTTTCTCCTTCTCTTCATCCTCCTAATATTCTTCGGCGCAGTTCACGGCCGCCGCTTCATCACGGAGTCCGACTCCGGCGAACTAATATCCGATGGAGTTCACAACAGTGAGATCGGCCGGAACTCAGAGATTCTCCGGCTGGACCCGAATTTCGCCGGTGATGGAGAGGAGAGTTGTGAACAGAGTTATGGATTTTTGCCTTGTACTAAAACTGCTCTTGGAAATGTATTTCTCATTTTGGTTTATGGTTATCTGATGTTCCTTGCTGCTACGTATCTGTCTTCGGGGAGTGAACTGTTGCTTGAGATTTTAGGGCCAGGGATTATTGGTGGACTCTTTCTTCCTGTGCTTGGTGCTCTTCCTGATGCTATGCTTATTCTCGTCTCGGGGATATCTGGAAGTACTGCAGCTGCTCAGAGCCAGGTCTCTGTAGGAATAGGCTTGTTAGCTGGGTCGACAGTGATGCTTCTTACTGCGATATGGGGAATCTGTTGCATTGTTGGCAAGTGTGATATAGAAAATTCTACTGCTGTGGACTTGAAAGACACTAAAAGGCTCAGTTTGACTGGTTCCGGTGTTACTACTGATATTTGGACAAGCTATGCTGCAATGATCATGGCCGGATCTGTTCTTCCGTTTATTGTTGTGCAGTTACCACAGCTCTTCCATTCAACTTCAGGAAGACATTTAGCTGTCTTGATTGCTCTTATCATATCATTGTCGCTGCTCGTCTCTTATTGTCTTTATCAGGTCTTTCAGCCTTGGATACAAACTCGACGACTTGCTTATGTAAAACATAAGCATGTCATATCAGGAATATTGAAACATTTAAAAAAGCATGCGTTGGGGAAGCTTTTCACAGACCATGGAACGCCGAATAGAGAAGTTTTAGAAAAGCTGTTCAATGCAATTGATGAAAATGGTGATAGACATCTTTCCCATTCTGAATTAAGAGCTCTGGTCGTAGGAATCCGTCTTGAGGAGATAAACTTAGAAGAAGATGATGCAATAGTGAAGGTACTGAAGGACTTTGATACGTCTTGTGATGATCATGTTGATTTGCAAGAATTTATCGTTGGAGTTGAAAAATGGCTTTATGAAGCCAGGAGTTCTAATGGTACTTCTGCTGAGGCTGGTGCTAATACATTCAAATATATTGATGATTTTCACGAGGAAACAAGGAGGGAGCACAGTCTCTTGGGGGAGGATCAAAGTGATGAAATTGTTGAGGGTGTCGAGAATCCTCGAAAAGTTGCTATAAAGGCCGGGTTACTGTTGTTGCTGGGCACTGTTATTGCTGCTGTTTTTGCTGATCCTCTGGTGGATGCTGTTAATAATTTCTCCAGTGCCACTAGTATTCCATCTTTCTTCATCTCGTTCATTGCGCTGCCTTTTGCAACAAACTCCAGCGAGGCAGTGTCAGCTATAATTTTTGCTAGCAGGAAAAAGAAGAGATCCGCGTCATTAACATTTTCTGAGTTATATGGAGCTGTGACTATGAATAATCTCCTTTGTTTGTCGGTCTTTCTGGCTATTGTTTATGCGCGAGGATTGACATGGAACTTCTCATCTGAAGTGCTTGTTATTCTAATTGTTTGCGTTGTTATGGGGGTCCTAGGGAGCATCCGCACCACCTTTCCCCTTTGGACTTGTTTGATAGCTTTTACACTTTATCCATTCTCCCTTGTACTTGTGTATGTTCTTGACTACGTATTTGGTTGGTCGTAGTTCAGAAATATGGAACAAAAACTTTATATGGTTGGTCCTAGATCAGAGTTGGTGTGTATATTTTGAGCAGCAGTGCACATCGGTCGTCTTGAATGTGTCCAAAAACTTCTTGATTGTAAATCTCAATTGCTCTTCTTGCCAGAGCTGAGAAACCTTGTTTTATGTGTAATGAAATTCCAAATGCTATGTTTATTGTGTATCGAGTTTTTAGTTTTCCAGATCTGCATACATGCCAATGCCATTGATGTTGAGCTGATTACTGTTGCATTCTCGGTCTTGTCCCCCCTCTCTCTCT
>TR11297|c0_g2
TTGCAACAAACTCCAGCGAGGCAGTGTCAGCTATAATTTTTGCTAGCAGGAAAAAGAAGAGATCCGCGTCATTAACATTTTCTGAGGTCTGTTTTTCTTACTTGACTTCCGCCCGTTTAGTATGAGAATTTAATGGATTTTCCCCTCCAATACTTGCATTAGTTAGTAAATATTAACGATCATTCTTTTAATAATCATTGACAATTCAGATTTGAACTGAAGATTTAACTTGTAAATCCTTTGTCTTTCACAACTTTAACTGTACCAGCACTTCACTAGCATTGGCATATAGAAGTTCGCAAACAGATTATGGTCTGTTGAAGCAAATAAAGAGACCTCATTTATCACAAAAAAGGCAAAAAGAGTATAATAGTAAATAAAGAGTAATCTCAACTAGAGATTCTAAGCTTTCAGCCATTACACTGGAAAATTTCTGGCAGGACTTGATATTACACAAGTTTCATGCAATAATCACTCTCCTAATTTCTTAATCATCAATTTTATTATTACCTGTTATTTCCTTTGCTTCAATTACCGACTTACAATATTATTTGTTTATGCTACTGTTCTTCTCCTTTTGTTTTTAGCATGTCTTCTTCTCTACTGTGTTTCCTTTCAATACTTGCTTTTGATATGCTTTACTTGAGCTGAGGGTCTATCGCAAGCAACCTCTTCATGTTCACAAGGTACGGGTTAGGATTGTCGACACCACCCTGGAAGTACATTGGGATATCCTTGTTTTTCTACATTGGGATATCCTTGTTTTTCTACATTGGGATATCCTTGTTTTT
>TR11506|c0_g1
CGACAAGCTCGAGTAGTGATGAGGTGCAAGATCCAGAAGTTTCCGATTCAGAGAGCGGTGTTGTTGGTTGCAATTATTATGAAGAAAAAAGTAGTACGACGTCTGGTTTGATGAGAATTGATGAAGGTGATAAGATACATGGAATTATCAGCAATAAGTTCCTATCAGGTTTGGGTTGTTTTGGAACATCAACGCAAATTACGGCGATTCATAAGGAAACTTGTGCTAGTTTCACCAAGCAAGCGAAGCTTCAATCGTTTCTAATTCATTCTAAAGCCGTGGAGAAGAAGTGTGGAGGAAACGCTAATGTGAAGTACGCTTGGTTTGGAGCTTCGAAAGATGAAATTAACAACATATTTTCGTATGGATTTTCTTGTCCATCAAACAATGGAGCTTATTCTCAAGCCATATGTCTCTCTCCGGATTATAATTCTCTCGATTGTCTGCAAACAGCTGTTGCTGATAAGAATGGGATAAGGCATCTATTGCTTTGTCGTGTGATATTGGGAAAAAGTGAAGTTGTTCATCCTGGAACAGGACAGTGTTATCCGAGTTCTGAGGAGTATGATACAGGAGTTGATAATTTACTTTCTCCTAGAAAGTATATCGTGTGGAGTACTCACATGAATAGTTACGTTTTCCCTGAATTAATGGTCAGTTTCAGAGTCACCTCACATGCCAAAGTCTCTCAAAGAAATGGAGTTCCTATGGAGAATCCAAAGTCACCTTGGATTACATTTCCTGCACTGATTTCAGCTCTATCGAAATTCTTGCCGCCTCAGACGGTCAAATTGATTACGAAGTGTCATAATGATCATAAGGGGAGGAAGATCACAAGGCGAGACTTGATTCAGCAAGTGAGGAAACTAGCAGGAGATGAGTTGTTAACTGCAATCATCAAGTCCTGCAAGAACAAGCACAGCAGAGGATCAACTGGAAACTCATTCAGCACAAGCTCAATTAACTTTGAACAACGAGATGGAAGATGCTGTGCTTGCCAGAAGAGTTGTTGAATATTTTTCTTGACGCGAGAGTACATGGACGGAAGCCAGAGAGAATGAAACCAACGTTATCGACATCCACTAACCAAAGCTAAAACGTGACGCAAAGGACGGACATTGTACCAATTAGTCTTTGAAGTTCAGCTCAATTTCCCCCTCTAACCTGTATTTCTTCACACGCTTTTTTTTTTCTTTTGGGTTCATAACCCCAAAAGTTGTGTTAGAGTAGCAGTGTATCCAAACGTAATAGATAGTTGTAGTAGTTTCTCTAATCAATTCTTGTTGATGAAAGAGTAAAACAACAAATTGATCGATGATCCCATTATGTTAGAATATCTACGTTGGCTCATTATGTTAATACTCACGAGGAAGAAAAAACGAGCAACTTATGCTTTAGAAAACCAGGAATAATGTATACATCAGCACACTTTGAGTTATATTTCAGTTGGTATGTATTTATGATTTTTCCTTTGTAACTAGTGATGGT
>TR11557|c0_g1
GTCCGAGTTCGCAATGGGTCTTCAGTGAGGAATTGGAGTCTGCATATGATGATGTCTCACTCTTTCTAGATAATCAATTCATATAATATAGTGTACATATTATTCTTTGTTGAAATATTTTTATCAGTTTTCTGTTGTAGATTCAACCAAAACGTTGATCAACTTATTTTGCTCCTGTGTAAGAGTCATTGGTCTATGTGTAGCAGCTTTTATCAATCCTAACTTTGACCATAAAACTTGTAGTGCAATCTTACATGATAAAGGAAGCTTATATACATCAGCTTCTCTTGAACTTTAACACCAAGAAGGGCCAAAATTAAAAAGGAGAAAAAGGGGAAAAGAGATTACTCAAATGATAAGTAACAAATACATAAACTTGGAAAGAACAATCGTTCTTTATCGAGCTGAAGTCCTCAATGCTTGTTGGCTAATATTTTCACACACTCAAATCTGGGCCCTTTTTCGGCAAATTTGGTTTTGGAATAAAGATTCAGATAATCTTGAAAGCAGAGGTGAGAGGGATACAATAGCTTCGGTGCTGGAGAAATGATGGCCTCACCAGCCGGGTTGTAAAAGGTGGCAATGGAAAGTCTATTCCCGCTCTTTTCAGCCATCACTCTGTGCTGAATACTCTTATACATCCCGTTGCTCAAAATTTCGATTTGATCACCGATGTTTACAAAAAGTCTGTTGTTCTTGGAAGGCGGGATGTTTACCCAGTGCCCGTCTTTGAAGAATTCCAGACCAGGAACTTGTTCGTCTTGGAGTAAGAGAATGATACCACCAGCATCTGTGTGCTCGCGCAATCCCCTGACCAGATCTGGGCGAGGACATTGAGGATATACTGCCACTTTTGTTCCAACTGAAGGACCGTTACTCCCTGAAAATGCTTCTTTGATGTAAGTCTTCTCTAGACCAAGGTTCTCACACATTAGTTCTGAAAGATTTTCTGCAAGTTTGATCAGCTGATCAATGTAGTTCTCTACTGCGTTGCAAAGTTCCTTTGAGAGACCTTGAATCTCATAGATATTGGAACTTGGACGGTGCCAAACAAAGAATGTGCTTTCCCAGTCGCCGTTGCTGATGTTTCCGTCCTTCTCTAAGCTCGTCGATAGATCTGATTCATAGAACTGTTTCTTCATGTTGGCTTCATAGTGCTGATTCACCAGCTGCTTCACATTATCCATCAAGTCAATATCAATTCCATGGTTCTCAATCATAAAGAAGCCCCATTTCTCGCAAGCCTGATGGAGAAGTGCCATGGTTGCACTTCTCTCCTCACTCTCAAGCTTACTGAAGTCGATCACCGGAATCTCCATCTTCTTCGTCGTCTTCTTCTTTGTTTTTTCTAGTTCAAGTATCCCGTAACTAGGCCGTA
>TR11559|c0_g1
GCTGAGGGGACCGCAATACAGGATCTTTTTCATCCAGACCGCGTTCTAATTGGAGGAAGAGACACCCCTGATGGGCAAAAGGCAATCCAGGCCCTCAAACAAGTTTATGCTCATTGGGTGCCCGAAGACAAAATCATCTGCACCAATCTCTGGTCAGCTGAGCTCTCAAAGCTGGCTGCCAATGCCTTCTTGGCTCAGAGGATTTCGTCTGTTAATGCTATGTCAGCCCTTTGTGAAGCTACTGGGGCTGATGTTACACAGGTGTCCAATGCTGTTGGTAAAGACACCCGTATTGGACCCAAATTCCTTAATGCCAGTGTTGGTTTTGGCGGTTCTTGTTTCCAGAAGGATATCCTCAACTTGGTTTACATATGTGAATGCAATGGCCTCAAAGAAGTTGCCAATTACTGGAAGCAAGTGATCAAGGTGAACGACTATCAAAAGAGTCGCTTTGTTAACCGAATAGTCTCCTCAATGTTCAACACAGTTTCTGGAAAGAAGATTGCCATTCTTGGATTTGCCTTCAAAAAAGACACAGGGGACACTAGGGAAACTCCTGCTATTGATGTCTGCCACGGCTTGTTGGGAGACAATGCTCACTTAAGCGTATATGATCCACAGGTCACGCAGGAACAAATACAAAGGGATCTTTCAATGACAAAGTTCGCGTGGGACCATCCAACTCACCTCCAGCCAGTGAATCCTTGTGGAGTGAAGCAAGTTAACGTGGTGTCGGATGCTTACGAGGCAACTAAAGATGCCCATGGTCTCTGCATTCTGACCGAGTGGGATGAGTTCAAAACGCTTGATTTCAAGAGGATTTTTGATAACATGCAAAAGCCTGCATTTGTGTTTGATGGGAGGAACGTTGTCGATGCAGAGAAGCTCAGAGAAATTGGTTTCATCGTCTACTCCATCGGGAAACCTTTGGATGCATGGCTCAAGGATATGCCAGCTATGGCATAAGAAACTTCAGGTTCCCAAAGCACTAGAAATGAGAGGAAGATGCAATTCTTTCAATTATTCTTTTTCCAGTCACCCCATATGCTACTTACTACTTCCTATTATCATGGTTAAAAATATATATCTCTTGATTTATTCTCTTTCATTATAAATTGTTTGTTTCCCCAGCTCATAATATAATCACCCTATAGTACAATAATGAAAATCACATGTTTTGGATTTTAAAAAAAAAGGAAA
>TR11573|c0_g1
ATTCATGTGGTTTCATATTTCAACTCATAAATTTACTATAGATTTTGAAAGATTGATCTATAAGACAATAATAAGTTTATCATAAGTAACCTTACTTGGATATGGAGAAAAAAAGAAAAAAGGAAAATCTTAAAACAACATATGGACCATATTATAGGAAACAAAAAAAAAATTACATCCTCTTTAAGTATAGAATCACATATGTTGGAGCAATTCTAGCAACTCAAAAAAATGTCTAGAATTGTCTACAAAAAAAAAATGGACCACTTAAGTTTTACAACTCAATTAAGTTCACTTAAATCCTACTTAATAATAATAATTAGTAGGCTATTATTATCTTAACCTTTTTTTCCTAATTTTATACTTAGACACCCCCATTGTGAATAATATTGTAGTGTAACATTTTATTTTTCTCCTTCAAAAATTCCAAAGAAATGATGATCCTTGTGATTGAAATCCATCATTATAGTCCAAATAATTTTCTTCTAGTGGTGATGGTAGTGGTGGTACGAAATAATCACTAGATAAATCATCAAACCCTGGGAAAATACCGAAATTGGACATATCATTAGACGAAAACATGTCCATAAATCCGTTATTATCGAAGGTCATTTCCGTCTTTTCACTTGTCATTCTATCCGAAACCGAAACCGAAGGCGATTCGACCCTACACATTTCGGTAAATCCACTGTCCAAGGTCATTTCCGTCTTTTCACCCGAAATCGAAACCGATGGGGATTCGGGTTCGGCCCGAAACGTATCTGAAGAGGACGATGAACGATCCGAGCTCTCCCTCAGCCCGGCCCGAAACTCCAAATTTGGGCCCTCGATCGGCCCGGCCCGAAACTCAGGCTCAGAATTGGCAAACCGAGCCGCTGCCACCTGAATCTCCGACGGCGTCATAGACCGTCCGTTAAGAATCTCCGGCGGATTTTCCGGGAAGTTAAAATTTGCAGTTTTACCCCTCAAGCAATAAAGAGCTGCATCAAAAGCCCTTGCAGCTTTTTCAGGTGTATCATATGAACCCAACCAAATCCTTTCTCTACTATTAGGTAGCCTAACTTCCGATACCCATTTCCCCCATTTCCTCTTCCTTACTCCCCTATACAACGACGACGACGATGATGAATCTTTAACACTGGGTTTCACCATCTCTTTCTTTTTTTTTTTTTTTTATAAATTTTTTTTTTTTTTTTTTGTTTAAAA
>TR11574|c0_g1
ATCTCAGCCGTCCATCTCTTTCTGGGATCCTTCACGAAGCATTTTCCCAGAAAATCTTTACCTTCTTCTGATAATAACTTAACGGGAAATTCAGGCAACTCATCCCCAACTCCAATTTTCATTAACAGTTGGGTTAAGTCTGAGTATCCCCAAACTGGAACTCCGGCTGCCATCTCAGCAATTACGCACCCAAGCGCCCAGATATCGGTAGGAGTGTCCTGTTCGCCGGCGGTAACCATTTCCGGCGACATGTACAGTGGAGTACCCCTTAATTCACATCGCAAGTTTTCGTCTTTTATTGATTGGGCCCTCTTTGCCAACCCAAAATCAGCAATTTTGACTTGGCCATCTTCGCCAAGTAGAATGTTCTGAGGTTTTATATCACAGTGGACATAGCCACACTTGTGGATATATTGTAGCCCTCTCAATAACGCCTTGGTGTATTTCCTGATTTCAGTCTCCGGCAACTTACGATCACCGGAATTCTTGAGCTTTTCCGACAGAGCACCTCCAGGGGCATACTCCAATAAGACATTGTACAGCTTTTCGCCGTTTTCGTAGGTATAGCTGTCACCAAGACAATTGATGATTTGTGGACAGCCCTTAATCTCATCCAAAATCAGCTTCTCGTTCATCAGTGTAGCTGAGCGAGAAGCTAAAGAAGATTTGACCACCATAACTTGATTGCTCTGTTTTCTGGGTACTGCAATACTGACTTTACCAAAGCTTCCATGCCCTATTGCTTCACCTCTTACCCAATCCATGGCTGTTTTTGTATTTGAAAATGGAAGTTTCTTGAGCTGATTTATTTTTTTTGGGTAATTTAGGCTTTCTGTTATAGAAGGGAAGTAGATATCTGTAATTCACATCCCCCGTAACTAGGCCG
>TR11574|c1_g1
TTGTGTGTGTTTTTAACTCAACGAGAAAACAACATTGATTGAAGATCAATAGGAGGGAGTAATAACAAATTAGTAACAAATAAAGTACTCTTTAACTGTACATTTAGGTGAATCCCAATTCCTCGTCATCAATTAGAAAATCTGTATCTGTTCTCTATGTACCAACAAAATTGAACGAATAGGCCTAGCCTAATCACTAAATTGGGTAGCAAAAATCTTCAAAGAAATCTGAATCTAAGGCTCATCTAGTACTAATTAATTTTGACAATAATATTGACATCATCTAACGCTGACCCAGCTATCATCAGTAGACCATTCACATTCAGGTCTACCCACTAATCCCCGCAGCCTCTCCGCTGGCTCTGTGGACCATGATCCGTTGCTCAAGTTCATCAATTCTTGAAACGCTGGCAAGGGTAGAGATGTAATTGAACATGTTACTGAGGATTCATCAGATACCCAATCTGGGAAATCAAATGGGCACCTAGGAGATATTGAAGGGGTGCCACTGTTGCATCTTTCGTGATTCAATGTAACAGTGTCATCTTGATCAGCAACAAAGGGATGTTTTAGAAGCATCTCAGCCGTCCATCTCTTTCTTGGGTCCTTCACTAAGCACTTCTCCAGAAAATCTTTTGCTTCTTCTGATAATAATAACTTCCCGGGAATTGCAGGCAATTGATCACCAGTACCAATTGTCATCAATAGCCGCGTTATATCTGAACATCTCCACACTGGATTACCTGTTGACATCTCTGACACTACGCAGCCAAGTGCCCAGATATCGGCGGGAGTGTCCTGTTCACCGGCGGTAACCATCTCCGGCGACATGTACAATGGAGTTCCCCTCAATTCACATCGCAAATTGCAGTCTTTATTCGATTTAGCTCTCTTCGCCAACCCAAAATCGGCAATTTTGACTTGCCCATCTTCGCCAAGAAGAATATTCTGAGGCTTAATATCGCAATGAACATAGCCACACTTGTGTATATAGTGCAGCCCTTTCAATAAGGCCTTAGTATATTTCCTGATTTCGAACTCCGGCAATGTACGATCACCGGTATTCTTGATTTTTTCCGACAGAGCACCCCCTGAAGCATACTCCAACAATACATTGTATAATTTTTCGCCTTTTTCGTATGTATAGCTGTCACCGAAAGAGCGAATGATGTGAGGGCAACCGTTAAGCTCATCTAAGATTAGTTTCTCGTTAAGCAGTGTAGCAGAGCAGGAAGCTAGAGAAGACTTGACCACCATTGACGGAAGAAGAAGATGAGTGTTGTGAAATCTGGGTAATGCAAAATTGACTTTGCCAAAGCTACCATGGCCTACTGATTCACCACGAATCCAATCCATGGCGGAAGATTCTTAGAGTTGAGATTTTTGGGTATTTTAGGTTTTCTGTTAGAAGAGAAACAGAGGAACGCGCAATTAACCGCCCCCGTAACTAGGCCGCGCTGATACCACTGCT
>TR12052|c0_g1
AGTTACGGGGGGTAACAGCATCAGTGAACCAAGCAGTCTTAAATCAACACATACCAATCCAGATCAAGGATCCACAACAGCAAACAATTCACGATGAAGTACAATACCCTTGCTATTCTTCTTTTTTGCGGCCTGGCTTCTGCCCAGACTCTTAACATTCCCACACGAGTTGGGGATGTTGTTGCCCTTTCTCAGCCTTCCGTCATCAGCGGTTCGGTCGATCTTGGAAACCGCGAGTTTGACCGTGGTGTTGCCTGCAAGAGCGGCGAGAACGGCGACAAGGATGCAGTTTTCATTCTCAAGAACGGCGCCAGCTTGTCCAACGTCATTATTGGCGCTCGTCAGCTCGAGGGTGTTCACTGCGAGGGTGCGTGCACCCTGAAAAACGTGTGGTTCCGTGATGTCTGCGAGGATGCCATCTCGGCCCTCGGGACCGGCGATGTCCTCATTCAGGGTGGTGGAGCCCAAAACGCCGATGATAAGGTCGTCCAGCACAATGGCCGTGGAACTGTCACTATCCGCGACTATACTGTTGTCAATGTCGGCAAACTCTACCGCAGCTGTGGCGACTGTACCAACAATGGTGGTCCTCGTCACGTTGTTGTGTCCAATGTCCGCGCCAACACGCTCAAGTCTGACCTCACCGGCATCAACTCCAACTACGGCGACACTGCTACCATCAGCAACTCTTGCGGTGTTACTAAGAAGGTTTGCCAGGAATACAAGGGTGTTAAGAAGGGAGACGGTGATAGTGAAAAGGTCAGCACTACTGCTAACTGTCTGGGAGGTCAAGGAAAGCTTTCCAAGCTGCCTACCTGTTAAGTGGAGTCGCTTGTGACACCTGAGTTGGACTTTGCTCATGGAATGGGCTGAGACTGTTAGAAAAACACAGGAAATCCAAGTTAAAATCTGGGGTTGGAGTAGTATTCGAACGGTTTCTAGTCAAACTAAAAAGCCTGAAGGAGTGCCAATATCTCGCACGTAACTAGAAACCACAATATAACTTGAACTTGTCTGA
>TR12165|c0_g1
GTTAAAACTTAGTCATTTATCTGTTATAATTAATAAAATTCAGCCACTTAAATATAACCAAAAAAATAATAATTTACCATGCTACTGCTATAGTAAATAATGTTTCAATCATTTCTTAAAACTAATTTTTTTCTTTCACAAAACTATCAAAGATAAGTAATAACGAAAAATTAAACTATACAACTTCAGACTAACAAGATCATTGGACTCTCTATTATGTTCGATTTACAAAATATTTTGCGTTTAAATTAATTTTTAGCTGACCAATAGTTGATGGCCACTTGTCAATTGTTCAATTTCCACTTTCACCTCACATTTCTCAGCTGAAACACCGGTTTTTCTTCTCCGTTTCACTGAACCGTTTTCCGGCGAACTAACAGGTTCCGGCGATACTCGTCTTTTCGCCGTAACTCGAACCGGTTCCGGTTCATTCAAACCAATTCGGTTCGGAAAATTCAGATGAGCCTTTGTACCTCTCATTCTATAAGCCGCTTTATCATAAGCTAAAGCAGCTTCTTCAGCAGTACTATAAGTCCCAAGCCAAACCCTAGCTCCATTCTTCGCCGGATCCCTAATCTCCGCTGCAAATTTTCCCCACGGCCGCTGTCTAACGCCTCTGTAATGCCTTCCCTTCGTCGCCGGAGCCGCCGTTGTTGTCTCCGTCGGCGAATCCATAAATTCCGGCGTAATTTGCTCCGGCATCTCCGATTTTACTTCGCCGGCGGTGAAATTGAACGGCGACCAACCGGCGTTAAGAGCGTCTTTTAAGAGATAGTAAATTACAATGTCTTGGGAGTCGTCGACTTTGAGGGGTAAGGCGCCCCATGTTTCAGTTAAACATGGAGTTAAACGACTGAAACTTGAATTCCGGCGATACGCCGGTAGTTCTGCCGCAGACTTCGTCGTCGGTAACTCGGTTGATATAGGTTGATCCATTTTGCTTAAAAATTTAATTTTTTGGTGTTTGATTTGTATTAGAGAAAGAAGGGGGTTTGAGTTTATCTTTTTTCCCCCGAACT
>TR12167|c0_g1
TGTACTAGTATTGCCATAAAAGTCAAGAGGAAGAGGAGCTGTTTTAGTCAGTCCCAAAAAGCTCGATCTAGCCGAGAAACCCCAGAATTGTTCTCTCGGACTTTTAGTTTCAATTGGTTTTGTTTGCTTTGCTATTTGCTGAGTTGTTACGTCGCATTATTCAATAGAGAGTGTTCGGGAGAAACAGTGCCAGTTTCCAAAGAGATTTCTCCCAAAGGAAAAAGAGGCTTGAGAACACTTCTCGATCAGCAAGAAGACAGTTTCCCCTGATGTTACCTTACCATATACAAAACCCTTCTCTGGACCCAAGGCTATCGGAGAAGATAAAGAATTGATACAAAAAAGTAAAGGAAGAAGGAAGAACATGCCAAGAGCCCAAGAAAGAGCAAAAAGAAAAGCTGTATTTTGAAGAAAAATAAAAAGAGACTTTATTTACAAAAACCAAAAAAATTACAAATTAAAAGACCAAAACCAAAAATAAATTAACCACCCCCGCCAACAAAAACAAGAACCTAATAATATTTGCCAAGAGATCTTTGGCCCCAGTACCATACTTGAAAGGGGGTTTCAAGGAAGAATTTTGCAAGGATCTCGCCACTTGTCGTTCCGATGTTACTTTTACGAAAAGTATGAACACAAGATTTATATACAGTTGTTTGAGTCCCCTTAGTTATTATTTGCTCGTTAGTATGCCATGCATTTCACTATACCATACAAATCTATATACTATTGCACGAAAATTAAACCAAAACAAAAAAACTTGACGAAAAATAAA
>TR12237|c0_g1
TTTTTTTTATCAAATAATGTTTGATACTTACTATATTAAGAACTTGACCCCCCAATACAGAATGTGAAGGGAAAAGATTATATTACACTGAACTTATATCATTTTACAACTAATACAAGGTTCTCTTAAAGCACAGCTCTAGGAACCAAAACAGAAGGAAATGCCTATATACCTACTAATAACATATATAGATTTTAGACAGGGAGGGACTACTTAAAAGACTTGTACAACAATTAAAAATATGCCTCGGTCCCAAACAAGTTGAGATCGGGTATACAAATGAGGTTAAATTAGCAAGATGGAGAAGGCAATACCGAGAAAGAATGTAGGGAGTATTAGTAGGTATAGTCGAGGTACGTATAAGCTGGCTCGAATACCAGGCACTTTGTAAAAAGAGTTTTAGTGAGAAGGAACATTAGAGCAAAGCTCAATGGACCCATAATCCAACAATTCTTCAATCATTTGTTCAATGTGATCATCTTCAAGTGGCTTGACAAATTGTGGTATTATGCCCTCCACTTGATCACCTTCAACTTTCCTAATTACTCCCAAGTTGTTTGGAGCCTCCTCATGATGTTGTGTCAATAGTACTGATGATGGATGATTTGGGACCAACATCATTTGTTGTTTCATTTCATAGGCATACACATGACTTTCTTGAATATTATTAGGTAGTGCACTACTACTCTTTGCTGTTTTTGCTTCTTGTGGTGATGAGTTGGTGGTTTTGGTGGTCATTTGAAGTGAAGCCATGTAGCATTTGTGCAACTTGGCTGTCAAAGTAGTTGAGAGGATCTTAGAGGAAGATGTCTGTGGCATGTTTGGGTTGTATGTGAAATTGGTTCTAGCCCTTGGACCACACATGAGCCTTGCTGCTTCATCATATGCTCTTGCTGCATCTTCTGCTGTCTCAAATGTCCCTAACCAAATTCTTGTCTTCAGTAAAGGATGACGAATTTCGGAGACCCAAGAACCCCAATGTCTCTGTCGAACTCCTCTGTATCTTTGGTGTGCTCTAGCCATAATATTCAGAAAAAAAAAAAAGTGTTTGTTGAAATGGCTAATGAGGTAGAAAAAATATTGGGTTGAGGAAGTATAGAGTGTGAAGATAT
>TR12239|c0_g1
GACATGATGAACTACCTGCAGGTTCTTTTGGCTGATTTTTAAGTTGATTTCTTTGATTTACGTTTCATGTTATATGCTATGGAGTTCTTTGTGTGCTCTAAGAAAATAGCTCGTAGATTTGTTCTTTGGTTAGGAGCTGTATGATCCATGAAAGCGAAATGATCTGGTCCGTTGACCTATATTTGTGCTCAGTTTCCTTCCAGTGGAAACTCACTCCTTTTCCATCGAAAGTGGGGAGACCCCGGATTTGATCTTTCTTGGAGGATTCAAAACTAAAACAATTGATTATTAGAATAAGAAAGGGCGGCCCGGTGCACGAAGTTTCCCATGTTCACAGGTTGGGAGGGACCGTGCCCCAAGGGAACAAGGGAATATAAAATAATTCTTGATGAAATAGAGAAGATATTCATTTGACGCACAGACCACTCAGTTCAAAAAGATCTGCCAATGTGGTGACTCACTGTCCACCATCAATAAGCATCCTATTCACTGTTGCTCACTATGGTGTGGTCACTAAGCTATCCTCCTTTTTCAGAGTTTGTATGCTTGAAAGGCATTGGTTCTCTTAACTTTCTAAAAAAAAACTCCCGTTTTATTTCAGCGATTTCTATTCCTCCACTAAAAATAACAGTAAATTCATCACTTCACTCGGAAAGCTCCCAACTTACACTTTTATGCACCATTCGGTGGTCTTCACCTACCAGCTAGTAGGGCATACATAATATGCTTAGCGTCAAATTGCACTCTTCTCTTGTAGTTCTTTTCTGACAAATAATGTAGTTCTTCTGAATCTTATTCAACATTCGTCGTCATGAAATCCCACAAAATGATAATCAACACTATAAAAACAAAACATTGTGTTTTGTGCTATTGTGCTTTCTCAATTGATAATACCTCTTGTATTATGGTGCTTTCCTATTATCAAGGTAATTACACTTTTCTTTATAATCAAGAAATTCCCGAGGGAACGATCCACCATTAGAAACTCGGAGGTAAATGTACCCACCCTTCTACTATTCGTCACTTAAATACCAGGGGTTTGTCTACCGCAAACCTGTGTTGTGCGGCCAACCACACATCAGTTGTTGAGCCCCCTCCCTCAACGGATAAAAGGAATAGTGTAATCTAAGTTGGAGGAAAGGAGTGAGATGATTCAATAGAGGAATCTGGAACCAACGGGAATTATGTGCAAGGAGACTCATGATGGTTATATTTACTTTGCTTGTTTAGAAGTTATCTGATCTCTGTAGACTAGGCGCTAAGTTTTTCATCTAATTACTGGTCTTCTACCATTTTAGCACCATCTCAGTGCAAAAACTAATCAAGGCCTTACAACACACAAACAAACCCCTCAAACAAAAAAAAAGTAAAAGAAGAACTCATGCTTAACACTTAGTTAGAGAAGTTTCACTTCTTCCAATAAGATTTAAGGCTGTAGTATCTATCCTGGTTGGAGAAATTCAGAAAAAGATGAGAGTGAAAATATAGGTTTTCAATGTTTTCACTAACTGTACCTGCTGTTTGGATTGGCTGCATGTTAGCACTTTATGTTCTTTATCT
>TR12244|c0_g2
TAGGTTGATTGACACAAAAGAAGGTGATGGTATAGAAGCATGGGTAAGTTTGGAAGAGGATGACATGGCTGAATTTGAGAAACACCTTGATATTTTGACATTTTGTCCACCTCAAAAATAACAGTTTTTTTTTTTTAAATTTTAACAGTGTTGTATACCAAAGATGAACTGCGAACATGGGGGGGGGGGGGGCTAGACCTGACCCCTGGCATACACACAGATAGCAAGCTATCTAGGCAAAATGAGAAAGCTAACAAAAAATTGCACTTTCCCATGGCTATACATGTAAAAGAGCATCTAGCTAATAAAAAAATTGGCTTTATCATATTTTATCCTGATACTAGGGAGTTGCCTTTTATCTAAAAGATAAGGACCTTTGGCACCTCCAGGCATCTGGTTCAAGTTGTGATATAGCACTGGTTCCTCAAGAGTAGTGGCTAACTTTGCGAGAAAATCAGCCACTTTATTAGCCTCTCTATAACAGTGTGAGAATGTAGTATCTGCTCCTTTTGTCAAGTCCACAATATCATCCACACAAGTCTTCAAGTTCAAGTTGTTGGTCTTCTTGTTCTTCAACATATTCACTATAAGCATGGAGTCCATCTCAATTGTGCATTGCCTGTGGTTATTGTCTTTGATCCATTGTCCTGCATATTGAGCAGCTAAAGCCTCTGCCACATTATGATTCTGGCACATTGCTGGAACGGCAAACGCAAAAACAAAATCCCCATTACAGTCTCTAGCTATCCCTCCAATCCCTGCCTTGCCATTATGATCTATGTAGCTTCCATCGGTGTGTATCTTAATGCTTCCTTGATTTGGCATTGTCCAATGGACTGCCCTACTAATGATCTTCGGCCTAAGTCTCTCCACAATATCACAAAGTTGGACCCATGGATAGTCAAGATTAAGATTAGGATACGCTCTGCTCATTGTTGCTCTAATATGCCATAGAACTTGTTGCTCCATTCTTCTAGTGTAGAATCTTGTTTGATTGCCATATTTACAGGCACACCTTGTTTTCCAAAGTTCCCAACAAATAGTAACTGGTAGCACTTGTATCAACATTTTGTGAATAGCATTCTTGGCCTGAGTACGCCACCAATCATTCAAGAATCCTCTAACCGTTTTGCTTTCATATTTGATGCCAAGAGGGTGACCAAAATACTTCCACAATGTTTCAGCTGGTTCACTATCAATGAATAAATGTTGTAAAGTCTCTGTATGTGGACTGTGGCAGCATAAGCAAGTGA
>TR12621|c0_g1
ACCATATTCTAGTATCAGCGAGTCTGTACTTGGTTTTGCCATTGTTTCACTATCTTTCGTTTAAGCTTATTCATTCGTTTCTGATCAAGCCCAGGACGGCTTCATTTTCGTCTCTGTTTCTTTGCACGAAACAAATTTACCCAAGACCCGAATAACTCTACACCAGTGAAGATGAAGTTCCTTCTGGTCCTCAGCGCTCTTTCCCAAGTGGCCTCTGCCCACTACTTCTTCGACAAGGTCATCTCTAACGGGGCTGCTACGGAGAAATACGTTCGCAAGTCAACTCGACCAACCGCGTACAATCCCATCAAGTTCTCTTCCAATCCGGCAGCAGACCTTCGCGACGGCTCGACCATTGACGGGCCCGATGCTCGCTGCAATCAGGGCGCCTTCACGAACGCCGCGAGCACAGATGTCTTAACCGTCGCTGCAGGTTCCGAGGTCCGTGTCCAGCTCGGTGTCGGTGCCACCATGCAGCACCCTGGCCCCGGCCTTGTTTACATGTCGCGTGCGCCCAACGACAACGTCAAAGCCTACGATGGCTCCGGCGACTGGTTTAAGATCTTCGAGGAGGGTGTCTGCAGCCAGAGCGCAGACTTCACCAAGAACGCCTGGTGTACATATGACAGAAACTGGCTCGCCGCTACCATCCCCGCCGGCACACCCACCGGCGAGTACCTCGTCCGTTTCGAGCACATTGGCATCCACCGCTCTCACGTGAACCAGCCCGA
>TR12950|c0_g1
TTTCTTTTTTTTTTACATAAGAACACATCACATATTATTCATGACAACTAGTAGCATCCCACAGCTTGTGCAATTTACAAATCTATATGCATATTAAAGAAAGACCACACAGCAAGATACATTTTTTTTTTAACTAGAATTCTCGTAGGCAGTTAATTAAAACTGTTGAGCCTAAGCAGTCTTGGTGTGGGGAGAGTCCCATAAGAACCATAACCCTTGCCCATTTCTCCATTGCCCAAACGCCTAGCTGGACTAAATGGGCTGCATGAGGCAAGCCCACACCCTGGACCATTAATCTCTTTATCACTATCCATCTGGCTCAATACTTCGTGAAAGAGACTAACATCACAAGGAAGCAATATAGGTCCTTGGCTGCTATAACCATATTCCATTTCAGCATCTTCAAGCAACATCTTGAACAATGGATGGTTTGCATATTTTGCCTTGATTATAAACTTCTCTTTCTGTGGCCCAACATACACATAAAAACAGCCATGGGGTGCCAGTACTACTGGACTCTTTGCTTTGCTACCACTGTGCCATGATTTGCTCTTGGACAAGATCAACGTTCGACTTCCCTTCTTCATCGATAAATATCCCTCCAACTTCTTCAGTATCGACAAGTTTGAATTCTTCATCCCCTTATCCATTTTAATATCTATTCACTTTCTCAGGTGTTCAAATGAAAGGACCTAACAAAAAAAAACACGAACAAGTTTTTCGAATAATTTTTTTTTTACCCTCTATCGTAGGCTAAATTTAGCATAAACCTAGATTTTATTCTAGTTGGATTGCTCATACTTTTGATTATCCAAAAAGAGGAGAAGTCTTGAGAAGTTGGGGTGGTGAAGAAGGCATAAAAAAGAATAGGAAAAGAGAGTTGTCCCCCGTACT
>TR12978|c0_g1
ATGTTTAGTGTTTAGTAAAACTAAATTGAACTCCTAAAATAAAATTATTCTTCCAAATAACCCTAAAGAACAATTCTTTAGACTACCCATTCAAACACTTCCTACAAAATTATTCTTCCAAATAACTTTAAACAACAATTCCTTAGAATACCAATTCAAACACTTCCAAAATACAAAATCAACTTAATCAAACCACTTAAATTTTTGTGAGGATCTTGTTGCTCGTTTGTCATTCACATATATTCCTCTATTCTAGAGAAGTTGATAAGTTCAAATCATCTTTCAAGTTATTAGGTATACGGCAACCCTTTTAGTCCCTCTCATGTGCTACTTTAAGGTCAATACATAACGACTTTGATATGATTCTCTTTTAAAGGTTTTCTTTGGAGACTAAAACTTGCAATTCCCATATTTTTTGCTTGTTTCAAAGTCTCCCCATAAATTAATGAGGCAGCATTGACTTGGAAATAAAATCACTTCTTCCGTTTACTTCATTTCCATTTAAGGCATGTAATGATTTCTCATTGAGTTGAAAACAAAATATTGCACAAAAGCTTAACATCTTGTACTTCCAACAACTCCATGGACAACCCGTATTGCCTAGTTTTTCTTGCGTTGACCTTTTGCACTATTCTTGTAAGAGCTCAATCTTTCGATTTTCTTTACAATGGATTCAATAACTCAGATATCATCAGAGATGGAGTTGCATTTATCAATCCTAGTGGTGCTCTTAAGCTCACTAATAGGTCATATCATGTCATAGGCCATGCATTCCACCCCAATCCTATACCAATTTTCAACTCCAGTGCTAAAAATGCTTCTTCATTTAGTACATATTTCGTCTTCGCCATTGTCCCTCTTGAGGGAACTTCTGGTGGCTTTGGCTTTGCTTTCACCTTATCTCCATCCCCGGGTTTTCCGGGTGCTCAGGGAGATCACTTTCTAGGAGTCCTCAACTCAACGAACAATGGCAAGGATACTAACCACATCTTTATGGTTGAATTTGACACAATGAATGGTCACAATGAAGGTGTGGACACTGATGGAAATCACATCGGGATCAACATCAATGACATGTCATCTATTGCATCCCAACCGGCCTATTACTATGTTAATGGTAGTTCAAAAACAGAGGAGGTATATCTACAAAGAGGAGAATCAATTCAAGCTTGGATTGATTATGATGGAGTGAATAAAGTTGTAAATGTAAGTGTATCTCCCATGTCAGTTTCTAAGCCTATTAAACCTTTGATCTCTAAGGACATAGATTTGTCCCCATGGTTGAAGGGAACTATGTATGCTGGTTTCTCAGCAGCCACGGGAGATAAAGCAAGCTCTCATTACATCTTGGGTTGGAGTTTTCGGTTGAATGGGTCTGCTGATCCTTTAGATCTTGCTAAGCTACCTGTTGCCCCACCTGAAGTGGTAACATCCTCCAAGAATTCCCATCTCAAAAGGGCCTTGATTGCATCATTTTCCTCTGCTGTTATCCTGCTCCTTGGAGCATTTTATATCTATAGAAGGATGAGGAAACATGAAGTTCTAGAGGACTGGGAGCTGGATTGTCCTCACAGGTTTCGATATAGAGATCTTTACAAGGCAACCAAGGGATTCAAGGACAGTGAACTAATTGGAGTTGGAGGGTTTGGTGCTGTTTACAAGGGCGTTTTGCCCACTAATGGAGCCGAGGTTGCTGTGAAGAAGATATCGAGTAATTCTCTTCAAGGAATGAGAGAATTTGCAGCGGAGATAGAGAGCTTAGGAAGGTTAAGGCACAAACACTTGGTCAACCTTCAAGGCTGGTGCAAGACCAAGAATGATCTTCTCCTAGTGTATGACTATGTTCCAAATGGGAGTCTTGATTTATTACTTTACAGACAGAAAAGAGACATTATTCTATCATGGGATCAGAGATTTAACATCATCAAAGGAATCGCGGCAGGGCTTCTTTACTTGCATGAAGAATGGGATCAAGTGGTAATACATCGTGATGTGAAGAGCAGTAACGTACTAATTGACGGTGAAATGAATGGTCGGTTAGGGGATTTTGGCCTAGCGAGATTATACGACCATGGAAAGAATTCACACACAACAAATGTTGTTGGAACCATAGGGTACATCGCACCAGAATTGACACGGACAGGGAAGGCCTCAACAAGCACGGATGTGTATGCATATGGTGTGCTA
>TR12978|c0_g2
TAGCACACCATATGCATACACATCCGTGCTTGTTGAGGCCTTCCCTGTCCGTGTCAATTCTGGTGCGATGTACCCTATGGTTCCAACAACATTTGTTGTGTGTGAATTCTTTCCATGGTCGTATAATCTCGCTAGGCCAAAATCCCCTAACCGACCATTCATTTCACCGTCAATTAGTACGTTACTGCTCTTCACATCACGATGTATTACCACTTGATCCCATTCTTCATGCAAGTAAAGAAGCCCTGCCGCGATTCCTTTGATGATGTTAAATCTCTGATCCCATGATAGAATAATGTCTCTTTTCTGTCTGTAAAGTAATAAATCAAGACTCCCATTTGGAACATAGTCATACACTAGGAGAAGATCATTCTTGGTCTTGCACCAGCCTTGAAGGTTGACCAAGTGTTTGTGCCTTAACCTTCCTAAGCTCTCTATCTCCGCTGCAAATTCTCTCATTCCTTGAAGAGAATTACTCGATATCTTCTTCACAGCAACCTCGGCTCCATTAGTGGGCAAAACGCCCTTGTAAACAGCACCAAACCCTCCAACTCCAATTAGTTCACTGTCCTTGAATCCCTTGGTTGCCTTGTAAAGATCTCTATATCGAAACCTGTGAGGACAATCCAGCTCCCAGTCCTCTAGAACTTCATGTTTCCTCATCCTTCTATAGATATAAAATGCTCCAAGGAGCAGGATAACAGCAGAGGAAAATGATGCAATCAAGGCCCTTTTGAGATGGGAATTCTTGGAGGATGTTACCACTTCAGGTGGGGCAACAGGTAGCTTAGCAAGATCTAAAGGATCAGCAGACCCATTCAACCGAAAACTCCAACCCAAGATGCAATGAGAGCTTGCTTTATCTCCCGTGGCTGCTGAGAAACCAGCATACATAGTTCCCTTCAACCATGGGGACAAATCTATGTCCTTAGAGATCAAAGGTTTAATAGGCTTAGAAACTGACATGGGAGATACACTTACATTTACAACTTTATTCACTCCATCATAATCAATTCAAGCTTGAATTGATTATGATGGAGTGAATAA
>TR12979|c0_g1
GTTACGGGGGGTTGTTCACTGCTCACAAGCACGCTCAGTGTTTGTTTGTGTATAATTTCTTCTGTACATTTTGTACTATTACAGGTAAATTACCCTGTAAATATATTTATATATTTATTGTTCGCCAATGTTGCGTAAAGTTCTGCTGTGTGCCCTAGCGCTGGCGGTAGGGGTGCGAGGACAAGGTGCCGGAACCCAAACAACCGAGTACCATCCCCCCTTGACCACCCAAACGTGCACGAGCTCAGGATGCACCCCCGTTTCAAGCTCAATTACAATTGATGCTAATTGGAGGTGGATTCACAACGCTCAAAGCACTAACTGCTATACCGGAAATACATGGAACACTCAAATTTGTCCTGACCCCCTAACTTGCACAAGCAACTGTGTATTGGAGGGAGCAGACCAGGGCACGTACACCGGAACGTATGGCATTTCCTCCTCAGGAAGTGACCTTACCCTCGGGTTCGTCACTAAAGGCCCATCCAGCACCAACATTGGCTCCAGGGTATATTTATTGCAGGACACTAACACGTATCAGATGTTCAAGTTGAAGAACAGAGAGTTTGCTGTCGATGTTGACGTCTCTAATCTTCCTTGCGGTCTGAACGGTGCACTTTACTTTGTGGAAATGGAGGCTGACGGTGGACTTTCTGAGTTTTCGACAAATCATGCAGGAGCTAAGTATGGAACTGGGTATTGCGATGCTCAGTGCCCACATGACGTCAAGTTCATCAACGGACAGGCCAACATCATAGACTGGACCCCGTCCACCAACGACCCCAACTCCGGTACTGGTTTGTACGGAACCTGTTGCTCTGAACTTGATATCTGGGAAGCCAACTCCATTTCTCACGCTTACACTCCCCACCCATGCAACGTAACTGGTCAAACTAGGTGCAACGGTACTGATTGCGGTGATGGTGATAACAGGTACGGCGGAGTATGCGATAAGGACGGTTGCGATTTCAATCCTTTCCGCATGGGAAATCAATCTTTCTATGGACCGAGTATGATGCTTGATACCACCAAGCCCATGACGGTGGTTACCCAATTCATCACGTCCGACGGCACTGATGCTGGAGATTTGGTGGAAATAAGGAGATACTTTCAGCAGAACAACGTAGTATATGCCAACTCGTTTGCCAATTTCGCAGGAGTGTCTTCCTACAACTCTATAACGGATTCTTTCTGCTCCGCTCAAAAGTCCCTTTTCGGAGATCCCGATCAGTTCACTGCCAAGGGCGGCTTGAAAGCAATGGGCGAGGCAATGGACCGTGGATTGGTTTTGGTGATGAGCTTGTGGGACGACCACAGCGCCAACTGCTTGTGGCTCGACAGCACGTACCCCACTACCTCCGCTGCCTCTAAGCCTGGCGTTGCTAGGGGAACTTGTCCCACCACCTCAGGTGTACCAGCTGAAGTCGAGGCGAACTTCCCTTCGTCCACTGTTAAGTTCTCAAACATCAAAACGGGTACCATAGGTTCCACTACCGCGGGAGTTCCAGGATCATCGTCCTCTACTTCCACCACTGGCTCTTCTACCACTGGTGCCACTTCCGCTCCCACCTCCGCTCCTACCTCGGCCCCTACCTCCGCTCCTACCTCTGCACCTACCTCGGCGCCCACTTCTGCTCCTACCTCTTCGCCTACGTCAGCACCTACGTCAGCGCCTACGTCAGC
>TR12993|c0_g1
GCCTAGTTACGGGGGGTGGAGGAAACAAATCCTACAAAAAAAGATCGAAAAATGGCTTTGAAGCTCAATGCCTTCAACTTCCAATCTCACAAACACTCTTCTTTTGTTCTTCAACCAATGCTCAGCCTTAGATCTCCAAAGTTCTTCATGGCCGCAAGCCTTCGTTCTGGTACTAAGGAGGTTGAGAACCTGAAGAAGCCATTTTCTCCTCCTCGTGAGGTTCATGTTCAAGTAACACACTCTATGCCGCCTCAAAAGATTGAGATTTTTAAATCTCTGGAGGGATGGGCAGAGGAAAATTTATTGGCTCTCCTGAAACCAGTGGAGAAATCTTGGCAACCACAGGATTTCCTGCCTGATCCTGCTTCTGACGAATTCCATGACCAAGTTAATGAATTGAGAGCGAGGGCGAAGGAGCTTCCAGATGATTATTTTGTTGTGCTCGTTGGGGATATGATCACCGAAGAAGCCCTTCCGACATATCAGACTATGCTTAATACTTTGGATGGTGTTCGTGATGAAACCGGTGCAAGCCCTACTTCTTGGGCCATTTGGACTAGGGCTTGGACTGCTGAAGAGAACAGGCATGGTGACCTCCTCAACAAGTATCTTTACCTTTCCGGAAGAGTTGACATGAGAGCAATTGAGAAAACAATTCAATACTTGATTGGATCTGGAATGGATCCTAGGACAGAAAACAGTCCATACCTAGGATTTATTTACACATCATTCCAAGAAAGAGCAACTTTTGTCTCCCATGGGAACACAGCTAGACTTGCTAAGGAGCATGGAGACATCAAGCTGGCTCAAATCTGTGGCACAATTGCTGCAGATGAGAAGCGCCACGAGACAGCCTATACCAAGATTGTTGAAAAGCTTTTTGAGATAGACCCTGATGGCACTGTGCTAGCATTTGCTGATATGATGAGGAAAAAGGTATCAATGCCAGCACACTTGATGTACGATGGTCGTGATGATAACCTCTTTGATCACTTCTCAGCAGTTGCTCAACGTCTCGGCGTCTACACTGCTAGTGACTATGCAGATATACTGGAATTCCTCGTCGGTCGATGGAAAGTGTCTGATCTTACTGGATTATCAGGAGAAGGAAGAAAAGCTCAGGAATACGTATGCGGGTTGCCACCAAGAATCAGAAGACTGGAAGAGAGAGCTCAGGGGAGGGCAAAACAAGGACCAATCATCCCATTTAGCTGGATATATGACAGAGAGGTGAAGCTCTAAGTTGCTCAACAGCAGAAACAAAGTTGTTTGCACTCTCCAACAAGACTCTGCCCATATATGGGATCTCTATTACAGAGTGTGTTGAAATCTCCTACTGTCTTTGCAATTCATTATTATTGTTCCTTTGTGTGGAAAGAGATTTTGCTGGGGATGATCTGTGAGATGTAGATACAGTTGTTTCTGTTTTGTGTTGTTAGGTCTGCTATATAGGGTGCAACTGTAGTTTTTTTTTTTTTTTTCTCTTGAAATGTTATGAACTGCATGAGTTGGTTTCCCTTGCCTAGTGTGTTGTGGCTAAACGTAACGTCAACCTTAAAGAAATTTTGACGATTATGGTCTTTTCTTCTGCAAA
>TR13002|c0_g1
GTTACGGGGAATATTGATTACAGCAACCTTCTTAAACACAAGCACAACAACTTCTTCATTCAGTACAGAGTGCTAGCCCTGCTTGTGTTTTTTTCCTCTTTAACTATCTGGTTTTCGTAGTCGGCCTGACTGATTTTGATTTGAAAAAATTATTTGAGTGAACACTTTTTATCCCTGACAGTCAAATTTCGGGTTAAGGATCGAGAGAACCATCTTACCAAGCCTTGTGTTTGGTTTCAATTTTAACTATCCTGTCAGCCTGACTAATTTGGAATTTTGGATTCACACTGACAACTCCACAAAGAAATTCTCCATTCTCAGGCTTGAAGTCAGAGATTTCTAGTTAAGGATCGAGAGACTCCAACCATTCCACCAAGCAAGGACCCGTCGGTGCTCTGCCTCGTTCTCGTTTCCATCATATGGCTTTCCTTAGGTGCTTTGGGTACAAGGTAAGGCGCGCTGGAGTTGCTGATGTTCGTGTTTTCGCCGAAGGTGTTAAAGATGATCAGTTGGATTGCACAAGTGATGAGTTGAAGAAATGCACCATGAATTTCTCAAATTCAAATTTAATTGCCTGTGGAGGATTTAGCAGAATATATTTAGCTAAGTTCCCTGATTCAACTCCCAGAGCTGTCAAGATCATGGACCGAAGCAGCGAGCGTCTCAACAGAATCTACAAGCAGGAATTGGAGATATTGGTTCAACTCCAACATGACAACATAGTTAAACTTCTTTATCATTGTGACGATGATGAATTCGGAAACATGCTGGTACTTGAGTATGTCCCAAATGGGACTCTGCAGGACAAACTCCACGGAAAAAGAGGTACAATTCTTTCTTGGAGAAACCGAATGGCAGCGGCATTTCAACTTGCACAAGCCATTGAGTATCTCCATGACAAATGTCCTCTACAAATTGTCCATGGTGATATCAAATCTTCAAATATATTGCTAGATGATCAATTCAATTGCAAGCTTTGTGATTTTGGTTCAGCAAATATGGGATTTTCTTCTTCCGTTTCACCACCAACAACGAATCGGGTGATGCTCGGTTCTCCTGGTTATACTGATCCTCACTACTTGAGAACTGGTATCGCCTCCAAGAAAAATGACATATATAGTTTTGGAATCATTATATTAGAACTCATATCAGGGCTTGAAGCCTTTTCCTCCGACAGTGGGGAAAGACTAATATTGAAAGCTGCTCCGATTTTAAAAAATGTGTCTAAGGTAGCGGAAATAGTGGATCCGCGCCTCGATAGGAATTACGTATTGGAGGAAGCTAAGGCCATGGTAACACTTGCAACATTATGCCTAAGTGATTTCCCAAGTCTCAGACCCTCTGCTTATGAAATCTTGGAGAATATGAGAATTAGAATATCTTCCATCTCCTTGCCTAAGTGATTTCCTAAGTAGTGTATATCAAAAGGATGAACTACAGCAATGTTTGTGTGTGATATACTAGTTTAGGTTCATGTAAATTTGTATATGGATCTGCCACAGTTGAAAGATGAACTGCTGGCCAAAGAATTAGTTCAACAAACCCCTTAGTTGAAGTTTTCTTATTTATTGATTTTTCACAGCATTACATTGGTA
>TR13387|c0_g1
AGTTACGGGAGGAGACAATTCATGCTCAGGTTGTCTCCCACCTCATTCTCATCTTTTTGAAGGTATAAAAGAAGAAGAAAATCTGAATATACTGAATCCTTAACAATGTCTGAAAATCCTTCGAATTATGGTACCCTTCCGACTTCCACCCCACACCCACTCCCTGCCACCACGCCCACTCGTTCCGCCAGAAAACCCCCCCGTCCACCGCCACCACGACCATCACCACCACCACAACCACAGCAACCACCGCAGCCATCGACGTTCTTCTCAACCAGATCCGAGATGGCCAAGCGCCGTCCATGGCGCGTGTTCTTCGATTACACCCTTATCTCTCTTCCTTACAACTACTCCGAAGCCATGTCGCGGTTGAGACGGAACCTTAATTACTTTAGGGTCAATTACGCTATGGTAATCCTCGTTATTCTATTCCTCAGCCTCGTTTACCACCCAATCTCCATGATTGTCTTCTTGGTTATTTCTGTAGCTTGGTTTTACTATTTCCGTGAAGAACCAATTGTGATCTTTGGGACCCAATTGGATGATCGTCTTGTTTTGGTTGGTTTTGGGTTGGTTACTGTTGTTGCCTTGGCGGTTACTGATGTGGGTCTCAATGTTTTGGTTGCTTTGTTTGTTGGGTTTCTTGTTTTGGGTCTGCACGGGGCGTTAAGGGGAACTGAAGACTTGTTCTTGGATGAGAATGAGGCTGCTGAAGGTGGGTTGCTTTCGGTTGTCAGTGAGGAACAAATCAGGCCTAGTTATAGATAATGCAGCTTCAAATGATATGGGAAATCTGGAAAAACAGATTTTGTTAAATTGGTCCTGGAGATAATTTTGTTGCTAATTTGGCTTACCTCTGGTGCTGAGTTTGGTTGTGCAAAGGGTATAGTGTGTGAAGGGACATTTCTAATTTTATTGCAGATTTGTTGCTTGGAGGTGTCTGCCTATATTAGATTGTCAAAGGTGATTCTTTTAGCCTCAACCCTGTTTTTGAGTCTTAGTAGGATAGGGGCTATGAATTGGAATTGTTTCTTTGTTTTGATTATGATACAAATGAGGGTCGATCAAAGTACTGCCCATTGTACTCCATTAAAGTTTCGGCTAGTTTTTGCTGAATCTGTGTATCCATTATTGCTGAATCTGTGTATCCATTATTGCTGAATCTGTGTATCCATTA
>TR13415|c0_g1
GTGTGTTTTTAAGTAAAATATGCATGTATTATTGATCATATGGCTTCATTAAGCTTGACAAGGCTCAACCGCCTCATCGAGGACAATCTCATGTAATCCCAAATGTAATAACTCTTCCTCTGGCGAAGCAGAGGGTAAAACCCAGATGCTATAAAAAATACGCCGACCCTAGGATAAAGATCCTATCATGATTCATATGTGCAAAAACCGCAAATCAGGACCCCGCCTGAGCGGAAGCGCTGACTTGTGTGGCGAAATATTTTCCAAAATCTTTTTTTCTTCTTACTTCCCTTGGTGAGCCCATTTATACCTGGGGACCAGCCTTGACAACGTCCTCGGTGGCCTCACTCTCGTACTTGGTGAAGTTCTCGCGGAAGAGCTTGCCCAGCTTGACAACCTCGTTCTGGAAGCTGTCGGCACCGGCAGTCCAGGCCTTGGAGGGGTTCAGAAGATCATCGGGAACACCAGGGCAGGTCTTGGGAACCTGGAGGTTAAAGACTCCGTAGTTCTCGTACTCGACGTTGTTGAGCTCACCGGAGTGGATGGCATCCAGGATGGCGCGAGTGTACTTGAGAGGGCAACGCTTACCGCCCTGGGCGTGGCCGGCACCGACCCAACCGGTGTTGAGGAGCCAGGCGTTGGCCTTGTGCTGGTCGATCTTGTCTGCGAGCATCTTGGCGTACTTCATGGGGTGGAGAGCCAGGAAGGGCTGGGCGAAGCAGCTGGAGAAGGTAGCCTGGGGCTCGGTGACACCGTCCTCAGTACCGGCCATCTTGGAGGTGTAACCAGAGATGAAGTGGAACATGGTCTGGGCACGGTCGAGCTTAGAGATGGGAGGCAGGACACCACGGGCATCGCAGGTCAGGAGAATGATGTTGCTAGGCATGTTCTCAGACAGGCAAGGAATCTTGGCGTTGGAAATGTACTCGATGGGGTAGGCACATCGGGTGTTCTCGGTGAGAGCAGCGTTATCGTAGTCAACCTCACGGGTCTCGGTGTCGAAGACGACGTTCTCGAGGACGGAGCCGAATCGGATGGCGTTGAAAATATCGGGCTCCTTCTCAGCGGACAGACCAATGGTCTTGGCGTAGCATCCACCCTCAATGTTGAAAACACCGCGGTCACTCCAGCAGTGCTCGTCGTCACCGATGAGGGCACGGTTGGGGTCAGCAGACAGAGTGGTCTTGCCAGTACCGGACAGACCGAAGAAGACGGTGACATCGCCGTTCTTACCCTCATTGGCAGAGGAGTGCAGGGTGAGGACGTTGTGCTTGATGGGCATCTCGTAGAAGAGGACGGTGAAGACACCCTTCTTCATCTCACCAGCGTACTCGGTACCGAGGATAACCATCTCCTTGGCCTCGAAGTTGATAGCGACGGAGGTGGCAGAGGTCATGCCCTCAGTGAAGCGGTTGGCAGGGAAGGCACCGGCATTGTAGATGGTGTAGTCGGGGTGGAAGTGCTCGAGCTCCTCACGAGGAGGACGGATGAGCATGTTCCTCATGAAGAGGGCATGGTAGGCACGGGCGCAGATGACACGCACGCGGATCCTGTACTTCTCATCCCAGCCAGCGTAACCGTCAACGACGTAGATGCGGTTACGGGTGTTGAGGTAGTCGACAGCACGCTCACGGTTGATCTTCCAGACCTCGGGCGACATAGGCTTGTTCACGGGGCCCCACCAGATGTTGTCTTCTGACGAGGGCTCCTTGACAATACGCTTGTCGAGAGGCGAGCGGCCGGTCTTCTGACCAGAGTAAGCCGTCAAGGCGCCGCTGGATGTGATGGCAGTGCCGGTCTCGTAGACCAGCGCATCTTCGTAGAGAACTGCTACTGAGGGGTTGGCAATAATGGCGACGCGGTCATAGTCGATGTGGGCAGTCTCATGAAGCTCTTCTTCCAGCTCGGTGTGCGACACATGGGGCTGGACACCGCCTGGGTGAAGAGCGGTCTTGTTGACGGAGTTGTGGGTAAGCATCTTGCGCAAGTCGGGTCCAGCTTTGAGGCTTTGTTGTTTTGGGTTGGGAACGGATGGGTTAGGATCCCCCGTAACTAGG
>TR13436|c0_g1
[truncated: 1,639,089 more chars]
